# Supplementary material for: An Ni-based coordination polymer with a bamboo-like crystal structure
Source: Acta Crystallogr E Crystallogr Commun. 2025 Apr 8;81(Pt 5):377–80. doi: 10.1107/S2056989025002993 (PMC12054772; doi:10.1107/S2056989025002993)
Supplement: Supplementary file 1 [file e-81-00377-sup1.cif]

##############################################################################
#                                                                            #
# This CIF contains the data in a paper accepted for publication in          #
# Acta Crystallographica Section E. It conforms to the requirements of       #
# Notes for Authors for Acta Crystallographica Section E, and has been       #
# peer reviewed under the auspices of the IUCr Commission on Journals.       #
#                                                                            #
# Full details of the Crystallographic Information File format               #
# are given in the paper "The Crystallographic Information File (CIF):       #
# a New Standard Archive File for Crystallography" by S. R. Hall, F. H.      #
# Allen and I. D. Brown [Acta Cryst. (1991), A47, 655-685].                  #
#                                                                            #
# The current version of the core CIF dictionary is obtainable from          #
# ftp://ftp.iucr.org/pub/cif_core.dic.                                       #
#                                                                            #
# Software is freely available for graphical display of the structure(s)     #
# in this CIF. For information consult the CIF software page                 #
# http://www.iucr.org/resources/cif/software.                                #
#                                                                            #
# This file may be used for bona fide research purposes within the           #
# scientific community so long as proper attribution is given to the journal # 
# article from which it was obtained.                                        #
#                                                                            #
##############################################################################
data_I
_audit_creation_method
;
Olex2 1.5
(compiled 2024.02.16 svn.r378c4104 for OlexSys, GUI svn.r6928)
;
_journal_date_recd_electronic     2025-03-24
_journal_date_accepted     2025-04-03
_journal_name_full     'Acta Crystallographica, Section E'
_journal_year     2025
_journal_volume     81
_journal_issue      5
_journal_page_first     0
_journal_page_last     0
_journal_paper_category     GM
_journal_paper_doi     10.1107/S2056989025002993
_journal_coeditor_code     NX2022
_publ_contact_author_name     'Lin Chen'
_publ_contact_author_address
;
School of Chemistry and Chemical Engineering, Nanjing University, Nanjing,
210023, China
;
_publ_contact_author_email     'linchen@nju.edu.cn'
_publ_contact_author_fax     ?
_publ_contact_author_phone     ?
_publ_section_title
;
An Ni-based coordination polymer with a bamboo-like crystal structure
;
loop_
    _publ_author_name
    _publ_author_footnote
    _publ_author_address
    'Yi Li' .
;
Nanjing Petmedicine Technology Co., Ltd, Nanjing, People's Republic of China
;
    'Wang Xie' .
;
School of Chemistry and Chemical Engineering, Nanjing University, Nanjing,
210023, People's Republic of China
;
    'Chen Lin' .
;
School of Chemistry and Chemical Engineering, Nanjing University, Nanjing,
210023, People's Republic of China
;
_publ_section_synopsis
;
An Ni-based coordination polymer with a crystal structure reminiscent of bamboo
has been synthesized, the Ni^2+^ ions exhibiting a slightly distorted
octahedral coordination geometry with N atoms and O atoms.
;
_chemical_name_systematic
;\
Poly[tetraaquabis[4,7-bis(1<i>H</i>-pyrazol-4-yl)benzo[<i>c</i>][1,2,5]\
thiadiazole][\m~4~-5,5'-(1,3,6,8-tetraoxo-1,3,6,8-tetrahydrobenzo\
[<i>lmn</i>][3,8]phenanthroline-2,7-diyl)diisophthalato]dinickel(II)]
;
_chemical_name_common     ?
_chemical_formula_moiety     'C54 H34 N14 Ni2 O16 S2, 2(C3 H7 N O), H2 O'
_chemical_formula_sum     'C60 H50 N16 Ni2 O19 S2'
_chemical_formula_iupac
           '[Ni2 (C30 H10 N2 O12) (C12 H8 N6 S1)2 (H2 O1)4], 2(C3 H7 N O), H2 O'
_chemical_formula_weight     1480.70
_chemical_melting_point     ?
_space_group_crystal_system     triclinic
_space_group_name_H-M_alt     'P -1'
_space_group_name_Hall     '-P 1'
loop_
    _space_group_symop_operation_xyz
    'x, y, z'
    '-x, -y, -z'
_cell_length_a     9.5384(4)
_cell_length_b     10.1543(4)
_cell_length_c     16.2521(8)
_cell_angle_alpha     81.511(3)
_cell_angle_beta     75.790(3)
_cell_angle_gamma     75.920(3)
_cell_volume     1473.62(12)
_cell_formula_units_Z     1
_cell_measurement_reflns_used     7699
_cell_measurement_theta_min     4.509
_cell_measurement_theta_max     68.133
_cell_measurement_temperature     193(2)
_exptl_crystal_description     block
_exptl_crystal_colour     'dull greenish green'
_exptl_crystal_size_max     0.16
_exptl_crystal_size_mid     0.12
_exptl_crystal_size_min     0.11
_exptl_crystal_density_diffrn     1.669
_exptl_crystal_density_meas     ?
_exptl_crystal_density_method     'not measured'
_exptl_crystal_F_000     762
_exptl_absorpt_coefficient_mu     2.269
_exptl_absorpt_correction_type     multi-scan
_exptl_absorpt_process_details
;
(SADABS; Krause <i>et al.</i>,  2015)
;
_exptl_absorpt_correction_T_min     0.5439
_exptl_absorpt_correction_T_max     0.7531
_diffrn_ambient_temperature     193(2)
_diffrn_source     ?
_diffrn_radiation_type     CuK\a
_diffrn_radiation_wavelength     1.54178
_diffrn_measurement_device_type     'Bruker PHOTON-II area detector'
_diffrn_measurement_device     'three-circle diffractometer'
_diffrn_measurement_method     'phi and omega scans'
_diffrn_detector_area_resol_mean     7.4
_diffrn_reflns_number     24224
_diffrn_reflns_av_R_equivalents     0.0679
_diffrn_reflns_av_unetI/netI     0.0489
_diffrn_reflns_theta_min     2.817
_diffrn_reflns_theta_max     68.605
_diffrn_reflns_theta_full     67.679
_diffrn_measured_fraction_theta_max     0.992
_diffrn_measured_fraction_theta_full     0.994
_diffrn_reflns_limit_h_min     -11
_diffrn_reflns_limit_h_max     11
_diffrn_reflns_limit_k_min     -12
_diffrn_reflns_limit_k_max     12
_diffrn_reflns_limit_l_min     -19
_diffrn_reflns_limit_l_max     19
_refine_special_details     ?
_reflns_number_total     5414
_reflns_number_gt     4005
_reflns_threshold_expression     'I > 2\s(I)'
_refine_ls_structure_factor_coef     Fsqd
_refine_ls_matrix_type     full
_refine_ls_R_factor_all     0.0937
_refine_ls_R_factor_gt     0.0764
_refine_ls_wR_factor_gt     0.2316
_refine_ls_wR_factor_ref     0.2474
_refine_ls_goodness_of_fit_ref     1.057
_refine_ls_restrained_S_all     1.057
_refine_ls_number_reflns     5414
_refine_ls_number_parameters     455
_refine_ls_number_restraints     0
_refine_ls_hydrogen_treatment     constr
_refine_ls_weighting_scheme     calc
_refine_ls_weighting_details
              'w=1/[\s^2^(Fo^2^)+(0.1781P)^2^+0.7895P] where P=(Fo^2^+2Fc^2^)/3'
_atom_sites_solution_hydrogens     mixed
_atom_sites_solution_primary     ?
_atom_sites_solution_secondary     ?
_refine_ls_shift/su_max     0.000
_refine_ls_shift/su_mean     0.000
_refine_diff_density_max     1.463
_refine_diff_density_min     -1.036
_refine_ls_extinction_method     none
_refine_ls_extinction_coef     .
loop_
    _atom_type_symbol
    _atom_type_description
    _atom_type_scat_dispersion_real
    _atom_type_scat_dispersion_imag
    _atom_type_scat_source
    'C' 'C' 0.0181 0.0091
                         'International Tables Vol C Tables 4.2.6.8 and 6.1.1.4'
    'H' 'H' 0.0000 0.0000
                         'International Tables Vol C Tables 4.2.6.8 and 6.1.1.4'
    'N' 'N' 0.0311 0.0180
                         'International Tables Vol C Tables 4.2.6.8 and 6.1.1.4'
    'Ni' 'Ni' -3.0029 0.5091
                         'International Tables Vol C Tables 4.2.6.8 and 6.1.1.4'
    'O' 'O' 0.0492 0.0322
                         'International Tables Vol C Tables 4.2.6.8 and 6.1.1.4'
    'S' 'S' 0.3331 0.5567
                         'International Tables Vol C Tables 4.2.6.8 and 6.1.1.4'
_computing_data_collection
;
APEX2 (Bruker, 2016)
;
_computing_cell_refinement
;
SAINT V8.40B (Bruker, 2016)
;
_computing_data_reduction
;
SAINT V8.40B (Bruker, 2016)
;
_computing_structure_solution
;
<i>olex2.solve</i> 1.5 (Bourhis <i>et al.</i>,  2015)
;
_computing_structure_refinement
;
<i>SHELXL2018/3</i> (Sheldrick, 2015)
;
_computing_molecular_graphics
;
Olex2 1.5 (Dolomanov <i>et al.</i>,  2009)
;
_computing_publication_material
;
Olex2 1.5 (Dolomanov <i>et al.</i>,  2009)
;
loop_
    _atom_site_type_symbol
    _atom_site_label
    _atom_site_fract_x
    _atom_site_fract_y
    _atom_site_fract_z
    _atom_site_U_iso_or_equiv
    _atom_site_adp_type
    _atom_site_calc_flag
    _atom_site_occupancy
    _atom_site_disorder_assembly
    _atom_site_disorder_group
    Ni Ni1 0.57153(8) 0.31000(7) 0.84217(5) 0.0304(3) Uani d 1 . .
    S S1 1.29018(14) 0.30007(14) 0.39030(9) 0.0450(4) Uani d 1 . .
    O O1 0.4971(4) 0.5137(3) 0.8127(2) 0.0341(7) Uani d 1 . .
    O O2 0.5865(3) 0.6001(3) 0.9027(2) 0.0335(7) Uani d 1 . .
    O O3 0.3923(4) 0.3157(3) 0.9478(2) 0.0378(8) Uani d 1 . .
    H H3A 0.418410 0.332432 0.992361 0.057 Uiso d 1 . .
    H H3B 0.321320 0.385253 0.939452 0.057 Uiso d 1 . .
    O O4 0.6859(4) 0.3342(3) 0.9272(2) 0.0359(7) Uani d 1 . .
    H H4A 0.680119 0.420791 0.928462 0.054 Uiso d 1 . .
    H H4B 0.779938 0.300760 0.908602 0.054 Uiso d 1 . .
    O O5 0.5926(4) 1.0963(3) 0.8525(2) 0.0349(7) Uani d 1 . .
    O O6 0.4480(4) 1.2335(3) 0.7751(2) 0.0337(7) Uani d 1 . .
    O O7 0.4323(4) 0.8766(4) 0.5411(2) 0.0492(9) Uani d 1 . .
    O O8 0.0255(4) 0.9415(4) 0.7567(2) 0.0496(10) Uani d 1 . .
    N N1 0.7439(4) 0.3085(4) 0.7351(3) 0.0359(9) Uani d 1 . .
    N N2 0.8912(5) 0.2834(4) 0.7296(3) 0.0393(9) Uani d 1 . .
    H H2 0.933374 0.260189 0.773567 0.047 Uiso calc 1 . .
    N N3 1.1602(5) 0.3014(4) 0.4758(3) 0.0423(10) Uani d 1 . .
    N N4 1.1933(5) 0.3483(4) 0.3182(3) 0.0408(10) Uani d 1 . .
    N N5 1.0322(5) 0.4553(5) 0.0894(3) 0.0454(10) Uani d 1 . .
    H H5 1.094565 0.446406 0.039685 0.055 Uiso calc 1 . .
    N N6 0.8855(5) 0.5163(5) 0.0989(3) 0.0416(10) Uani d 1 . .
    N N7 0.2282(4) 0.9214(4) 0.6484(2) 0.0311(8) Uani d 1 . .
    C C1 0.7268(6) 0.3386(5) 0.6562(3) 0.0396(11) Uani d 1 . .
    H H1 0.633402 0.359982 0.640809 0.048 Uiso calc 1 . .
    C C2 0.8620(5) 0.3357(5) 0.5972(3) 0.0358(10) Uani d 1 . .
    C C3 0.9646(6) 0.2981(5) 0.6490(3) 0.0372(10) Uani d 1 . .
    H H3 1.069080 0.285286 0.630045 0.045 Uiso calc 1 . .
    C C4 0.8869(5) 0.3612(5) 0.5052(3) 0.0363(10) Uani d 1 . .
    C C5 0.7710(6) 0.4059(5) 0.4641(3) 0.0410(11) Uani d 1 . .
    H H5A 0.672881 0.419811 0.497727 0.049 Uiso calc 1 . .
    C C6 0.7905(6) 0.4322(6) 0.3745(3) 0.0434(12) Uani d 1 . .
    H H6 0.704894 0.463219 0.351132 0.052 Uiso calc 1 . .
    C C7 0.9277(5) 0.4149(5) 0.3194(3) 0.0346(10) Uani d 1 . .
    C C8 1.0512(6) 0.3685(5) 0.3594(3) 0.0356(10) Uani d 1 . .
    C C9 1.0309(6) 0.3426(5) 0.4498(3) 0.0361(10) Uani d 1 . .
    C C10 0.9456(5) 0.4426(5) 0.2269(3) 0.0368(10) Uani d 1 . .
    C C11 0.8347(6) 0.5097(5) 0.1819(3) 0.0393(11) Uani d 1 . .
    H H11 0.734986 0.545945 0.208585 0.047 Uiso calc 1 . .
    C C12 1.0702(6) 0.4106(6) 0.1641(3) 0.0434(12) Uani d 1 . .
    H H12 1.166018 0.364911 0.172088 0.052 Uiso calc 1 . .
    C C13 0.5182(5) 0.6112(4) 0.8442(3) 0.0292(9) Uani d 1 . .
    C C14 0.4599(5) 0.7526(4) 0.8049(3) 0.0293(9) Uani d 1 . .
    C C15 0.3696(5) 0.7719(4) 0.7469(3) 0.0313(9) Uani d 1 . .
    H H15 0.340778 0.696185 0.732957 0.038 Uiso calc 1 . .
    C C16 0.3218(5) 0.9009(5) 0.7094(3) 0.0320(10) Uani d 1 . .
    C C17 0.3612(5) 1.0118(4) 0.7286(3) 0.0323(10) Uani d 1 . .
    H H17 0.326368 1.100122 0.702890 0.039 Uiso calc 1 . .
    C C18 0.4529(5) 0.9944(4) 0.7863(3) 0.0295(9) Uani d 1 . .
    C C19 0.5010(5) 0.8645(4) 0.8249(3) 0.0306(9) Uani d 1 . .
    H H19 0.561972 0.852347 0.864919 0.037 Uiso calc 1 . .
    C C20 0.5006(5) 1.1154(4) 0.8060(3) 0.0309(9) Uani d 1 . .
    C C21 0.2983(5) 0.9141(5) 0.5622(3) 0.0344(10) Uani d 1 . .
    C C22 0.0752(5) 0.9435(5) 0.6811(3) 0.0323(10) Uani d 1 . .
    C C23 -0.0198(5) 0.9732(4) 0.6173(3) 0.0314(10) Uani d 1 . .
    C C24 0.0452(5) 0.9811(4) 0.5302(3) 0.0298(9) Uani d 1 . .
    C C25 -0.1718(5) 0.9988(5) 0.6451(3) 0.0358(10) Uani d 1 . .
    H H25 -0.214907 0.991401 0.704439 0.043 Uiso calc 1 . .
    C C26 -0.2624(6) 1.0358(5) 0.5860(3) 0.0381(11) Uani d 1 . .
    H H26 -0.367033 1.053781 0.605420 0.046 Uiso calc 1 . .
    C C27 -0.2012(5) 1.0462(4) 0.5001(3) 0.0309(9) Uani d 1 . .
    O O9 0.0216(4) 0.7746(4) 1.1156(2) 0.0448(9) Uani d 1 . .
    N N8 -0.0606(5) 0.8531(5) 0.9943(3) 0.0427(10) Uani d 1 . .
    C C28 0.0864(7) 0.8243(7) 0.9386(4) 0.0523(14) Uani d 1 . .
    H H28A 0.112379 0.728549 0.926460 0.078 Uiso calc 1 . .
    H H28B 0.159091 0.841639 0.966780 0.078 Uiso calc 1 . .
    H H28C 0.086624 0.883241 0.885104 0.078 Uiso calc 1 . .
    C C29 -0.1853(7) 0.9179(6) 0.9545(4) 0.0526(14) Uani d 1 . .
    H H29A -0.168246 1.004746 0.923080 0.079 Uiso calc 1 . .
    H H29B -0.276681 0.934675 0.998658 0.079 Uiso calc 1 . .
    H H29C -0.194565 0.857833 0.915068 0.079 Uiso calc 1 . .
    C C30 -0.0785(6) 0.8241(5) 1.0773(3) 0.0415(11) Uani d 1 . .
    H H30 -0.176878 0.842806 1.110522 0.050 Uiso calc 1 . .
    O O10 0.584(3) 0.692(2) 0.4066(17) 0.217(12) Uani d 0.5 . .
    H H10A 0.539592 0.746254 0.446417 0.326 Uiso d 0.5 . .
    H H10B 0.557502 0.736204 0.360787 0.326 Uiso d 0.5 . .
loop_
    _atom_site_aniso_label
    _atom_site_aniso_U_11
    _atom_site_aniso_U_22
    _atom_site_aniso_U_33
    _atom_site_aniso_U_12
    _atom_site_aniso_U_13
    _atom_site_aniso_U_23
    Ni1 0.0285(5) 0.0232(4) 0.0429(5) -0.0058(3) -0.0149(3) -0.0012(3)
    S1 0.0326(7) 0.0497(8) 0.0521(8) -0.0048(5) -0.0156(5) 0.0007(6)
    O1 0.0359(18) 0.0220(15) 0.0500(19) -0.0064(13) -0.0215(14) -0.0001(13)
    O2 0.0311(17) 0.0249(15) 0.0477(18) -0.0025(13) -0.0198(14) -0.0004(13)
    O3 0.0331(17) 0.0382(18) 0.0457(19) -0.0060(14) -0.0160(14) -0.0057(14)
    O4 0.0321(17) 0.0288(16) 0.0497(19) -0.0045(13) -0.0172(14) -0.0027(13)
    O5 0.0336(17) 0.0254(16) 0.0515(19) -0.0069(13) -0.0217(14) -0.0001(13)
    O6 0.0335(17) 0.0216(15) 0.0504(19) -0.0044(12) -0.0202(14) -0.0015(13)
    O7 0.0244(18) 0.069(3) 0.054(2) -0.0009(17) -0.0190(15) -0.0023(18)
    O8 0.0354(19) 0.071(3) 0.042(2) -0.0040(18) -0.0182(15) 0.0006(17)
    N1 0.032(2) 0.033(2) 0.045(2) -0.0080(16) -0.0119(17) -0.0034(16)
    N2 0.037(2) 0.036(2) 0.047(2) -0.0058(18) -0.0170(18) -0.0021(17)
    N3 0.042(2) 0.036(2) 0.052(2) -0.0081(18) -0.0181(19) 0.0003(18)
    N4 0.032(2) 0.038(2) 0.054(3) -0.0078(17) -0.0136(18) -0.0016(18)
    N5 0.036(2) 0.057(3) 0.042(2) -0.010(2) -0.0089(18) -0.0025(19)
    N6 0.035(2) 0.046(2) 0.045(2) -0.0084(19) -0.0124(18) -0.0032(18)
    N7 0.0269(19) 0.0271(18) 0.043(2) -0.0060(15) -0.0174(15) 0.0019(15)
    C1 0.040(3) 0.034(2) 0.048(3) -0.007(2) -0.017(2) -0.003(2)
    C2 0.035(3) 0.028(2) 0.047(3) -0.0097(19) -0.014(2) -0.0032(19)
    C3 0.035(3) 0.034(2) 0.045(3) -0.009(2) -0.014(2) -0.0008(19)
    C4 0.035(3) 0.030(2) 0.049(3) -0.0120(19) -0.013(2) -0.0020(19)
    C5 0.031(3) 0.047(3) 0.047(3) -0.011(2) -0.008(2) -0.004(2)
    C6 0.033(3) 0.049(3) 0.053(3) -0.008(2) -0.018(2) -0.006(2)
    C7 0.030(2) 0.031(2) 0.045(3) -0.0070(19) -0.0131(19) -0.0036(19)
    C8 0.034(2) 0.028(2) 0.046(3) -0.0090(19) -0.012(2) -0.0013(19)
    C9 0.037(3) 0.028(2) 0.048(3) -0.0105(19) -0.015(2) -0.0026(19)
    C10 0.030(2) 0.033(2) 0.049(3) -0.0072(19) -0.014(2) -0.002(2)
    C11 0.032(2) 0.037(3) 0.051(3) -0.005(2) -0.014(2) -0.005(2)
    C12 0.033(3) 0.052(3) 0.047(3) -0.008(2) -0.014(2) -0.003(2)
    C13 0.026(2) 0.024(2) 0.041(2) -0.0089(17) -0.0120(17) 0.0002(17)
    C14 0.023(2) 0.024(2) 0.041(2) -0.0011(17) -0.0110(17) -0.0022(17)
    C15 0.026(2) 0.025(2) 0.046(3) -0.0068(17) -0.0114(18) -0.0031(18)
    C16 0.029(2) 0.031(2) 0.040(2) -0.0063(18) -0.0171(18) -0.0003(18)
    C17 0.028(2) 0.023(2) 0.044(3) -0.0019(17) -0.0125(18) 0.0003(17)
    C18 0.022(2) 0.023(2) 0.046(2) -0.0056(16) -0.0113(17) -0.0028(17)
    C19 0.026(2) 0.029(2) 0.039(2) -0.0058(17) -0.0133(18) -0.0024(18)
    C20 0.026(2) 0.026(2) 0.041(2) -0.0044(17) -0.0091(18) -0.0024(17)
    C21 0.032(2) 0.030(2) 0.046(3) -0.0068(19) -0.0196(19) -0.0001(18)
    C22 0.029(2) 0.029(2) 0.043(3) -0.0054(18) -0.0180(19) 0.0018(18)
    C23 0.028(2) 0.025(2) 0.044(2) -0.0060(18) -0.0168(19) -0.0001(17)
    C24 0.028(2) 0.021(2) 0.044(2) -0.0057(17) -0.0159(19) 0.0002(17)
    C25 0.031(2) 0.034(2) 0.043(3) -0.0076(19) -0.0123(19) 0.0021(19)
    C26 0.029(2) 0.038(3) 0.047(3) -0.005(2) -0.012(2) -0.001(2)
    C27 0.025(2) 0.028(2) 0.043(2) -0.0047(17) -0.0150(18) -0.0008(17)
    O9 0.0387(19) 0.050(2) 0.047(2) -0.0044(16) -0.0193(16) 0.0019(15)
    N8 0.038(2) 0.044(2) 0.048(2) -0.0057(19) -0.0194(19) 0.0007(18)
    C28 0.043(3) 0.062(4) 0.049(3) -0.007(3) -0.014(2) 0.001(3)
    C29 0.046(3) 0.050(3) 0.065(4) -0.005(3) -0.029(3) 0.006(3)
    C30 0.032(3) 0.038(3) 0.056(3) -0.008(2) -0.013(2) -0.001(2)
    O10 0.29(3) 0.16(2) 0.22(2) -0.02(2) -0.11(2) -0.028(17)
_geom_special_details
;
 All esds (except the esd in the dihedral angle between two l.s. planes)
 are estimated using the full covariance matrix.  The cell esds are taken
 into account individually in the estimation of esds in distances, angles
 and torsion angles; correlations between esds in cell parameters are only
 used when they are defined by crystal symmetry.  An approximate (isotropic)
 treatment of cell esds is used for estimating esds involving l.s. planes.
;
loop_
    _geom_bond_atom_site_label_1
    _geom_bond_atom_site_label_2
    _geom_bond_site_symmetry_2
    _geom_bond_distance
    _geom_bond_publ_flag
    Ni1 O1 . 2.042(3) y
    Ni1 O3 . 2.101(3) y
    Ni1 O4 . 2.032(3) y
    Ni1 O5 1_545 2.115(3) y
    Ni1 O6 1_545 2.122(3) y
    Ni1 N1 . 2.079(4) y
    Ni1 C20 1_545 2.428(5) ?
    S1 N3 . 1.618(5) ?
    S1 N4 . 1.615(4) ?
    O1 C13 . 1.257(5) ?
    O2 C13 . 1.257(5) ?
    O3 H3A . 0.8717 ?
    O3 H3B . 0.8720 ?
    O4 H4A . 0.8703 ?
    O4 H4B . 0.8715 ?
    O5 C20 . 1.256(6) ?
    O6 C20 . 1.263(5) ?
    O7 C21 . 1.217(6) ?
    O8 C22 . 1.202(6) ?
    N1 N2 . 1.348(6) ?
    N1 C1 . 1.314(6) ?
    N2 H2 . 0.8800 ?
    N2 C3 . 1.330(7) ?
    N3 C9 . 1.351(6) ?
    N4 C8 . 1.336(6) ?
    N5 H5 . 0.8800 ?
    N5 N6 . 1.366(6) ?
    N5 C12 . 1.335(7) ?
    N6 C11 . 1.314(7) ?
    N7 C16 . 1.452(5) ?
    N7 C21 . 1.401(6) ?
    N7 C22 . 1.399(6) ?
    C1 H1 . 0.9500 ?
    C1 C2 . 1.401(7) ?
    C2 C3 . 1.393(7) ?
    C2 C4 . 1.450(7) ?
    C3 H3 . 0.9500 ?
    C4 C5 . 1.380(7) ?
    C4 C9 . 1.431(7) ?
    C5 H5A . 0.9500 ?
    C5 C6 . 1.415(7) ?
    C6 H6 . 0.9500 ?
    C6 C7 . 1.380(7) ?
    C7 C8 . 1.432(7) ?
    C7 C10 . 1.462(7) ?
    C8 C9 . 1.428(7) ?
    C10 C11 . 1.415(7) ?
    C10 C12 . 1.370(7) ?
    C11 H11 . 0.9500 ?
    C12 H12 . 0.9500 ?
    C13 C14 . 1.515(6) ?
    C14 C15 . 1.390(6) ?
    C14 C19 . 1.393(6) ?
    C15 H15 . 0.9500 ?
    C15 C16 . 1.380(6) ?
    C16 C17 . 1.368(7) ?
    C17 H17 . 0.9500 ?
    C17 C18 . 1.398(6) ?
    C18 C19 . 1.395(6) ?
    C18 C20 . 1.510(6) ?
    C19 H19 . 0.9500 ?
    C21 C27 2_576 1.484(6) ?
    C22 C23 . 1.491(6) ?
    C23 C24 . 1.398(7) ?
    C23 C25 . 1.380(7) ?
    C24 C24 2_576 1.413(8) ?
    C24 C27 2_576 1.419(6) ?
    C25 H25 . 0.9500 ?
    C25 C26 . 1.397(7) ?
    C26 H26 . 0.9500 ?
    C26 C27 . 1.375(7) ?
    O9 C30 . 1.232(6) ?
    N8 C28 . 1.459(7) ?
    N8 C29 . 1.462(6) ?
    N8 C30 . 1.315(7) ?
    C28 H28A . 0.9800 ?
    C28 H28B . 0.9800 ?
    C28 H28C . 0.9800 ?
    C29 H29A . 0.9800 ?
    C29 H29B . 0.9800 ?
    C29 H29C . 0.9800 ?
    C30 H30 . 0.9500 ?
    O10 H10A . 0.8701 ?
    O10 H10B . 0.8699 ?
loop_
    _geom_angle_atom_site_label_1
    _geom_angle_atom_site_label_2
    _geom_angle_atom_site_label_3
    _geom_angle_site_symmetry_1
    _geom_angle_site_symmetry_3
    _geom_angle
    _geom_angle_publ_flag
    O1 Ni1 O3 . . 89.17(14) y
    O1 Ni1 O5 . 1_545 160.93(13) y
    O1 Ni1 O6 . 1_545 98.70(12) y
    O1 Ni1 N1 . . 89.40(15) y
    O1 Ni1 C20 . 1_545 129.91(14) ?
    O3 Ni1 O5 . 1_545 87.54(13) y
    O3 Ni1 O6 . 1_545 87.96(13) y
    O3 Ni1 C20 . 1_545 86.63(14) ?
    O4 Ni1 O1 . . 95.34(13) y
    O4 Ni1 O3 . . 84.78(14) y
    O4 Ni1 O5 . 1_545 103.05(13) y
    O4 Ni1 O6 . 1_545 164.09(13) y
    O4 Ni1 N1 . . 96.72(15) y
    O4 Ni1 C20 . 1_545 133.75(14) ?
    O5 Ni1 O6 1_545 1_545 62.43(12) y
    O5 Ni1 C20 1_545 1_545 31.13(13) ?
    O6 Ni1 C20 1_545 1_545 31.31(14) ?
    N1 Ni1 O3 . . 178.02(14) y
    N1 Ni1 O5 . 1_545 93.37(15) y
    N1 Ni1 O6 . 1_545 90.90(15) y
    N1 Ni1 C20 . 1_545 93.24(16) ?
    N4 S1 N3 . . 100.7(2) ?
    C13 O1 Ni1 . . 127.5(3) ?
    Ni1 O3 H3A . . 109.5 ?
    Ni1 O3 H3B . . 109.5 ?
    H3A O3 H3B . . 104.4 ?
    Ni1 O4 H4A . . 109.2 ?
    Ni1 O4 H4B . . 109.3 ?
    H4A O4 H4B . . 104.5 ?
    C20 O5 Ni1 . 1_565 88.3(3) ?
    C20 O6 Ni1 . 1_565 87.8(3) ?
    N2 N1 Ni1 . . 129.7(3) ?
    C1 N1 Ni1 . . 124.8(4) ?
    C1 N1 N2 . . 105.4(4) ?
    N1 N2 H2 . . 124.3 ?
    C3 N2 N1 . . 111.3(4) ?
    C3 N2 H2 . . 124.3 ?
    C9 N3 S1 . . 106.3(4) ?
    C8 N4 S1 . . 106.5(4) ?
    N6 N5 H5 . . 123.8 ?
    C12 N5 H5 . . 123.8 ?
    C12 N5 N6 . . 112.4(4) ?
    C11 N6 N5 . . 104.0(4) ?
    C21 N7 C16 . . 117.5(4) ?
    C22 N7 C16 . . 117.0(4) ?
    C22 N7 C21 . . 125.5(4) ?
    N1 C1 H1 . . 123.8 ?
    N1 C1 C2 . . 112.4(5) ?
    C2 C1 H1 . . 123.8 ?
    C1 C2 C4 . . 128.0(4) ?
    C3 C2 C1 . . 102.7(4) ?
    C3 C2 C4 . . 129.3(5) ?
    N2 C3 C2 . . 108.2(5) ?
    N2 C3 H3 . . 125.9 ?
    C2 C3 H3 . . 125.9 ?
    C5 C4 C2 . . 121.7(5) ?
    C5 C4 C9 . . 114.7(5) ?
    C9 C4 C2 . . 123.6(4) ?
    C4 C5 H5A . . 118.2 ?
    C4 C5 C6 . . 123.5(5) ?
    C6 C5 H5A . . 118.2 ?
    C5 C6 H6 . . 118.3 ?
    C7 C6 C5 . . 123.3(5) ?
    C7 C6 H6 . . 118.3 ?
    C6 C7 C8 . . 115.0(4) ?
    C6 C7 C10 . . 122.5(4) ?
    C8 C7 C10 . . 122.4(4) ?
    N4 C8 C7 . . 124.9(5) ?
    N4 C8 C9 . . 113.7(4) ?
    C9 C8 C7 . . 121.4(4) ?
    N3 C9 C4 . . 125.1(5) ?
    N3 C9 C8 . . 112.8(4) ?
    C8 C9 C4 . . 122.1(4) ?
    C11 C10 C7 . . 127.0(5) ?
    C12 C10 C7 . . 129.1(4) ?
    C12 C10 C11 . . 103.9(4) ?
    N6 C11 C10 . . 112.2(5) ?
    N6 C11 H11 . . 123.9 ?
    C10 C11 H11 . . 123.9 ?
    N5 C12 C10 . . 107.5(5) ?
    N5 C12 H12 . . 126.3 ?
    C10 C12 H12 . . 126.3 ?
    O1 C13 O2 . . 125.5(4) ?
    O1 C13 C14 . . 116.0(4) ?
    O2 C13 C14 . . 118.5(4) ?
    C15 C14 C13 . . 120.9(4) ?
    C15 C14 C19 . . 119.4(4) ?
    C19 C14 C13 . . 119.7(4) ?
    C14 C15 H15 . . 120.0 ?
    C16 C15 C14 . . 120.1(4) ?
    C16 C15 H15 . . 120.0 ?
    C15 C16 N7 . . 120.3(4) ?
    C17 C16 N7 . . 118.6(4) ?
    C17 C16 C15 . . 121.1(4) ?
    C16 C17 H17 . . 120.2 ?
    C16 C17 C18 . . 119.7(4) ?
    C18 C17 H17 . . 120.2 ?
    C17 C18 C20 . . 120.1(4) ?
    C19 C18 C17 . . 119.6(4) ?
    C19 C18 C20 . . 120.3(4) ?
    C14 C19 C18 . . 120.1(4) ?
    C14 C19 H19 . . 119.9 ?
    C18 C19 H19 . . 119.9 ?
    O5 C20 Ni1 . 1_565 60.6(2) ?
    O5 C20 O6 . . 121.4(4) ?
    O5 C20 C18 . . 119.1(4) ?
    O6 C20 Ni1 . 1_565 60.9(2) ?
    O6 C20 C18 . . 119.5(4) ?
    C18 C20 Ni1 . 1_565 178.1(3) ?
    O7 C21 N7 . . 120.4(4) ?
    O7 C21 C27 . 2_576 123.0(5) ?
    N7 C21 C27 . 2_576 116.6(4) ?
    O8 C22 N7 . . 120.7(4) ?
    O8 C22 C23 . . 123.0(4) ?
    N7 C22 C23 . . 116.3(4) ?
    C24 C23 C22 . . 119.9(4) ?
    C25 C23 C22 . . 119.3(4) ?
    C25 C23 C24 . . 120.7(4) ?
    C23 C24 C24 . 2_576 119.9(5) ?
    C23 C24 C27 . 2_576 121.8(4) ?
    C24 C24 C27 2_576 2_576 118.3(5) ?
    C23 C25 H25 . . 120.0 ?
    C23 C25 C26 . . 120.0(5) ?
    C26 C25 H25 . . 120.0 ?
    C25 C26 H26 . . 119.8 ?
    C27 C26 C25 . . 120.5(5) ?
    C27 C26 H26 . . 119.8 ?
    C24 C27 C21 2_576 2_576 119.3(4) ?
    C26 C27 C21 . 2_576 120.1(4) ?
    C26 C27 C24 . 2_576 120.6(4) ?
    C28 N8 C29 . . 117.5(5) ?
    C30 N8 C28 . . 120.7(4) ?
    C30 N8 C29 . . 121.8(5) ?
    N8 C28 H28A . . 109.5 ?
    N8 C28 H28B . . 109.5 ?
    N8 C28 H28C . . 109.5 ?
    H28A C28 H28B . . 109.5 ?
    H28A C28 H28C . . 109.5 ?
    H28B C28 H28C . . 109.5 ?
    N8 C29 H29A . . 109.5 ?
    N8 C29 H29B . . 109.5 ?
    N8 C29 H29C . . 109.5 ?
    H29A C29 H29B . . 109.5 ?
    H29A C29 H29C . . 109.5 ?
    H29B C29 H29C . . 109.5 ?
    O9 C30 N8 . . 125.4(5) ?
    O9 C30 H30 . . 117.3 ?
    N8 C30 H30 . . 117.3 ?
    H10A O10 H10B . . 104.5 ?
loop_
    _geom_torsion_atom_site_label_1
    _geom_torsion_atom_site_label_2
    _geom_torsion_atom_site_label_3
    _geom_torsion_atom_site_label_4
    _geom_torsion_site_symmetry_1
    _geom_torsion_site_symmetry_2
    _geom_torsion_site_symmetry_3
    _geom_torsion_site_symmetry_4
    _geom_torsion
    _geom_torsion_publ_flag
    Ni1 O1 C13 O2 . . . . -2.5(7) ?
    Ni1 O1 C13 C14 . . . . 175.2(3) ?
    Ni1 O5 C20 O6 1_565 . . . 2.5(4) ?
    Ni1 O5 C20 C18 1_565 . . . -177.8(4) ?
    Ni1 O6 C20 O5 1_565 . . . -2.5(4) ?
    Ni1 O6 C20 C18 1_565 . . . 177.8(4) ?
    Ni1 N1 N2 C3 . . . . -177.3(3) ?
    Ni1 N1 C1 C2 . . . . 177.0(3) ?
    S1 N3 C9 C4 . . . . -178.5(4) ?
    S1 N3 C9 C8 . . . . 0.7(5) ?
    S1 N4 C8 C7 . . . . 178.6(4) ?
    S1 N4 C8 C9 . . . . 0.1(5) ?
    O1 C13 C14 C15 . . . . 9.4(6) ?
    O1 C13 C14 C19 . . . . -168.5(4) ?
    O2 C13 C14 C15 . . . . -172.8(4) ?
    O2 C13 C14 C19 . . . . 9.4(7) ?
    O8 C22 C23 C24 . . . . 176.5(5) ?
    O8 C22 C23 C25 . . . . -0.5(7) ?
    N1 N2 C3 C2 . . . . 0.2(5) ?
    N1 C1 C2 C3 . . . . 0.9(6) ?
    N1 C1 C2 C4 . . . . 179.0(4) ?
    N2 N1 C1 C2 . . . . -0.8(5) ?
    N3 S1 N4 C8 . . . . 0.2(4) ?
    N4 S1 N3 C9 . . . . -0.5(4) ?
    N4 C8 C9 N3 . . . . -0.6(6) ?
    N4 C8 C9 C4 . . . . 178.7(4) ?
    N5 N6 C11 C10 . . . . -1.2(6) ?
    N6 N5 C12 C10 . . . . -0.3(6) ?
    N7 C16 C17 C18 . . . . -179.2(4) ?
    N7 C22 C23 C24 . . . . -1.6(6) ?
    N7 C22 C23 C25 . . . . -178.6(4) ?
    C1 N1 N2 C3 . . . . 0.3(5) ?
    C1 C2 C3 N2 . . . . -0.6(5) ?
    C1 C2 C4 C5 . . . . 6.4(8) ?
    C1 C2 C4 C9 . . . . -173.6(5) ?
    C2 C4 C5 C6 . . . . 179.9(5) ?
    C2 C4 C9 N3 . . . . -1.0(8) ?
    C2 C4 C9 C8 . . . . 179.9(4) ?
    C3 C2 C4 C5 . . . . -176.0(5) ?
    C3 C2 C4 C9 . . . . 4.0(8) ?
    C4 C2 C3 N2 . . . . -178.7(5) ?
    C4 C5 C6 C7 . . . . 0.3(9) ?
    C5 C4 C9 N3 . . . . 179.1(5) ?
    C5 C4 C9 C8 . . . . -0.1(7) ?
    C5 C6 C7 C8 . . . . -0.3(8) ?
    C5 C6 C7 C10 . . . . 180.0(5) ?
    C6 C7 C8 N4 . . . . -178.3(5) ?
    C6 C7 C8 C9 . . . . 0.1(7) ?
    C6 C7 C10 C11 . . . . 11.2(8) ?
    C6 C7 C10 C12 . . . . -168.5(5) ?
    C7 C8 C9 N3 . . . . -179.1(4) ?
    C7 C8 C9 C4 . . . . 0.1(7) ?
    C7 C10 C11 N6 . . . . -178.7(5) ?
    C7 C10 C12 N5 . . . . 179.4(5) ?
    C8 C7 C10 C11 . . . . -168.5(5) ?
    C8 C7 C10 C12 . . . . 11.8(8) ?
    C9 C4 C5 C6 . . . . -0.1(7) ?
    C10 C7 C8 N4 . . . . 1.4(8) ?
    C10 C7 C8 C9 . . . . 179.8(4) ?
    C11 C10 C12 N5 . . . . -0.4(6) ?
    C12 N5 N6 C11 . . . . 1.0(6) ?
    C12 C10 C11 N6 . . . . 1.1(6) ?
    C13 C14 C15 C16 . . . . -177.7(4) ?
    C13 C14 C19 C18 . . . . 177.3(4) ?
    C14 C15 C16 N7 . . . . 179.7(4) ?
    C14 C15 C16 C17 . . . . -0.3(7) ?
    C15 C14 C19 C18 . . . . -0.6(7) ?
    C15 C16 C17 C18 . . . . 0.8(7) ?
    C16 N7 C21 O7 . . . . 8.2(7) ?
    C16 N7 C21 C27 . . . 2_576 -171.9(4) ?
    C16 N7 C22 O8 . . . . -1.9(6) ?
    C16 N7 C22 C23 . . . . 176.2(4) ?
    C16 C17 C18 C19 . . . . -1.2(7) ?
    C16 C17 C18 C20 . . . . 178.2(4) ?
    C17 C18 C19 C14 . . . . 1.1(7) ?
    C17 C18 C20 O5 . . . . -174.2(4) ?
    C17 C18 C20 O6 . . . . 5.5(7) ?
    C19 C14 C15 C16 . . . . 0.2(7) ?
    C19 C18 C20 O5 . . . . 5.2(7) ?
    C19 C18 C20 O6 . . . . -175.1(4) ?
    C20 C18 C19 C14 . . . . -178.3(4) ?
    C21 N7 C16 C15 . . . . -90.6(5) ?
    C21 N7 C16 C17 . . . . 89.4(5) ?
    C21 N7 C22 O8 . . . . 176.4(4) ?
    C21 N7 C22 C23 . . . . -5.5(6) ?
    C22 N7 C16 C15 . . . . 87.8(5) ?
    C22 N7 C16 C17 . . . . -92.2(5) ?
    C22 N7 C21 O7 . . . . -170.1(5) ?
    C22 N7 C21 C27 . . . 2_576 9.8(6) ?
    C22 C23 C24 C24 . . . 2_576 -175.5(5) ?
    C22 C23 C24 C27 . . . 2_576 3.7(6) ?
    C22 C23 C25 C26 . . . . 175.8(4) ?
    C23 C25 C26 C27 . . . . 0.3(7) ?
    C24 C23 C25 C26 . . . . -1.3(7) ?
    C25 C23 C24 C24 . . . 2_576 1.5(8) ?
    C25 C23 C24 C27 . . . 2_576 -179.3(4) ?
    C25 C26 C27 C21 . . . 2_576 -179.8(5) ?
    C25 C26 C27 C24 . . . 2_576 0.4(7) ?
    C28 N8 C30 O9 . . . . 1.6(9) ?
    C29 N8 C30 O9 . . . . -177.0(5) ?
loop_
    _geom_hbond_atom_site_label_D
    _geom_hbond_atom_site_label_H
    _geom_hbond_atom_site_label_A
    _geom_hbond_site_symmetry_A
    _geom_hbond_distance_DH
    _geom_hbond_distance_HA
    _geom_hbond_distance_DA
    _geom_hbond_angle_DHA
    _geom_hbond_publ_flag
    O3 H3A O2 2_667 0.87 1.92 2.758(5) 162.2 yes
    O3 H3B N6 2_666 0.87 2.18 2.986(5) 154.1 yes
    O4 H4A O2 . 0.87 1.86 2.640(4) 148.4 yes
    O4 H4B O9 2_667 0.87 1.83 2.695(5) 172.5 yes
    N2 H2 O9 2_667 0.88 1.92 2.779(5) 166.3 yes
    N5 H5 N6 2_765 0.88 2.20 2.956(6) 144.2 yes
    C1 H1 O10 2_666 0.95 2.57 3.46(3) 155.4 yes
    C11 H11 O1 2_666 0.95 2.54 3.210(6) 127.2 yes
    C11 H11 O6 2_676 0.95 2.49 3.279(6) 141.0 yes
    C12 H12 O2 2_766 0.95 2.46 3.168(6) 131.2 yes
    C28 H28A N5 2_666 0.98 2.65 3.426(8) 136.4 yes
    C28 H28B O4 2_667 0.98 2.72 3.414(6) 128.1 yes
    C28 H28C O8 . 0.98 2.26 3.157(7) 151.4 yes
    O10 H10A O7 . 0.87 2.08 2.95(3) 179.5 yes
    O10 H10B O6 2_676 0.87 2.20 3.01(3) 155.4 yes
_shelx_space_group_comment
;
The symmetry employed for this shelxl refinement is uniquely defined
by the following loop, which should always be used as a source of
symmetry information in preference to the above space-group names.
They are only intended as comments.
;
_shelx_estimated_absorpt_T_min     0.713
_shelx_estimated_absorpt_T_max     0.788
_shelx_hkl_file
;
  -1   0   0   64.79    3.00
  -1   0   0   76.69    3.00
   2   0   0 3108.39   64.79
  -3   0   0    4.30    3.60
   3   0   0    2.90    3.80
  -4   0   0  309.17   10.30
  -4   0   0  253.77   10.40
   4   0   0  298.47   12.80
  -5   0   0   25.80    5.10
   5   0   0   28.80    7.80
  -6   0   0  219.38   10.30
  -6   0   0  250.77   11.90
  -6   0   0  270.37   12.30
   6   0   0  257.27   13.80
   6   0   0  263.17   11.00
  -7   0   0   73.69    8.80
  -7   0   0   90.49   10.90
  -7   0   0   87.49   10.30
   7   0   0   99.59   10.80
   7   0   0  123.29   16.70
   7   0   0   97.79   13.30
  -8   0   0  254.57   12.10
  -8   0   0  282.77   15.20
   8   0   0  313.47   16.10
   8   0   0  266.07   13.10
   8   0   0  256.37   18.60
  -9   0   0   15.20    6.20
  -9   0   0   20.10    7.00
   9   0   0   24.90    6.40
   9   0   0   29.10    7.30
   9   0   0   29.30    8.90
 -10   0   0    2.90    4.80
  10   0   0    6.10    7.00
  10   0   0    8.40    4.50
  10  -1   0  165.18    9.00
  10  -1   0  202.48   11.70
 -10   1   0  161.18   12.10
   9  -1   0    1.00    4.90
   9  -1   0   -3.20    7.50
  -9   1   0    6.30    4.60
   8  -1   0   11.00    5.60
   8  -1   0    9.10    6.40
   8  -1   0   17.60    6.90
  -8   1   0   16.30    7.90
  -8   1   0   11.30    6.60
  -8   1   0   21.60    5.60
   7  -1   0   -2.20    4.80
   7  -1   0   11.10    7.10
   7  -1   0   -2.10    4.80
  -7   1   0    5.20    4.70
   6  -1   0  112.19    8.60
   6  -1   0  150.18   12.30
   6  -1   0  117.89    8.40
  -6   1   0  147.79   11.20
  -6   1   0  120.69    9.70
   5  -1   0   -0.10    5.20
  -5   1   0   -1.40    6.20
  -5   1   0    3.60    4.70
  -5   1   0    3.00    5.10
   4  -1   0  199.38   11.20
  -4   1   0  173.28   10.70
  -4   1   0  199.98    9.90
   3  -1   0   26.70    4.50
   3  -1   0   18.40    4.40
  -3   1   0   29.90    4.50
  -3   1   0   32.60    5.00
   2  -1   0  122.49    8.00
   2  -1   0  125.39    7.90
  -2   1   0  128.09    7.50
  -2   1   0  117.69    8.20
   1  -1   0  876.81   19.60
   0  -1   0   92.09    4.20
   0   1   0   85.09    3.90
   0   1   0   78.59    4.00
   1   1   0  843.82   19.00
   2   1   0  257.97    9.60
   3   1   0  798.52   20.70
  -4  -1   0   16.80    3.30
   4   1   0   22.80    4.80
  -5  -1   0  382.96   12.90
   6   1   0   -1.70    4.40
   6   1   0    2.80    4.40
   6   1   0  -10.10    3.60
   7   1   0  162.08   12.80
   7   1   0  114.29    9.10
   7   1   0  144.29   14.50
   8   1   0   14.70    8.00
   8   1   0    7.90    8.00
   8   1   0   10.00    5.90
  -9  -1   0    0.00    5.10
   9   1   0    5.30    7.60
   9   1   0    1.90    5.60
   9   1   0   -5.80    8.50
  10   1   0  153.78   12.20
  10   1   0  145.39    9.20
  11   1   0    0.40    3.70
  11   1   0   -4.20    3.90
  10  -2   0   10.30    6.20
  10  -2   0    2.30    3.60
 -10   2   0    4.30    3.30
   9  -2   0    0.60    4.60
   9  -2   0    6.00    7.50
  -9   2   0    2.30    4.40
  -9   2   0   -0.70    5.30
   8  -2   0    4.30    7.80
   8  -2   0   15.60   15.20
   8  -2   0    4.60    7.90
  -8   2   0   15.00    8.10
  -8   2   0   -3.30    4.90
  -8   2   0    6.50    6.60
  -8   2   0    7.00    6.50
   7  -2   0  559.84   23.60
   7  -2   0  432.86   16.10
   7  -2   0  473.35   16.50
  -7   2   0  407.26   23.40
  -7   2   0  458.95   19.70
  -7   2   0  546.65   19.80
  -7   2   0  406.16   17.70
   6  -2   0   37.50    5.90
   6  -2   0   31.00    5.10
   6  -2   0   28.50    7.20
   6  -2   0   37.40    7.70
  -6   2   0   42.10    8.00
  -6   2   0   19.40    6.80
  -6   2   0   25.50    6.70
  -6   2   0   28.20    5.10
   5  -2   0    4.80    5.40
   5  -2   0   -2.70    4.00
   5  -2   0    6.10    3.90
  -5   2   0    5.10    5.20
  -5   2   0    5.80    5.60
  -5   2   0   -0.90    3.50
   4  -2   0   84.69    9.50
  -4   2   0   96.49    9.20
  -4   2   0   77.19   10.50
  -4   2   0   70.19    7.80
   3  -2   0  192.38   10.30
  -3   2   0  180.88   10.90
  -3   2   0  189.08   10.10
   2  -2   0   85.89   10.00
   2  -2   0   83.09    9.10
  -2   2   0   78.19    8.60
  -2   2   0   77.39    8.00
   1  -2   0  390.46   12.70
  -1   2   0  455.35   12.80
  -1   2   0  378.06   12.80
   0  -2   0    3.50    4.10
   0  -2   0    4.10    3.80
   0   2   0    4.00    3.70
   0   2   0    6.10    5.80
  -1  -2   0 2377.36   48.50
  -1  -2   0 2246.18   48.40
   1   2   0 2386.56   48.20
  -2  -2   0  379.56   12.80
   3   2   0    4.00    4.10
   4   2   0  151.38   10.50
   5   2   0   38.00    6.80
   6   2   0  490.15   20.10
   6   2   0  469.45   15.10
   7   2   0  280.37   14.80
   7   2   0  252.17   17.50
   7   2   0  283.27   12.10
   8   2   0  131.89   20.70
   8   2   0  150.18   10.80
   8   2   0  132.59   13.30
   9   2   0    9.60   13.80
   9   2   0    5.50    5.30
   9   2   0    9.50    7.30
  10   2   0   12.20    4.80
  10   2   0   11.50    7.60
  11   2   0    2.40    4.40
  11   2   0   11.40    4.10
   9  -3   0   14.60    4.50
   9  -3   0   45.60    7.90
  -9   3   0   32.90    5.70
  -9   3   0   26.70    5.10
   8  -3   0   34.90    5.80
   8  -3   0   50.29    9.10
   8  -3   0   21.00    7.80
   8  -3   0   28.30    5.70
  -8   3   0   34.30    7.00
  -8   3   0   37.30    8.80
  -8   3   0   37.90    5.90
   7  -3   0  337.27   13.40
   7  -3   0  371.56   20.40
   7  -3   0  371.16   15.10
   7  -3   0  362.96   17.00
  -7   3   0  358.56   17.80
  -7   3   0  348.17   15.90
  -7   3   0  334.37   18.10
  -7   3   0  344.97   13.80
   6  -3   0   24.60    5.20
   6  -3   0   34.50    8.20
   6  -3   0   24.70    8.40
   6  -3   0   28.60    6.40
  -6   3   0   27.30    7.40
  -6   3   0   23.40    7.00
  -6   3   0   31.10    8.00
  -6   3   0   25.70    5.30
  -5   3   0  144.09    8.70
   4  -3   0   17.60    5.40
  -4   3   0   26.90    4.30
   3  -3   0  980.00   26.60
   3  -3   0 1102.89   28.10
  -3   3   0 1034.80   27.00
  -3   3   0 1012.90   26.90
  -3   3   0 1071.09   24.40
   2  -3   0  255.07   12.70
   2  -3   0  289.97   13.50
  -2   3   0  247.58   12.20
  -2   3   0  259.77   11.80
   1  -3   0  757.02   20.20
   1  -3   0  803.52   20.80
  -1   3   0  718.53   20.10
  -1   3   0  803.72   20.40
   0  -3   0 7900.21  149.79
   0  -3   0 6743.52  149.29
  -2  -3   0 1087.49   26.20
  -2  -3   0 1215.18   26.10
   2   3   0 1229.08   28.80
  -3  -3   0   17.80    3.50
   3   3   0   21.50    5.70
   4   3   0   12.10    5.20
   5   3   0  332.67   15.60
   6   3   0  130.09   13.00
   6   3   0  120.39   10.60
   6   3   0  136.39    8.70
   6   3   0  150.58   15.50
   7   3   0  323.67   15.20
   7   3   0  333.57   19.40
   7   3   0  328.57   15.20
   7   3   0  367.46   13.60
   8   3   0   79.89    8.20
   8   3   0   90.49   10.20
   8   3   0   82.89   12.70
   9   3   0   33.30    8.70
   9   3   0   18.10    5.90
   9   3   0   19.10   13.40
  10   3   0    4.30    4.50
  10   3   0    6.50    6.20
  11   3   0    3.80    6.50
  11   3   0    1.90    3.70
   9  -4   0   12.00    5.20
  -9   4   0    7.80    4.30
  -9   4   0   14.90    4.70
   8  -4   0    4.10    4.90
   8  -4   0    5.70    4.70
   8  -4   0    6.90    6.10
  -8   4   0   11.80    5.70
  -8   4   0   10.60    4.40
   7  -4   0   39.10   10.10
   7  -4   0   31.60    5.90
   7  -4   0   48.40   10.00
   7  -4   0   22.30   14.10
  -7   4   0   31.40    8.50
  -7   4   0   55.59   11.40
  -7   4   0   46.00    8.60
  -7   4   0   40.80    6.10
   6  -4   0  184.28   12.70
   6  -4   0  158.08    9.70
   6  -4   0  195.18   13.50
  -6   4   0  154.88   12.00
  -6   4   0  180.18   10.40
  -6   4   0  158.18   14.70
   5  -4   0  162.68    9.30
   5  -4   0  178.88   11.70
  -5   4   0  203.78    9.90
  -5   4   0  171.88   14.00
  -5   4   0  195.18   14.90
  -5   4   0  165.48   12.00
   4  -4   0   47.40    7.80
   4  -4   0   57.99    7.10
   4  -4   0   56.59    6.90
  -4   4   0   55.69    6.70
  -4   4   0   60.29   15.70
  -4   4   0   65.19    7.10
  -4   4   0   71.49   10.90
   3  -4   0  560.24   22.00
  -3   4   0  552.04   15.40
   2  -4   0  243.68   15.10
  -2   4   0  223.98    9.20
  -2   4   0  242.88   13.00
   1  -4   0  187.98   12.30
   1  -4   0  240.98   12.60
  -1   4   0  203.78   11.60
  -1   4   0  200.08   12.00
   0  -4   0   90.69   10.00
   0   4   0   70.09    9.50
  -1  -4   0 1049.40   26.20
   1   4   0 1015.50   24.70
  -2  -4   0   13.20    5.00
  -2  -4   0   10.80    5.00
   2   4   0    9.70    3.60
  -3  -4   0  699.23   18.20
  -3  -4   0  670.33   17.80
  -4  -4   0   15.70    4.90
   4   4   0   14.60    6.70
   5   4   0  574.04   20.50
   5   4   0  523.45   17.90
   6   4   0   -3.80    6.60
   6   4   0   -2.20    5.60
   6   4   0    6.80    4.00
   7   4   0    6.30    6.90
   7   4   0   15.40    8.30
   7   4   0    9.70    8.40
   7   4   0    9.00    5.20
   8   4   0   22.50    5.90
   8   4   0   13.50    7.40
   8   4   0   14.60    8.40
   8   4   0    9.20    9.30
   9   4   0   -4.90    4.40
   9   4   0    1.10    9.20
   9   4   0  -10.30    7.80
   9   4   0   -1.80    7.00
  10   4   0    8.20    4.40
  10   4   0   11.70    6.40
  11   4   0    3.40    3.70
   8  -5   0   15.30    5.70
   8  -5   0   13.90    4.90
  -8   5   0   29.60    5.70
  -8   5   0   16.90    4.40
   7  -5   0  340.77   14.90
   7  -5   0  332.07   14.60
  -7   5   0  329.57   14.80
  -7   5   0  326.57   12.40
   6  -5   0  130.49   15.50
   6  -5   0  140.09   12.70
   6  -5   0  145.09   11.90
  -6   5   0  130.79    9.50
  -6   5   0  115.79   11.40
  -6   5   0  126.39   14.40
  -6   5   0  160.28   15.20
   5  -5   0    4.50    8.80
   5  -5   0   17.80    6.90
   4  -5   0   35.20    6.70
   4  -5   0   53.19    8.80
   4  -5   0   38.30    6.90
  -4   5   0   34.80    5.00
  -4   5   0   49.20   10.60
  -4   5   0   50.99    7.00
  -4   5   0   56.79    8.80
  -4   5   0   38.20    7.80
   3  -5   0   32.00   10.70
   3  -5   0   22.50    5.70
   2  -5   0   10.20    7.60
   2  -5   0    5.60    4.10
   2  -5   0   10.70    7.20
   2  -5   0    5.10    4.80
  -2   5   0   15.30    6.60
  -2   5   0    6.20    4.50
  -2   5   0    5.10    3.50
  -2   5   0    6.70    6.00
   1  -5   0  364.66   16.60
   1  -5   0  315.87   11.70
  -1   5   0  415.66   15.80
  -1   5   0  368.76   15.60
   0  -5   0 1783.62   42.80
   0  -5   0 1856.81   43.40
   0   5   0 1769.12   43.00
   0   5   0 1959.90   43.20
  -1  -5   0 1832.22   41.30
  -1  -5   0 1721.43   40.90
   1   5   0 1736.23   40.20
  -2  -5   0  885.71   22.50
  -2  -5   0  822.32   22.40
  -2  -5   0  816.72   19.50
   2   5   0  724.83   20.00
  -3  -5   0   54.59    6.80
  -3  -5   0   50.89    6.20
  -4  -5   0   89.19    9.80
  -4  -5   0   77.59    9.00
   4   5   0   62.79    6.60
   5   5   0  258.57   13.00
   6   5   0  458.05   14.40
   6   5   0  424.86   21.10
   6   5   0  469.95   17.40
   7   5   0  179.98   12.90
   7   5   0  214.08   17.80
   7   5   0  235.48   11.00
   7   5   0  208.68   14.20
   8   5   0   -2.80    4.60
   8   5   0   -3.10    9.20
   8   5   0    2.30    6.50
   8   5   0   -0.30    8.00
   9   5   0    2.50    6.40
   9   5   0    9.30    4.90
   9   5   0   11.30    8.50
  10   5   0  137.09    8.20
  -8   6   0    4.30    3.90
  -8   6   0    4.20    3.30
   7  -6   0   52.59    7.30
   7  -6   0   50.99    6.60
  -7   6   0   43.90    5.10
  -7   6   0   47.10    6.70
   6  -6   0    6.40    6.20
   6  -6   0    8.30    9.10
   6  -6   0   13.30    5.90
  -6   6   0   13.00    6.10
  -6   6   0    7.30    4.50
   5  -6   0    8.20    6.40
   5  -6   0    6.60    6.80
   5  -6   0   17.70    8.40
   5  -6   0   14.20    6.10
  -5   6   0    7.60    9.00
  -5   6   0   13.60    4.80
  -5   6   0   19.00    6.70
  -5   6   0    9.70    7.40
  -5   6   0   14.00    8.70
   4  -6   0  345.67   19.20
   4  -6   0  337.57   16.90
   4  -6   0  291.47   15.20
  -4   6   0  330.77   14.80
  -4   6   0  325.27   13.50
  -4   6   0  326.87   18.00
  -4   6   0  267.97   17.10
  -4   6   0  305.17   18.80
   3  -6   0  125.69   15.10
   3  -6   0  123.29   11.60
   3  -6   0  119.69   11.30
  -3   6   0  106.29   13.50
  -3   6   0  124.39    9.90
  -3   6   0  121.29   14.40
  -3   6   0  129.79    8.20
  -3   6   0  134.49   14.10
   2  -6   0  165.58   11.80
   2  -6   0  163.48   10.90
   2  -6   0  138.29   10.30
   1  -6   0   21.10    7.50
   1  -6   0   18.50    6.60
   1  -6   0   11.40    5.10
   1  -6   0   13.70    7.00
  -1   6   0   12.40    3.60
  -1   6   0   12.20   11.40
   0  -6   0  323.47   11.60
   0  -6   0  355.86   16.70
   0  -6   0  355.56   13.60
   0  -6   0  312.87   16.00
   0   6   0  352.46   15.30
   1   6   0   18.40   18.20
  -2  -6   0  470.65   18.30
  -2  -6   0  532.35   14.90
  -2  -6   0  506.05   18.10
   2   6   0  571.64   17.80
  -3  -6   0  711.63   22.20
  -3  -6   0  690.33   21.50
  -3  -6   0  723.53   18.60
   3   6   0  797.72   22.30
   3   6   0  753.72   20.80
  -4  -6   0  196.98    9.10
  -4  -6   0  231.98   13.70
   4   6   0  238.28   12.20
   4   6   0  178.28   10.40
  -5  -6   0  220.68   13.00
  -5  -6   0  202.28   12.00
  -5  -6   0  188.68    9.50
   5   6   0  202.48   12.60
   6   6   0   16.70    7.30
   7   6   0   50.49    9.20
   7   6   0   37.50    5.70
   8   6   0   -4.40    7.80
   8   6   0    2.20    4.40
   9   6   0   -4.40    8.00
   9   6   0   -1.40    4.30
  10   6   0   54.19    5.80
   7  -7   0    3.30    4.50
  -7   7   0    4.50    4.20
   6  -7   0   13.60    6.10
  -6   7   0    7.60    4.30
  -6   7   0    9.00    5.60
   5  -7   0   78.59    9.10
   5  -7   0   68.29   10.40
  -5   7   0   66.09   10.70
  -5   7   0   86.99    9.90
  -5   7   0   86.09   10.90
  -5   7   0   76.69    7.80
   4  -7   0   41.50    8.70
   4  -7   0   62.69    8.90
   4  -7   0   37.30    9.10
   4  -7   0   19.70   16.70
  -4   7   0   49.90    5.90
  -4   7   0   28.30   10.30
  -4   7   0   42.40    9.60
  -4   7   0   47.30    7.30
  -4   7   0   44.50   10.10
   3  -7   0   15.50    6.80
   3  -7   0    7.00    8.60
   3  -7   0   12.70    6.90
  -3   7   0   18.80    8.90
  -3   7   0    2.70    8.40
  -3   7   0    8.40    8.30
  -3   7   0   23.50    9.00
  -3   7   0   10.20    5.90
   2  -7   0   59.39   15.90
   2  -7   0   56.69    9.60
   2  -7   0   62.39    8.20
   2  -7   0   61.59   10.00
   2  -7   0   72.29    7.60
  -2   7   0   57.39    7.20
  -2   7   0   55.69    9.60
   1  -7   0   40.10    9.50
   1  -7   0   39.70    6.90
   1  -7   0   46.40    8.60
   1  -7   0   49.40   10.50
   1  -7   0   42.60    6.40
  -1   7   0   41.10    8.80
  -1   7   0   56.19    8.50
  -1   7   0   45.10    6.40
   0  -7   0   43.20    8.90
   0  -7   0   49.10    6.30
   0  -7   0   46.60    9.20
   0  -7   0   41.10    9.20
   0  -7   0   52.29    7.20
   0   7   0   34.70   10.20
   0   7   0   47.00    8.70
   0   7   0   44.80    5.90
  -1  -7   0    9.40    6.90
  -1  -7   0   24.10    6.30
  -1  -7   0   25.30    5.00
  -1  -7   0   30.40    8.40
   1   7   0    5.40    7.10
   1   7   0   24.80    7.90
   1   7   0   19.50    5.00
   1   7   0   20.60    7.10
  -2  -7   0    5.30    7.10
  -2  -7   0    4.90    6.60
  -2  -7   0    0.30    5.60
  -2  -7   0    1.30    4.20
   2   7   0   -2.60    6.00
   2   7   0    3.70    5.80
  -3  -7   0   92.49    8.00
  -3  -7   0   84.09    9.60
  -3  -7   0   77.79    9.80
  -3  -7   0   74.59    9.70
   3   7   0   84.69    9.60
   3   7   0   84.69    8.90
  -4  -7   0  138.19    8.80
  -4  -7   0  147.49   14.00
  -4  -7   0  119.39   12.60
   4   7   0  144.49   10.60
   4   7   0  153.78   12.10
  -5  -7   0  159.88    9.80
  -5  -7   0  163.58   13.80
  -5  -7   0  176.58   14.90
   5   7   0  192.88   13.10
  -6  -7   0  216.68   13.20
   6   7   0  209.58   14.80
  -7  -7   0   11.50    6.90
   7   7   0   18.30    8.30
   8   7   0   25.90    9.00
   9   7   0   24.20   11.50
  10   7   0   -3.80   10.80
   6  -8   0   46.10    6.20
  -6   8   0   29.30    5.00
   5  -8   0   34.00    6.80
  -5   8   0   41.00    8.20
  -5   8   0   42.20    6.10
  -4   8   0   43.50    6.70
   3  -8   0   67.69    9.70
   3  -8   0   62.69    9.60
   3  -8   0   57.99    9.80
  -3   8   0   77.49   14.40
  -3   8   0   68.89   10.90
  -3   8   0   67.69    8.90
   2  -8   0   13.90    7.20
   2  -8   0    9.00    6.60
   2  -8   0    2.40    8.80
   2  -8   0   10.80    5.80
  -2   8   0    5.00    5.30
  -2   8   0   -4.30    8.50
  -2   8   0   16.40    8.40
   1  -8   0    0.70    7.60
   1  -8   0   -0.60   10.30
   1  -8   0    0.70    6.40
   1  -8   0    6.70    8.90
   1  -8   0    3.00    6.20
  -1   8   0   -3.40    7.00
  -1   8   0    2.30    5.30
  -1   8   0    7.40    8.50
   0  -8   0   93.89   11.70
   0  -8   0  112.89   11.30
   0  -8   0  101.69   12.90
   0  -8   0  116.29   10.60
   0  -8   0  123.29   15.20
   0   8   0  145.09   16.80
   0   8   0  111.59   12.70
   0   8   0   96.89    9.50
   0   8   0  100.49   14.80
  -1  -8   0  183.28   12.00
  -1  -8   0  148.39   16.00
  -1  -8   0  155.58   10.10
  -1  -8   0  161.38   16.40
   1   8   0  149.19   12.70
   1   8   0  121.19   12.70
   1   8   0  119.39   12.50
  -2  -8   0  870.21   29.80
  -2  -8   0 1001.80   34.50
  -2  -8   0  878.01   30.70
  -2  -8   0  911.01   24.70
   2   8   0  981.60   27.90
   2   8   0  961.20   34.00
  -3  -8   0  160.88   18.40
  -3  -8   0  180.78   15.30
  -3  -8   0  185.68   18.00
  -3  -8   0  208.28   10.90
   3   8   0  214.78   13.10
   3   8   0  225.98   14.70
  -4  -8   0   42.20    9.10
  -4  -8   0   60.09   10.80
  -4  -8   0   21.10    7.80
  -4  -8   0   52.19    9.20
   4   8   0   32.40    8.00
   4   8   0   40.90    7.20
  -5  -8   0    1.60   12.20
  -5  -8   0    2.50    7.20
  -5  -8   0   -3.20    5.10
   5   8   0   -3.10    7.20
  -6  -8   0  452.25   16.00
  -6  -8   0  404.86   19.00
   6   8   0  417.26   19.10
  -7  -8   0   58.99    8.20
   7   8   0   50.19   10.10
   8   8   0    9.70    8.30
   9   8   0   -2.00    7.30
   5  -9   0   70.49    8.10
  -5   9   0   82.09    6.60
  -5   9   0   71.99    7.80
   4  -9   0    7.60    5.60
   4  -9   0   10.00    6.00
  -4   9   0    9.60    4.80
  -4   9   0   10.90    6.00
   3  -9   0  100.19   11.40
   3  -9   0  122.49   11.20
  -3   9   0  109.29    9.00
  -3   9   0  109.09   11.90
   2  -9   0   23.00    6.90
   2  -9   0   31.50    7.70
   2  -9   0   12.80    9.20
  -2   9   0   26.00    7.50
   1  -9   0   26.10   10.80
   1  -9   0   32.70    6.90
   1  -9   0   29.70   10.10
   1  -9   0   42.80    8.60
  -1   9   0   31.50    8.60
  -1   9   0   36.40    8.90
   0  -9   0   65.09    8.30
   0  -9   0   63.99   10.40
   0  -9   0   99.49   11.00
   0  -9   0   59.49   10.50
   0  -9   0   69.89   13.70
   0   9   0   80.69   10.20
   0   9   0   72.79    7.20
  -1  -9   0  218.78   17.90
  -1  -9   0  224.58   14.20
  -1  -9   0  207.48   12.60
  -1  -9   0  167.28   17.80
   1   9   0  195.88   14.30
   1   9   0  167.78   18.70
  -2  -9   0   22.80    6.30
  -2  -9   0   26.30   10.10
  -2  -9   0   23.20    7.60
  -2  -9   0   19.70    9.10
   2   9   0   19.90    8.10
   2   9   0   22.00    9.80
  -3  -9   0   16.20    9.90
  -3  -9   0   15.90    9.00
  -3  -9   0   21.50    6.00
  -3  -9   0   26.30    7.70
   3   9   0   25.70    7.40
   3   9   0   14.70    8.80
  -4  -9   0   34.40   10.50
  -4  -9   0   12.90    8.40
  -4  -9   0   32.00    6.10
  -4  -9   0   37.20    8.40
   4   9   0   28.90    8.60
   4   9   0   31.10    6.60
  -5  -9   0    9.40    6.00
  -5  -9   0    4.70    7.90
  -5  -9   0    7.00    8.30
   5   9   0   11.90    8.40
  -6  -9   0   12.50    9.20
   6   9   0    1.90    8.30
  -7  -9   0   17.40    6.50
   7   9   0    6.10    7.90
  -8  -9   0    8.30    6.00
   8   9   0    5.90    7.70
   9   9   0    6.60    7.20
   4 -10   0   -0.80    3.50
  -4  10   0    1.00    4.40
  -4  10   0    2.10    3.10
   3 -10   0   13.90    5.10
  -3  10   0   11.20    3.90
  -3  10   0    8.80    5.60
   2 -10   0    7.00    7.00
   2 -10   0    5.40    6.00
  -2  10   0    3.30    4.10
  -2  10   0    3.00    5.90
   1 -10   0  291.87   16.40
   1 -10   0  310.67   14.70
  -1  10   0  274.37   14.70
   0 -10   0  191.48   11.70
   0 -10   0  186.58   12.80
   0 -10   0  157.68   15.20
   0  10   0  202.78   13.90
  -1 -10   0   71.49    9.30
  -1 -10   0   59.49   11.00
  -1 -10   0  100.89   10.80
   1  10   0   72.69    9.40
   1  10   0   66.89   12.00
  -2 -10   0    5.20    9.40
  -2 -10   0   -2.90    6.10
  -2 -10   0    6.90    8.80
  -2 -10   0    1.70    6.30
   2  10   0    2.90   10.60
   2  10   0    0.50    6.50
  -3 -10   0   -0.70    6.10
  -3 -10   0    4.30    8.70
  -3 -10   0    0.80    6.80
  -3 -10   0    7.20   11.90
   3  10   0   -3.50    6.20
   3  10   0   -3.00    9.20
  -4 -10   0   47.30    7.70
  -4 -10   0   33.80    9.00
   4  10   0   30.20    5.10
   4  10   0   37.60    9.50
  -5 -10   0   48.00    9.80
  -5 -10   0   50.29    7.60
   5  10   0   53.29    9.70
  -6 -10   0   31.10    6.80
   6  10   0   31.10    8.90
  -7 -10   0  118.49    8.90
   7  10   0  118.49   12.40
   8  10   0    1.40    5.90
   2 -11   0    9.60    4.80
  -2  11   0   13.50    4.70
   1 -11   0  152.38   10.20
   1 -11   0  101.89    9.50
  -1  11   0  119.59    9.30
   0 -11   0  108.79   12.00
   0  11   0   85.59   10.30
  -1 -11   0   17.30    6.60
   1  11   0   20.30    6.30
  -2 -11   0   47.60    6.60
  -2 -11   0   51.89    7.90
   2  11   0   44.00    6.80
   2  11   0   32.90    8.40
  -3 -11   0   80.49    9.50
  -3 -11   0   79.09   11.60
   3  11   0   61.19    6.90
   3  11   0   55.09    9.60
  -4 -11   0   98.19    9.60
  -4 -11   0  114.89   10.90
   4  11   0   80.49   10.30
  -5 -11   0   -0.30    5.40
  -5 -11   0    3.90    6.70
   5  11   0   -1.50    8.10
  -6 -11   0   45.40    6.00
   6  11   0   46.30    8.70
  -1 -12   0    1.60    4.70
  -2 -12   0    5.30    4.40
  -2 -12   0   -1.70    4.90
   2  12   0    1.90    2.70
  -3 -12   0    1.60    4.10
  -2 -12   1    2.80    5.00
   6  11  -1   26.70    8.00
  -6 -11   1   31.80    5.50
   5  11  -1  118.69   13.00
  -5 -11   1  107.89    9.80
  -5 -11   1  157.58   13.90
   4  11  -1    1.00    8.60
  -4 -11   1    5.40    5.40
  -4 -11   1    9.90    6.60
   3  11  -1    4.80    8.40
   3  11  -1    0.10    3.70
  -3 -11   1    0.40    6.70
  -3 -11   1   -0.20    5.20
   2  11  -1    4.30    6.20
   2  11  -1    0.50    7.00
  -2 -11   1    4.20    7.50
  -2 -11   1    6.00    5.20
   1  11  -1    6.00    5.70
  -1 -11   1    6.60    5.10
  -1 -11   1   11.20    6.50
   0  11  -1   69.29    8.10
   0 -11   1   75.39    9.00
   1 -11   1    8.00    6.00
  -2  11  -1   59.59    7.20
   2 -11   1   38.50    5.20
   7  10  -1    4.30    7.60
  -7 -10   1   -4.80    4.80
   6  10  -1   65.59   10.50
  -6 -10   1   87.49    9.50
   5  10  -1  249.28   16.30
  -5 -10   1  209.48   13.90
  -5 -10   1  250.67   13.40
   4  10  -1  265.27    9.30
   4  10  -1  298.17   17.70
  -4 -10   1  253.87   15.20
  -4 -10   1  298.87   15.10
   3  10  -1   19.60   10.90
   3  10  -1   29.80    6.50
  -3 -10   1   17.30    6.50
  -3 -10   1   27.90    8.20
   2  10  -1    0.80    6.70
   2  10  -1   -7.30   10.70
  -2 -10   1    2.30    6.30
  -2 -10   1   -0.30    7.10
  -2 -10   1   -1.60   11.40
   1  10  -1   65.09    8.70
   1  10  -1   43.60   11.10
  -1 -10   1   77.69    9.60
  -1 -10   1   67.69    7.90
   0  10  -1   12.70    6.90
   0 -10   1   16.50    7.20
   0 -10   1    2.30    8.40
  -2  10  -1   59.09    5.30
  -2  10  -1   49.50    7.50
   2 -10   1   40.00    7.20
   2 -10   1   49.99    7.50
  -3  10  -1  103.29    6.50
  -3  10  -1   76.69    9.10
   3 -10   1   85.49    8.80
   3 -10   1  100.59    9.00
  -4  10  -1    1.90    3.00
  -4  10  -1    1.60    4.40
   4 -10   1    6.10    4.60
   8   9  -1   -8.30    8.20
   7   9  -1   34.60    9.00
   6   9  -1   22.40    9.00
  -6  -9   1   24.70    7.20
   5   9  -1   47.60    9.70
  -5  -9   1   50.29    7.70
  -5  -9   1   31.50    9.40
  -5  -9   1   32.40   11.40
   4   9  -1   34.10    9.40
  -4  -9   1   35.60    7.30
  -4  -9   1   40.80   11.40
  -4  -9   1   21.50    8.50
   3   9  -1   72.29   11.10
   3   9  -1   82.09    9.30
  -3  -9   1   93.19   10.20
  -3  -9   1   77.59    8.20
  -3  -9   1   65.09   12.00
  -3  -9   1   63.79   10.80
   2   9  -1  566.24   20.80
   2   9  -1  453.55   22.90
  -2  -9   1  520.85   18.40
  -2  -9   1  543.45   20.00
  -2  -9   1  488.05   23.70
  -2  -9   1  481.25   23.90
   1   9  -1  250.97   15.70
   1   9  -1  178.48   19.20
  -1  -9   1  236.98   18.80
  -1  -9   1  230.48   19.40
  -1  -9   1  254.87   13.70
  -1  -9   1  253.17   14.70
   0   9  -1   37.10    6.10
   0   9  -1   53.99    9.50
   0   9  -1   41.50   12.90
   0  -9   1   34.50    9.70
   0  -9   1   30.00   12.00
   0  -9   1   34.30    9.60
   0  -9   1   41.80    7.50
   0  -9   1   46.40    7.70
  -1   9  -1   41.90   14.40
  -1   9  -1   38.50    6.60
   1  -9   1   43.30    9.30
   1  -9   1   22.00   10.10
   1  -9   1   57.49   11.30
   1  -9   1   39.10    7.00
  -2   9  -1    3.20    5.30
  -2   9  -1    3.40    7.10
   2  -9   1   -1.40    6.40
   2  -9   1    7.10    6.80
   2  -9   1   -2.00    9.10
  -3   9  -1   63.09    6.80
  -3   9  -1   56.79    9.20
   3  -9   1   72.69    8.90
   3  -9   1   77.59    8.90
  -4   9  -1    3.70    4.50
  -4   9  -1    5.80    5.90
   4  -9   1    0.90    5.30
   4  -9   1    2.70    5.70
  -5   9  -1   39.70    6.90
  -5   9  -1   58.39    5.40
   5  -9   1   42.80    6.50
   9   8  -1    8.60    8.20
   8   8  -1    5.20    7.90
  -8  -8   1   -4.00    6.00
   7   8  -1    1.60    8.20
  -7  -8   1   -0.20    6.20
  -6  -8   1   41.40    9.00
  -6  -8   1   55.89    7.80
   5   8  -1  459.65   19.80
  -5  -8   1  460.45   22.40
  -5  -8   1  493.95   16.70
  -5  -8   1  389.46   19.90
   4   8  -1  452.25   16.00
  -4  -8   1  414.66   21.50
  -4  -8   1  387.46   22.90
  -4  -8   1  419.86   15.40
  -4  -8   1  383.56   18.10
   3   8  -1  316.17   17.20
   3   8  -1  340.37   15.60
  -3  -8   1  286.57   19.30
  -3  -8   1  303.67   13.00
  -3  -8   1  315.17   15.90
  -3  -8   1  266.97   17.60
   2   8  -1  283.67   15.10
   2   8  -1  218.78   16.70
  -2  -8   1  252.77   16.90
  -2  -8   1  252.77   18.40
  -2  -8   1  235.38   11.80
  -2  -8   1  258.07   14.30
   1   8  -1   51.29   12.10
   1   8  -1   57.79    8.60
  -1  -8   1   38.60    9.90
  -1  -8   1   41.30    7.80
  -1  -8   1   44.00    6.40
  -1  -8   1   38.90    9.60
   0   8  -1   22.60   10.60
   0   8  -1   12.10    7.30
   0   8  -1   10.80    5.80
   0   8  -1   -7.20   23.80
   0  -8   1   14.60    6.90
   0  -8   1    5.90    9.10
   0  -8   1   15.60    6.40
   0  -8   1   16.70    9.20
  -1   8  -1   43.90   10.00
  -1   8  -1   48.80    7.00
  -1   8  -1   50.89    8.90
   1  -8   1   51.59    9.70
   1  -8   1   32.00    9.50
   1  -8   1   58.69    8.00
   1  -8   1   41.50   12.50
   1  -8   1   41.50    7.50
  -2   8  -1  199.38   15.30
  -2   8  -1  212.68   12.30
  -2   8  -1  204.68   17.10
   2  -8   1  213.98   13.70
   2  -8   1  173.08   17.80
   2  -8   1  256.07   18.50
  -3   8  -1   51.39   10.50
  -3   8  -1   68.39   10.00
   3  -8   1   69.49   10.90
   3  -8   1   34.10    8.80
   3  -8   1   90.79   15.10
   3  -8   1   44.80   11.10
  -4   8  -1   35.80    8.30
   4  -8   1    6.50   12.10
  -5   8  -1   10.80    5.10
  -5   8  -1    3.70    7.10
   5  -8   1    6.20    6.40
  -6   8  -1    5.10    4.30
   6  -8   1    6.90    5.10
   9   7  -1   42.00    9.40
   8   7  -1   20.00    9.10
   7   7  -1   14.00   13.50
  -7  -7   1   15.20    6.90
   6   7  -1  121.49   14.10
  -6  -7   1  126.09   10.30
  -6  -7   1  114.69   12.50
   5   7  -1   14.30    7.40
  -5  -7   1    8.70    5.20
  -5  -7   1   16.30    8.60
  -5  -7   1   17.00    7.70
   4   7  -1    8.70    6.00
  -4  -7   1   14.40    9.10
  -4  -7   1   11.00    4.90
  -4  -7   1   12.70    8.40
  -4  -7   1    8.00    6.60
   3   7  -1   17.50    6.60
   3   7  -1   18.70    7.10
  -3  -7   1    9.40    6.30
  -3  -7   1   28.90    8.60
  -3  -7   1   32.40    7.40
  -3  -7   1   18.20    4.80
   2   7  -1   -0.80    6.80
   2   7  -1    9.50    6.20
  -2  -7   1    2.60    7.20
  -2  -7   1    5.00    5.60
  -2  -7   1    8.00    6.80
  -2  -7   1    8.90    4.30
   1   7  -1  624.34   23.40
   1   7  -1  670.23   19.70
   1   7  -1  663.73   23.00
  -1  -7   1  673.13   19.30
  -1  -7   1  730.73   21.50
  -1  -7   1  728.13   24.60
  -1  -7   1  718.93   24.20
   0   7  -1  176.68   10.20
   0   7  -1  201.78   13.60
   0   7  -1  205.18   17.40
   0  -7   1  215.38   12.20
   0  -7   1  201.08   15.70
   0  -7   1  213.58   11.10
   0  -7   1  217.68   16.60
  -1   7  -1   10.70    7.40
  -1   7  -1    2.60    7.30
  -1   7  -1    5.60    5.00
   1  -7   1    6.20    7.60
   1  -7   1    8.20    8.40
   1  -7   1    3.50    5.40
   1  -7   1    2.90    8.80
   1  -7   1    1.90    5.50
  -2   7  -1  367.16   20.00
  -2   7  -1  299.57   13.50
  -2   7  -1  341.57   18.20
   2  -7   1  298.17   13.80
   2  -7   1  280.17   16.10
   2  -7   1  283.67   23.00
   2  -7   1  305.47   18.90
   2  -7   1  279.17   14.90
  -3   7  -1    1.70    8.30
  -3   7  -1   10.50    8.20
  -3   7  -1   10.70    6.10
  -3   7  -1   12.20    7.90
   3  -7   1   12.50    6.80
   3  -7   1   12.00    7.10
   3  -7   1   10.30    9.40
  -4   7  -1   96.99    8.30
  -4   7  -1   69.19   10.40
  -4   7  -1  119.69   10.40
  -4   7  -1  101.29   14.50
   4  -7   1   80.89   11.60
   4  -7   1  107.99   12.40
  -5   7  -1   31.60    5.30
  -5   7  -1   52.59    9.80
  -5   7  -1   39.20    6.90
  -5   7  -1   25.10    9.30
   5  -7   1   30.10    8.90
   5  -7   1   35.20    7.40
  -6   7  -1  129.59    9.80
   6  -7   1  138.39   11.40
  -7   7  -1   29.50    3.60
  -7   7  -1   38.90    5.50
   7  -7   1   31.60    5.20
  10   6  -1   18.20    3.60
   9   6  -1   80.69    7.30
   9   6  -1   98.09   15.10
   8   6  -1    6.60    8.60
   8   6  -1    7.00    4.50
   7   6  -1   29.60    9.10
   7   6  -1   25.90    5.30
   6   6  -1   51.29    5.70
   6   6  -1   68.79    9.10
  -6  -6   1   65.89    7.50
   5   6  -1  186.58   12.90
  -5  -6   1  213.68   16.00
  -5  -6   1  164.98   13.40
  -5  -6   1  191.28   12.90
   4   6  -1    6.10    5.50
   4   6  -1    7.50    5.80
  -4  -6   1   11.20    7.00
  -4  -6   1   11.60    4.30
  -4  -6   1    7.10    6.20
   3   6  -1   38.80    6.60
   3   6  -1   41.20    6.10
  -3  -6   1   27.90    6.60
  -3  -6   1   45.00    7.90
  -3  -6   1   38.70    4.70
   2   6  -1  170.08   12.00
   2   6  -1  162.08   10.60
  -2  -6   1  144.09    8.50
  -2  -6   1  147.89   12.50
  -2  -6   1  155.48   12.00
   1   6  -1   16.20    6.40
   1   6  -1   12.80    8.50
  -1  -6   1   21.10    4.40
  -1  -6   1   18.20    7.00
  -1  -6   1   13.30    6.60
   0   6  -1  390.76   15.80
   0   6  -1  359.36   16.20
   0   6  -1  480.35   17.60
   0  -6   1  436.56   17.70
   0  -6   1  381.46   14.60
   0  -6   1  411.56   13.80
  -1   6  -1  100.49   11.20
  -1   6  -1  119.99    9.30
   1  -6   1  142.69   14.30
   1  -6   1  118.69    8.80
   1  -6   1  116.29   13.50
   1  -6   1   97.09   10.90
   1  -6   1  116.69    9.20
  -2   6  -1   24.00    8.10
  -2   6  -1   29.20    7.50
  -2   6  -1   31.30    5.70
  -2   6  -1   36.50    4.80
  -2   6  -1   44.80    8.50
   2  -6   1   36.00   11.60
   2  -6   1   33.70    6.50
   2  -6   1   27.50    7.20
   2  -6   1   30.50    9.40
   2  -6   1   25.00    5.60
  -3   6  -1   66.89    9.70
  -3   6  -1   74.69    7.50
  -3   6  -1   60.69    8.90
   3  -6   1   58.89    8.20
   3  -6   1   45.10    9.60
   3  -6   1   57.29    7.70
  -4   6  -1  229.28   16.40
  -4   6  -1  247.48   13.00
  -4   6  -1  252.67   16.90
  -4   6  -1  237.78   11.50
  -4   6  -1  218.48   16.90
   4  -6   1  259.17   14.30
   4  -6   1  260.57   15.10
   4  -6   1  259.27   17.40
  -5   6  -1    5.00    7.60
  -5   6  -1   17.00    8.20
  -5   6  -1    5.50    9.00
  -5   6  -1   21.60    4.90
  -5   6  -1   19.60    6.40
   5  -6   1    8.50    5.80
   5  -6   1    6.70    7.10
   5  -6   1   16.80    7.00
  -6   6  -1  229.38   10.50
  -6   6  -1  243.78   12.90
  -6   6  -1  243.48   16.90
   6  -6   1  218.38   11.40
   6  -6   1  246.68   14.00
   6  -6   1  217.48   17.40
  -7   6  -1   84.09    8.80
  -7   6  -1   75.29    7.10
   7  -6   1   86.39    9.00
   7  -6   1   82.59    9.60
  -8   6  -1    4.00    4.20
   8  -6   1    5.50    3.80
  10   5  -1    7.10    3.90
   9   5  -1    7.70    4.90
   9   5  -1   -3.70    7.60
   9   5  -1    7.50    8.70
   8   5  -1   21.80   12.70
   8   5  -1   12.30    6.70
   7   5  -1   16.10    6.40
   7   5  -1    3.40    8.00
   7   5  -1    5.30   10.00
   7   5  -1    7.60    4.90
   6   5  -1    2.60    4.30
   6   5  -1    1.40    6.50
   6   5  -1    2.90    8.50
   5   5  -1  589.94   23.70
   5   5  -1  708.83   21.70
  -5  -5   1  752.82   20.50
   4   5  -1  150.38   10.60
  -4  -5   1  156.38   10.40
  -4  -5   1  155.48   10.50
  -3  -5   1  116.79   10.50
  -3  -5   1  122.39    7.00
   2   5  -1  132.69    8.90
  -2  -5   1  142.89   11.20
  -2  -5   1  159.98   10.80
  -2  -5   1  144.19    7.50
   1   5  -1  311.47   15.10
  -1  -5   1  387.56   14.80
  -1  -5   1  345.77   14.70
  -1  -5   1  319.77   11.10
   0   5  -1  161.68   11.80
   0   5  -1  192.98   12.20
   0  -5   1  171.28   12.50
   0  -5   1  168.58   12.50
  -1   5  -1  920.91   25.90
   1  -5   1  887.81   22.70
   1  -5   1  924.21   26.40
  -2   5  -1  222.38   13.70
  -2   5  -1  261.47   14.20
  -2   5  -1  244.78    9.20
  -2   5  -1  215.08   10.60
   2  -5   1  207.88   11.40
   2  -5   1  237.28   15.10
   2  -5   1  252.97   15.60
   2  -5   1  241.48   10.60
  -3   5  -1  280.87   10.20
  -3   5  -1  275.97   12.20
  -3   5  -1  253.87   15.90
  -3   5  -1  243.68   14.80
  -3   5  -1  206.88   22.60
   3  -5   1  232.98   12.90
   3  -5   1  228.28   12.00
   3  -5   1  251.37   15.60
   3  -5   1  305.97   21.20
  -4   5  -1    3.10    8.40
  -4   5  -1   13.80    5.70
  -4   5  -1   18.00    7.30
  -4   5  -1   16.10    4.30
  -4   5  -1   25.30    7.90
   4  -5   1   19.90    7.60
   4  -5   1    4.10    7.90
   4  -5   1   11.00    5.90
   4  -5   1   21.10    6.60
   4  -5   1   17.40    5.90
  -5   5  -1   12.20    8.10
  -5   5  -1    4.30    6.90
  -5   5  -1    5.00    5.90
  -5   5  -1    7.90    5.90
   5  -5   1    7.60    6.80
   5  -5   1   14.40    6.60
   5  -5   1    6.60    5.70
   5  -5   1   10.70    8.50
  -6   5  -1   13.60    5.00
  -6   5  -1   11.80    6.30
  -6   5  -1   15.40    7.90
  -6   5  -1   23.20    8.40
   6  -5   1   11.60    8.30
  -7   5  -1   12.60    4.60
  -7   5  -1   13.60    6.10
   7  -5   1   14.20    6.70
  -8   5  -1   -1.20    3.70
  -8   5  -1    6.60    4.90
   8  -5   1    8.20    5.40
   8  -5   1    2.80    4.30
  10   4  -1   54.09    6.40
  10   4  -1   48.90    6.90
   9   4  -1   -2.50    6.10
   9   4  -1    3.70    5.30
   8   4  -1  117.79   10.00
   8   4  -1   83.79   12.80
   8   4  -1   88.69   12.00
   8   4  -1   88.59   10.80
   7   4  -1   15.70   11.30
   7   4  -1   17.60    5.10
   7   4  -1   13.80    8.80
   7   4  -1   13.50    8.10
   6   4  -1   75.29    8.60
   6   4  -1  110.99   13.60
   6   4  -1  109.29    7.80
   6   4  -1   92.59   10.60
   5   4  -1   -1.60    6.20
   5   4  -1   10.20    5.90
   4   4  -1  363.46   16.40
  -4  -4   1  397.36   13.20
  -3  -4   1   34.10    5.40
  -3  -4   1   33.60    5.00
  -3  -4   1   23.70    6.30
   2   4  -1  102.49    7.10
  -2  -4   1  121.79    9.20
  -2  -4   1   94.89   10.60
   1   4  -1  985.10   23.70
  -1  -4   1  940.61   25.10
   0   4  -1 1139.39   27.30
   0   4  -1 1094.79   26.70
   0  -4   1  994.20   26.70
  -1   4  -1  715.03   20.70
  -1   4  -1  703.43   20.60
   1  -4   1  724.63   21.10
   1  -4   1  721.23   21.00
  -2   4  -1  219.18    9.00
  -2   4  -1  201.88   12.30
   2  -4   1  224.78   13.40
   2  -4   1  236.08   14.70
   4  -4   1   15.00    7.10
   4  -4   1   13.40    5.70
   4  -4   1    4.60    7.50
  -5   4  -1  139.69    8.90
  -5   4  -1  145.09   11.20
  -5   4  -1  131.59   13.90
  -5   4  -1  156.18   13.60
   5  -4   1  132.79   10.40
   5  -4   1  141.29   11.40
   5  -4   1  163.48   14.10
   5  -4   1  152.48    9.30
  -6   4  -1  264.97   16.70
  -6   4  -1  255.27   13.70
  -6   4  -1  287.37   12.20
  -6   4  -1  288.67   17.30
   6  -4   1  297.17   14.60
   6  -4   1  266.07   18.30
   6  -4   1  287.87   12.10
   6  -4   1  287.47   14.70
  -7   4  -1   11.10    9.10
  -7   4  -1    8.20    5.00
  -7   4  -1    0.70    6.70
   7  -4   1   13.70   10.00
   7  -4   1    9.70    6.90
   7  -4   1   -6.80   10.30
   7  -4   1    6.20    7.80
  -8   4  -1   14.00    6.10
  -8   4  -1   20.60    4.90
   8  -4   1   16.60    5.60
   8  -4   1   10.20    5.00
   8  -4   1   31.30    7.30
  -9   4  -1  163.98    8.80
  -9   4  -1  165.98    8.20
   9  -4   1  197.08   10.30
  10   3  -1    6.60    4.30
  10   3  -1   -1.00    5.90
   9   3  -1  112.39    9.60
   9   3  -1   96.29   12.80
   9   3  -1   80.89   12.40
   8   3  -1   16.40    9.60
   8   3  -1   25.20    5.70
   8   3  -1   41.70    8.90
   7   3  -1    2.30    7.80
   7   3  -1    1.10    6.10
   7   3  -1    3.10    6.10
   7   3  -1    2.20    4.80
   6   3  -1  415.96   16.30
   6   3  -1  440.26   14.30
   5   3  -1  187.48   13.20
   4   3  -1   -3.30    5.50
  -4  -3   1   -3.20    3.80
   3   3  -1   69.39    7.20
  -3  -3   1   57.09    7.50
   2   3  -1  712.43   19.90
  -2  -3   1  692.53   17.40
  -2  -3   1  700.03   17.50
  -2  -3   1  644.64   17.60
   0  -3   1   83.79    8.90
  -1   3  -1 1319.37   32.40
  -1   3  -1 1524.35   33.00
   1  -3   1 1247.48   32.40
   1  -3   1 1573.74   33.40
  -2   3  -1  442.26   15.50
  -2   3  -1  485.95   15.50
   3  -3   1   20.90   16.20
  -4   3  -1   17.90    5.70
   4  -3   1   19.70    6.40
   4  -3   1   19.80    6.00
  -5   3  -1  342.47   12.20
  -5   3  -1  373.96   17.00
  -5   3  -1  361.56   16.30
  -5   3  -1  291.37   17.80
   5  -3   1  382.26   17.40
   5  -3   1  352.26   14.20
   5  -3   1  373.96   15.40
  -6   3  -1   79.89   12.00
  -7   3  -1   36.20    7.40
   7  -3   1   35.50    9.00
  -8   3  -1  260.87   16.20
  -8   3  -1  300.27   18.50
  -8   3  -1  284.47   13.90
  -8   3  -1  295.77   12.10
   8  -3   1  274.57   11.90
   8  -3   1  312.57   15.10
   8  -3   1  253.17   11.90
   8  -3   1  280.67   19.70
  -9   3  -1  157.18    8.70
  -9   3  -1  132.79    9.40
   9  -3   1  149.09    8.50
 -10   3  -1    0.80    2.90
  10  -3   1    4.90    4.70
  10  -3   1   -1.60    4.40
  10   2  -1   35.60    7.50
  10   2  -1   21.30    5.10
 -10  -2   1   11.90    4.80
   9   2  -1  152.18   10.60
   9   2  -1  121.79   16.60
   9   2  -1  151.28   13.40
  -9  -2   1  155.28   10.30
   8   2  -1    3.60    6.40
   8   2  -1    3.00    8.70
   8   2  -1    7.60    4.80
   7   2  -1    7.20    8.40
   7   2  -1    2.20    4.80
   7   2  -1    0.70    6.50
   6   2  -1  144.99    8.70
   6   2  -1  144.99   15.40
   6   2  -1  124.09   10.10
   5   2  -1  963.60   28.20
   4   2  -1  374.76   15.00
   3   2  -1    4.80    4.30
  -3  -2   1    3.10    3.20
   2   2  -1  382.96   13.30
  -2  -2   1  378.76   11.00
   0   2  -1  129.89    7.90
   0   2  -1  111.19    8.40
   0  -2   1  137.89    9.20
   0  -2   1  111.39    8.40
  -1   2  -1 1666.03   38.90
   1  -2   1 2044.20   39.50
   1  -2   1 1677.43   38.90
  -2   2  -1   99.09    8.90
  -2   2  -1  105.29    8.40
   2  -2   1   88.19    9.00
   2  -2   1  111.89    9.60
  -3   2  -1   83.19    9.70
  -3   2  -1   82.19    8.70
   3  -2   1   55.19    6.10
  -4   2  -1   27.50    7.10
   4  -2   1   18.20    5.10
   4  -2   1   27.40    5.80
  -5   2  -1   49.10    6.90
  -5   2  -1   53.39    4.90
  -5   2  -1   57.89    7.50
   5  -2   1   41.70    6.30
   5  -2   1   49.50    5.70
   5  -2   1   66.19    9.30
   5  -2   1   49.90    5.90
  -6   2  -1    7.40    6.20
  -6   2  -1   19.10    4.50
  -6   2  -1   35.40    7.50
  -6   2  -1   20.40    6.40
   6  -2   1   21.20    6.60
   6  -2   1   15.00    5.20
   6  -2   1   33.00    7.50
   6  -2   1   20.60    4.90
  -7   2  -1  723.03   21.10
  -7   2  -1  712.23   25.00
  -7   2  -1  747.43   24.30
  -7   2  -1  715.83   23.00
   7  -2   1  801.42   24.30
   7  -2   1  746.33   21.60
   7  -2   1  765.42   21.60
   7  -2   1  747.73   28.10
  -8   2  -1  132.69   13.50
  -8   2  -1  161.68   10.10
  -8   2  -1  133.49   18.10
  -8   2  -1  159.48   13.80
   8  -2   1  158.28   10.70
   8  -2   1  155.78   15.80
  -9   2  -1   47.80    6.80
  -9   2  -1   46.40    5.80
   9  -2   1   39.80    6.10
   9  -2   1   50.49    8.40
 -10   2  -1    5.40    3.60
  10  -2   1    8.90    6.10
  10  -2   1    7.50    4.00
  10   1  -1    6.70    5.40
  10   1  -1   -1.50    4.60
 -10  -1   1    2.50    3.90
   9   1  -1  109.19   15.60
   9   1  -1  128.79   12.90
   9   1  -1  129.79   10.30
  -9  -1   1  124.79   12.80
   8   1  -1  100.59   12.90
   8   1  -1  106.99   10.00
   8   1  -1  103.69   14.80
  -8  -1   1   83.39    7.70
   7   1  -1  222.88   11.30
   7   1  -1  237.68   17.20
  -7  -1   1  201.98   11.30
  -7  -1   1  194.18   12.50
  -7  -1   1  236.68   12.50
   6   1  -1   89.79    7.50
   6   1  -1   76.79   10.70
   6   1  -1   76.49   11.40
  -6  -1   1   78.89    8.70
  -6  -1   1   88.89    8.50
  -5  -1   1  583.64   15.70
   4   1  -1    2.80    4.70
  -4  -1   1   -0.10    3.10
   3   1  -1  461.45   14.00
  -3  -1   1  378.16   10.50
   2   1  -1  175.88    9.00
   1   1  -1   57.49    8.50
   1   1  -1   87.59    4.10
  -1  -1   1   68.69    5.20
   0   1  -1 1281.97   27.70
   0  -1   1 1339.37   27.80
  -1   1  -1 2681.23   59.29
   1  -1   1 3053.49   59.19
  -2   1  -1  854.71   20.40
  -3   1  -1  211.58    9.20
  -3   1  -1  195.48    9.80
   3  -1   1  218.48   10.00
  -4   1  -1  148.29   10.00
  -4   1  -1  155.28    9.20
   4  -1   1  187.98   13.30
  -5   1  -1    1.50    4.50
  -5   1  -1   -0.30    5.20
  -5   1  -1    1.50    4.10
   5  -1   1   -1.90    4.60
  -6   1  -1  444.86   13.90
  -6   1  -1  480.35   17.20
   6  -1   1  433.66   16.70
   6  -1   1  454.35   15.00
   6  -1   1  496.15   19.80
  -7   1  -1  577.04   20.50
  -7   1  -1  518.45   16.60
  -7   1  -1  575.64   19.80
   7  -1   1  554.24   19.80
   7  -1   1  619.24   24.40
   7  -1   1  522.65   17.70
   7  -1   1  574.34   16.80
  -8   1  -1   35.60    6.00
  -8   1  -1   44.90    8.30
  -8   1  -1   26.90    7.20
   8  -1   1   34.80    7.30
   8  -1   1   30.20   10.10
   8  -1   1   31.50    6.60
   9  -1   1   22.50    5.70
   9  -1   1   29.90    7.70
 -10   1  -1   13.90    4.20
  10  -1   1   14.60    9.30
  10  -1   1   22.40    5.10
  10   0  -1   26.30    6.40
 -10   0   1   34.80    4.70
   9   0  -1   17.70    7.40
   9   0  -1   30.80    6.40
  -9   0   1   21.30    5.70
   8   0  -1  254.17   18.60
   8   0  -1  250.27   15.80
   8   0  -1  235.58   12.60
  -8   0   1  231.98   11.80
  -8   0   1  244.78   14.30
  -8   0   1  236.88   15.40
   7   0  -1   32.90    9.20
   7   0  -1   33.00    5.70
   7   0  -1   31.60    8.30
  -7   0   1   21.90    6.50
  -7   0   1   25.10    5.70
  -7   0   1   25.30    7.10
   6   0  -1  143.59   12.10
   6   0  -1  138.19    9.20
   6   0  -1  132.39    7.90
   6   0  -1  156.38   13.30
  -6   0   1  135.79    8.90
  -6   0   1  154.08   14.40
  -6   0   1  158.68   10.50
   5   0  -1  171.08   12.10
  -5   0   1  160.28    9.60
  -5   0   1  157.48    9.60
   4   0  -1  707.53   20.10
  -4   0   1  681.43   17.30
  -4   0   1  623.84   17.20
  -4   0   1  617.24   20.00
   3   0  -1  111.59    8.70
  -3   0   1  111.49    6.50
  -3   0   1   93.79    7.10
   2   0  -1 2452.35   53.39
  -2   0   1 2854.91   53.69
  -2   0   1 2497.15   53.59
   1   0  -1  392.36   10.30
   1   0  -1  412.46   10.40
  -1   0   1  439.06   10.00
  -1   0   1  448.96   10.30
   0   0  -1    3.30    0.90
   0   0  -1    4.00    1.30
   0   0  -1    5.70    1.40
   0   0   1    2.60    0.90
   0   0   1    4.20    1.20
   0   0   1    3.00    1.30
  -1   0  -1 2267.57   49.10
   1   0   1 2542.75   48.80
  -2   0  -1 3816.42   85.59
   2   0   1 4449.96   85.19
  -3   0  -1   -0.30    3.30
   3   0   1    2.10    3.60
  -4   0  -1  107.49    8.00
   4   0   1  127.49    9.80
  -5   0  -1   82.29    7.90
  -5   0  -1   72.99    8.60
   5   0   1   69.09    9.60
   6   0   1    7.30    4.20
  -7   0  -1   -0.10    4.60
  -7   0  -1    1.50    5.30
  -7   0  -1   11.30    5.80
   7   0   1    7.00    7.50
   7   0   1    4.20    7.10
   7   0   1    2.80    4.70
  -8   0  -1  511.35   22.00
  -8   0  -1  441.76   15.30
   8   0   1  478.45   19.00
   8   0   1  451.05   23.30
   8   0   1  461.65   16.90
  -9   0  -1   61.29    6.50
  -9   0  -1   40.20    7.70
   9   0   1   42.10    9.40
   9   0   1   52.89    7.30
   9   0   1   55.79    9.70
 -10   0  -1    4.70    4.00
  10   0   1    1.70    5.00
  10   0   1    9.20    6.20
  11   0   1    4.70    4.70
  11   0   1    7.40    3.70
  10  -1  -1   30.50    5.10
  10  -1  -1   31.50    5.50
 -10   1   1   33.70    4.30
   9  -1  -1   62.49    9.60
   9  -1  -1   61.89    7.00
  -9   1   1   55.89    6.00
   8  -1  -1    3.20    8.10
   8  -1  -1    9.90    8.00
   8  -1  -1   12.60    5.70
  -8   1   1   11.70    7.60
  -8   1   1    1.90    4.90
  -8   1   1    7.70    6.20
   7  -1  -1    5.80    8.10
   7  -1  -1   20.20    6.00
   7  -1  -1    8.50    7.40
   7  -1  -1    7.40    5.10
  -7   1   1   16.40    6.70
  -7   1   1    4.70    6.90
  -7   1   1   11.00    5.10
   6  -1  -1   -4.20    3.90
   6  -1  -1   -8.20    5.60
   6  -1  -1   -2.10    4.00
  -6   1   1   -1.70    5.00
  -6   1   1   -0.20    4.30
  -6   1   1   -0.40    5.70
   5  -1  -1   97.39   10.40
  -5   1   1   93.49   10.00
  -5   1   1   91.39    9.40
  -5   1   1   77.09    7.30
   4  -1  -1  402.66   14.90
  -4   1   1  371.76   13.40
  -4   1   1  330.77   13.40
   3  -1  -1  330.87   12.10
  -3   1   1  332.67   11.30
  -3   1   1  298.07   11.70
   2  -1  -1  927.81   23.00
  -2   1   1 1014.80   23.50
  -2   1   1 1098.99   23.40
   1  -1  -1  190.98    8.00
  -1   1   1  196.08    7.80
  -1   1   1  161.28    7.60
   0  -1  -1  337.27    8.90
   0   1   1  368.46    9.00
  -1  -1  -1  137.89    4.30
  -1  -1  -1  155.88    4.20
   2   1   1  981.10   22.40
   3   1   1   19.00    4.20
   4   1   1    5.60    4.60
   5   1   1  354.76   15.50
   6   1   1  687.03   23.20
   6   1   1  614.44   18.70
   7   1   1  660.73   21.20
   7   1   1  616.64   18.90
   8   1   1  113.89   10.00
  -9  -1  -1   10.40    5.20
   9   1   1    7.10    5.70
   9   1   1   10.60    9.10
   9   1   1    9.40    8.10
 -10  -1  -1    2.40    4.20
  10   1   1   -0.40    7.30
  10   1   1    3.60    4.60
  11   1   1    2.60    3.20
  11   1   1    1.40    5.70
  10  -2  -1   -2.50    3.20
  10  -2  -1    1.80    4.00
 -10   2   1    0.00    3.10
   9  -2  -1  245.28   13.50
   9  -2  -1  193.88   10.10
  -9   2   1  183.48   10.90
  -9   2   1  205.28   10.10
   8  -2  -1    0.80    4.80
   8  -2  -1    1.00    6.30
   8  -2  -1    1.10    7.00
  -8   2   1    1.50    4.70
  -8   2   1    3.90    6.20
  -8   2   1    5.00    6.30
   7  -2  -1   23.40    9.90
   7  -2  -1   23.10    6.10
   7  -2  -1   14.90    5.50
   7  -2  -1   23.50    9.00
  -7   2   1    8.90    5.30
  -7   2   1   17.20    7.50
  -7   2   1   24.60   10.60
   6  -2  -1   94.09    8.40
   6  -2  -1   94.99    9.10
   6  -2  -1   95.79   12.20
  -6   2   1  109.59   12.30
  -6   2   1   91.49    8.90
  -6   2   1   87.49   11.10
  -6   2   1   85.49    8.20
   5  -2  -1  175.68    9.10
   5  -2  -1  201.48   12.90
   5  -2  -1  182.08   11.20
  -5   2   1  191.38   12.50
  -5   2   1  176.08   12.00
  -5   2   1  172.38    8.90
   4  -2  -1   47.00    6.40
  -4   2   1   47.70    4.90
  -4   2   1   49.40    6.50
  -4   2   1   51.29    7.00
  -3   2   1  541.05   17.00
  -3   2   1  596.74   17.20
   2  -2  -1  156.58   10.80
   2  -2  -1  129.39    9.30
  -2   2   1  143.99    9.90
  -2   2   1  167.88    9.30
   1  -2  -1   17.40    6.40
   1  -2  -1   10.30    4.70
  -1   2   1   16.20    4.50
  -1   2   1   17.90    5.00
   0  -2  -1  804.02   19.20
  -1  -2  -1 1289.07   29.80
  -1  -2  -1 1485.05   29.80
  -1  -2  -1 1470.35   30.00
   1   2   1 1335.67   29.30
   2   2   1  677.53   17.70
   3   2   1    7.60    4.30
   4   2   1   28.40    5.60
   5   2   1  151.18   11.30
   6   2   1  227.48   14.20
   6   2   1  184.98   13.60
   7   2   1  390.26   14.00
   7   2   1  373.76   15.60
   7   2   1  432.46   16.80
   7   2   1  368.86   19.90
   8   2   1   23.50    5.60
   8   2   1   43.40    9.90
   9   2   1  107.59   10.20
   9   2   1  127.09   14.50
  10   2   1   87.69   11.90
  10   2   1   91.09    8.80
  11   2   1    8.70    5.70
  11   2   1    4.30    3.40
   9  -3  -1   15.30    9.10
   9  -3  -1   13.80    4.10
  -9   3   1   17.40    5.20
  -9   3   1   19.50    4.70
   8  -3  -1   94.79    7.70
   8  -3  -1   94.59    8.20
   8  -3  -1  125.19   12.30
   8  -3  -1   78.19   17.40
  -8   3   1  111.89    9.00
  -8   3   1  122.09   10.60
   7  -3  -1  102.69   14.10
   7  -3  -1  136.79   13.60
   7  -3  -1   89.39    8.50
   7  -3  -1  109.89   10.70
  -7   3   1  100.19   11.20
  -7   3   1  137.19   14.00
  -7   3   1  102.79   13.50
  -7   3   1  101.69    9.20
   6  -3  -1  109.69   10.90
   6  -3  -1  131.29   13.50
  -6   3   1  100.39   12.40
  -6   3   1  116.69   13.40
  -6   3   1  114.79   14.60
  -6   3   1  115.89    9.10
   5  -3  -1  575.54   17.10
   5  -3  -1  594.34   19.00
  -5   3   1  618.04   17.30
  -5   3   1  631.64   21.00
  -5   3   1  604.64   21.30
   4  -3  -1  852.71   25.30
  -4   3   1  822.52   24.50
  -4   3   1  831.92   24.50
  -4   3   1  862.01   21.20
   3  -3  -1   30.80    5.90
   3  -3  -1   24.20    6.30
  -3   3   1   31.20    6.10
  -3   3   1   30.00    4.30
  -3   3   1   33.00    6.50
   2  -3  -1  286.17   13.90
   2  -3  -1  277.37   13.10
  -2   3   1  301.47   12.70
  -2   3   1  262.07   12.80
   1  -3  -1    6.80    5.10
   1  -3  -1    5.20    5.60
  -1   3   1    5.40    4.70
  -1   3   1    7.00    5.20
  -2  -3  -1 2716.03   56.59
   3   3   1   13.90    5.20
   4   3   1  161.88   10.70
   5   3   1  273.47   14.30
   6   3   1  263.97   15.60
   6   3   1  278.27   13.20
   6   3   1  269.77   13.10
   7   3   1    8.70    4.20
   7   3   1    9.60    7.30
   8   3   1   20.00    9.50
   8   3   1   14.60    8.00
   8   3   1   22.60    6.00
   8   3   1   22.10    8.00
   9   3   1  253.57   16.10
   9   3   1  198.68   18.30
   9   3   1  245.38   12.20
  10   3   1    2.00    5.10
  10   3   1   -0.80    6.70
  11   3   1   12.90    6.00
  11   3   1   12.00    3.80
   9  -4  -1   52.19    6.70
  -9   4   1   49.10    5.50
  -9   4   1   47.30    5.70
   8  -4  -1   -3.20    4.30
   8  -4  -1    4.20    4.40
   8  -4  -1   -1.50    5.90
  -8   4   1   -1.20    4.00
  -8   4   1    2.40    5.30
   7  -4  -1    6.90    6.00
   7  -4  -1    4.00    7.20
   7  -4  -1    1.80    4.50
   7  -4  -1    2.00    6.90
  -7   4   1    2.50    7.10
  -7   4   1    3.80    4.80
  -7   4   1   -1.20    7.20
  -7   4   1    2.10    6.20
   6  -4  -1   33.30    5.50
   6  -4  -1   48.80    8.60
   6  -4  -1   43.40    7.80
  -6   4   1   54.19    8.10
  -6   4   1   40.90    6.00
   5  -4  -1   18.40    6.50
   5  -4  -1    7.30    4.30
   5  -4  -1   19.90    7.20
  -5   4   1   17.80    4.90
  -5   4   1   29.10    8.10
  -5   4   1    9.00    6.00
  -5   4   1   13.80    7.00
   4  -4  -1   12.40    7.40
   4  -4  -1   20.00    5.20
   4  -4  -1   18.60    5.70
   4  -4  -1   22.70    7.80
  -4   4   1   17.20    4.20
  -4   4   1   10.30    5.50
  -4   4   1   19.70    6.50
  -4   4   1   28.40    7.50
  -3   4   1 1097.69   30.10
  -3   4   1 1105.29   26.30
  -3   4   1 1151.18   29.90
   2  -4  -1 1139.09   28.80
  -2   4   1 1127.19   29.10
  -2   4   1 1076.89   28.30
  -2   4   1 1091.89   25.80
   1  -4  -1 1290.97   32.80
   1  -4  -1 1299.57   31.70
  -1   4   1 1233.28   31.10
  -1   4   1 1354.86   32.00
   0  -4  -1 1027.70   25.30
   0  -4  -1  893.01   24.40
   0   4   1 1028.30   24.50
   0   4   1  832.92   23.30
  -1  -4  -1    3.10    5.50
  -1  -4  -1    5.40    5.00
   1   4   1   -2.90    4.40
  -2  -4  -1   33.10    6.00
  -2  -4  -1   29.20    5.40
  -3  -4  -1  597.24   16.10
  -4  -4  -1  726.83   17.70
   4   4   1  688.93   21.90
   5   4   1  246.38   14.20
   6   4   1  593.34   19.20
   6   4   1  589.84   29.90
   6   4   1  587.74   16.80
   7   4   1  193.28   12.90
   7   4   1  190.98   12.80
   7   4   1  197.78   10.30
   7   4   1  208.08   16.20
   8   4   1    8.60    9.00
   8   4   1   10.70    5.50
   8   4   1   19.70    7.90
   8   4   1   19.10    7.90
   9   4   1   28.60    8.60
   9   4   1   25.40    6.00
   9   4   1   19.00   12.70
  10   4   1   40.90    6.30
  10   4   1   39.30    8.70
  11   4   1   15.60    5.40
  11   4   1   15.90    4.00
   8  -5  -1    4.20    5.30
   8  -5  -1    1.80    3.90
  -8   5   1    0.90    4.70
  -8   5   1   -0.80    3.60
   7  -5  -1  100.09   10.80
   7  -5  -1   80.29    9.60
  -7   5   1   94.29   10.10
  -7   5   1   94.19    9.90
   6  -5  -1  166.38   16.10
   6  -5  -1  183.68   13.20
   6  -5  -1  158.48   12.60
  -6   5   1  153.08   15.40
  -6   5   1  172.38   14.90
  -6   5   1  168.68   12.10
  -6   5   1  167.18    9.90
   5  -5  -1  221.38   14.30
   5  -5  -1  231.88   16.40
  -5   5   1  209.08   13.00
  -5   5   1  235.28   16.20
  -5   5   1  211.18   16.00
  -5   5   1  218.68   11.30
   4  -5  -1   54.99    7.50
   4  -5  -1   40.40    9.50
   4  -5  -1   51.79    7.90
  -4   5   1   51.69    5.80
  -4   5   1   36.30    7.10
  -4   5   1   44.60   11.00
   3  -5  -1  235.28   12.80
   3  -5  -1  245.78   16.00
   3  -5  -1  255.67   12.50
  -3   5   1  257.97   12.60
  -3   5   1  274.07   21.70
  -3   5   1  263.07   10.40
  -3   5   1  232.18   16.10
  -3   5   1  261.37   15.00
   2  -5  -1   43.20    7.70
   2  -5  -1   34.70    5.90
   2  -5  -1   45.50    5.10
  -2   5   1   35.40    5.70
  -2   5   1   42.90    4.70
   1  -5  -1    3.80    6.10
   1  -5  -1   -2.90    3.50
   1  -5  -1    4.50    6.40
  -1   5   1    2.40    5.50
  -1   5   1    0.60    5.50
  -1   5   1    3.40    3.00
   0  -5  -1  557.24   18.40
   0  -5  -1  475.05   17.90
   0  -5  -1  493.25   14.10
   0   5   1  490.65   17.20
   0   5   1  500.85   16.90
  -1  -5  -1   40.00    6.50
  -1  -5  -1   38.00    5.60
  -1  -5  -1   35.70    6.40
   1   5   1   35.00    5.90
  -2  -5  -1 1183.18   29.40
  -2  -5  -1 1293.47   29.70
   2   5   1 1107.69   27.40
  -3  -5  -1  789.72   20.60
  -3  -5  -1  724.93   20.60
  -4  -5  -1   71.59    8.80
   4   5   1   66.09    9.80
   5   5   1    9.80    5.20
   6   5   1   39.70    4.80
   6   5   1   30.30    6.70
   6   5   1   31.70    8.70
   6   5   1   33.90    7.10
   7   5   1   31.10    7.60
   7   5   1   19.80    5.00
   7   5   1   21.60    9.30
   8   5   1    8.60   10.30
   8   5   1    7.60    5.00
   8   5   1   12.90    7.20
   8   5   1   15.10    8.00
   9   5   1    1.20    4.80
   9   5   1   -4.00    7.70
   9   5   1   10.00    7.30
  10   5   1    5.90    6.30
  10   5   1    0.10    4.20
  11   5   1    2.60    3.20
  -8   6   1   -1.70    3.00
  -8   6   1   -0.30    3.60
   7  -6  -1    6.70    5.30
   7  -6  -1    4.60    5.40
  -7   6   1    1.60    3.80
  -7   6   1    5.40    5.10
   6  -6  -1   43.50    7.00
   6  -6  -1   46.10   11.50
   6  -6  -1   50.79    7.90
  -6   6   1   52.79    7.40
  -6   6   1   40.20    9.30
  -6   6   1   43.40    5.50
   5  -6  -1   -0.50    6.90
   5  -6  -1    5.70    6.00
   5  -6  -1   -5.30    6.40
   5  -6  -1    5.90    6.50
  -5   6   1    1.10    4.20
  -5   6   1    2.60    8.10
  -5   6   1    3.20    7.60
  -5   6   1   -4.70    8.10
  -5   6   1   -0.60    6.00
   4  -6  -1   23.70    9.70
   4  -6  -1   15.30    6.90
   4  -6  -1   10.70    6.50
  -4   6   1    7.30    7.40
  -4   6   1   24.30    6.40
  -4   6   1   28.00    8.20
  -4   6   1   13.50    8.80
   3  -6  -1    4.40    6.20
   3  -6  -1    7.60    6.00
   3  -6  -1    8.70    7.90
  -3   6   1    8.90    4.10
  -3   6   1    7.10    5.20
  -3   6   1    7.10    6.70
  -3   6   1   -3.50    8.30
  -3   6   1   16.10    7.80
   2  -6  -1  436.56   16.00
   2  -6  -1  418.56   17.10
   2  -6  -1  409.56   16.10
   2  -6  -1  462.05   21.90
  -2   6   1  398.36   18.60
  -2   6   1  463.95   13.40
  -2   6   1  432.06   15.50
  -2   6   1  439.56   19.40
  -2   6   1  474.45   18.80
   1  -6  -1  307.97   17.30
   1  -6  -1  279.27   14.30
   1  -6  -1  263.17   12.00
  -1   6   1  270.27    9.60
  -1   6   1  286.77   12.80
   0  -6  -1  168.78    8.90
   0  -6  -1  193.78   14.60
   0  -6  -1  167.38   13.80
   0  -6  -1  190.08   11.00
   0   6   1  190.88   12.60
   0   6   1  169.88   12.50
  -1  -6  -1 2394.86   51.89
  -1  -6  -1 2239.68   47.90
   1   6   1 1928.31   50.79
  -2  -6  -1  261.07   13.70
  -2  -6  -1  202.08    9.30
  -2  -6  -1  237.78   13.10
  -3  -6  -1  337.37   11.00
  -3  -6  -1  319.97   14.50
  -3  -6  -1  340.77   14.60
   3   6   1  349.27   14.10
  -4  -6  -1  234.58    9.50
  -4  -6  -1  280.47   12.60
  -4  -6  -1  281.67   13.30
   4   6   1  243.68   12.60
  -5  -6  -1  858.51   23.40
   5   6   1  827.62   24.60
   6   6   1  213.18   13.60
   7   6   1   65.39    6.30
   7   6   1   89.19    9.90
   8   6   1    1.70    5.50
   8   6   1   15.40    5.10
   9   6   1   77.09    7.50
   9   6   1   77.49    9.70
  10   6   1   -0.60    3.60
  10   6   1   -6.30    9.60
   7  -7  -1    8.80    4.50
  -7   7   1    5.90    3.90
   6  -7  -1   64.69    7.50
  -6   7   1   82.09    8.70
  -6   7   1   64.79    6.80
   5  -7  -1    5.10    5.90
   5  -7  -1    4.70    6.00
   5  -7  -1    3.50    8.40
  -5   7   1    5.70    5.80
  -5   7   1    0.50    8.20
  -5   7   1   -5.20    4.40
  -5   7   1    9.10    8.10
   4  -7  -1   18.20    7.40
   4  -7  -1   11.60    7.00
   4  -7  -1   15.50    6.60
  -4   7   1   14.60    5.10
  -4   7   1   13.70    8.10
  -4   7   1   13.20    6.00
  -4   7   1   12.70    8.90
  -4   7   1    7.10    9.60
   3  -7  -1    9.00    6.70
   3  -7  -1   11.10    8.70
   3  -7  -1    2.80    6.30
  -3   7   1    3.70    5.80
  -3   7   1   -5.90    7.60
  -3   7   1    6.10    8.10
   2  -7  -1   92.79   12.90
   2  -7  -1   66.09   11.00
   2  -7  -1   99.99   19.20
   2  -7  -1   89.69    8.10
   2  -7  -1   72.19    8.40
  -2   7   1   77.09    9.90
  -2   7   1   73.09    7.80
  -2   7   1   84.69   10.80
  -2   7   1   72.59    7.50
   1  -7  -1   76.59    8.80
   1  -7  -1   89.89   13.10
   1  -7  -1   81.69    9.30
   1  -7  -1  101.09   14.70
   1  -7  -1   71.59    7.70
  -1   7   1  102.39   13.50
  -1   7   1   70.39    7.20
  -1   7   1   71.29   10.00
   0  -7  -1  136.29   10.10
   0  -7  -1  151.48   15.40
   0  -7  -1  131.49   13.10
   0  -7  -1  141.19    9.10
   0   7   1  132.89   12.30
   0   7   1  129.89    9.10
  -1  -7  -1  296.87   13.10
  -1  -7  -1  287.07   16.50
  -1  -7  -1  272.77   16.50
   1   7   1  251.47   14.60
   1   7   1  266.77   14.40
   1   7   1  251.27   15.20
  -2  -7  -1   64.59    9.60
  -2  -7  -1   69.79    9.00
  -2  -7  -1   68.59    7.30
  -2  -7  -1   72.29    7.70
   2   7   1   85.59    8.50
   2   7   1   82.59   10.20
  -3  -7  -1   40.90    5.20
  -3  -7  -1   30.10    7.40
  -3  -7  -1   47.70    8.90
  -3  -7  -1   65.29    9.30
   3   7   1   41.80    6.60
   3   7   1   31.00    6.80
  -4  -7  -1  218.28   14.00
  -4  -7  -1  211.58   15.40
  -4  -7  -1  225.68   10.20
   4   7   1  229.38   13.00
   4   7   1  214.08   11.30
  -5  -7  -1    7.30    6.80
  -5  -7  -1   10.40    7.60
  -5  -7  -1    6.70    4.60
   5   7   1    5.40    6.10
  -6  -7  -1  234.28   11.10
   6   7   1  255.37   15.10
   7   7   1   43.70    8.80
   8   7   1   32.00    8.70
   9   7   1    1.00    7.60
  10   7   1    3.20    7.20
   6  -8  -1  351.56   13.50
  -6   8   1  339.17   11.90
   5  -8  -1   -1.50    5.30
  -5   8   1   -0.40    6.60
  -5   8   1   -1.00    4.90
   4  -8  -1  126.69   12.10
   4  -8  -1  145.49   11.60
  -4   8   1  128.69   10.10
  -4   8   1  128.79   13.10
   3  -8  -1    3.90    7.20
   3  -8  -1    1.80    7.70
   3  -8  -1   16.60    9.90
  -3   8   1   12.60    8.50
  -3   8   1   14.00    6.50
  -3   8   1    8.60    9.10
   2  -8  -1    3.20    6.80
   2  -8  -1   -2.80    5.10
   2  -8  -1   -3.10    6.10
   2  -8  -1    4.50    8.40
  -2   8   1    0.30    8.30
  -2   8   1    2.30    5.70
  -2   8   1    2.70    7.40
   1  -8  -1   25.10   10.80
   1  -8  -1   17.60   10.00
   1  -8  -1   17.50    7.90
   1  -8  -1   24.30    9.60
   1  -8  -1   19.10    6.70
  -1   8   1   34.30    9.70
  -1   8   1   15.70    8.00
  -1   8   1   19.70    6.20
   0  -8  -1   18.80    9.90
   0  -8  -1   28.80    6.00
   0  -8  -1   24.70    8.70
   0  -8  -1    9.10    8.10
   0  -8  -1   22.40    7.30
   0   8   1   17.80    5.60
   0   8   1   23.60    8.20
  -1  -8  -1  205.88   16.30
  -1  -8  -1  192.78   17.30
  -1  -8  -1  227.38   11.10
  -1  -8  -1  206.18   12.70
   1   8   1  172.68   15.20
   1   8   1  182.78   13.70
  -2  -8  -1 1295.37   38.00
  -2  -8  -1 1385.86   41.40
  -2  -8  -1 1129.39   35.80
  -2  -8  -1 1330.57   31.70
   2   8   1 1355.96   35.10
   2   8   1 1242.78   35.00
  -3  -8  -1   14.90    5.40
  -3  -8  -1   15.20    9.30
  -3  -8  -1    8.30    7.00
  -3  -8  -1   10.10    7.90
   3   8   1   12.80    6.90
   3   8   1   11.40    6.60
  -4  -8  -1   50.29   10.20
  -4  -8  -1   39.70    6.10
  -4  -8  -1   38.90    8.40
   4   8   1   45.90    8.00
   4   8   1   47.30    7.10
  -5  -8  -1   57.89   11.80
  -5  -8  -1   77.79    8.80
  -5  -8  -1   61.69   11.40
   5   8   1   75.79    9.70
  -6  -8  -1  158.98   14.90
  -6  -8  -1  155.48   10.30
   6   8   1  156.98   13.50
  -7  -8  -1   68.99   10.00
   7   8   1   65.99    9.70
   8   8   1  101.69   10.80
   9   8   1    0.30    7.20
   5  -9  -1    7.60    4.60
  -5   9   1    8.10    5.50
  -5   9   1   11.90    3.80
   4  -9  -1    0.10    5.20
   4  -9  -1    0.80    4.90
  -4   9   1   -3.60    5.50
  -4   9   1   -0.20    4.40
   3  -9  -1   62.39    8.30
   3  -9  -1   48.40    7.90
  -3   9   1   43.40    8.30
  -3   9   1   54.49    6.60
   2  -9  -1   47.30    8.40
   2  -9  -1   40.50    9.80
   2  -9  -1   69.89    8.40
   2  -9  -1   59.39    8.70
  -2   9   1   75.99    7.50
  -2   9   1   68.59    9.50
   1  -9  -1   77.49    7.90
   1  -9  -1   55.89    8.70
   1  -9  -1   40.30   11.30
  -1   9   1   63.89   10.10
   0  -9  -1   45.80   12.50
   0  -9  -1   61.49    8.20
   0  -9  -1   22.90    9.30
   0   9   1   36.10    8.80
   0   9   1   43.20    6.50
  -1  -9  -1   37.10   10.10
   1   9   1   36.20   11.80
  -2  -9  -1  581.54   25.10
  -2  -9  -1  665.43   26.80
   2   9   1  612.94   21.80
   2   9   1  584.14   23.10
  -3  -9  -1   69.49   11.00
  -3  -9  -1   65.59    8.80
  -3  -9  -1   75.59    9.20
  -3  -9  -1   61.89   11.50
   3   9   1   85.79   10.40
   3   9   1   62.19    8.50
  -4  -9  -1   36.40   10.70
  -4  -9  -1   40.60    6.60
  -4  -9  -1   32.20    7.80
  -4  -9  -1   25.60    9.00
   4   9   1   35.90    8.90
   4   9   1   21.90    6.70
  -5  -9  -1   50.89    9.80
  -5  -9  -1   39.80    9.00
  -5  -9  -1   50.79    6.90
  -5  -9  -1   54.99    9.30
  -6  -9  -1   96.89   14.60
  -6  -9  -1   99.49    9.60
   6   9   1   64.39    9.10
  -7  -9  -1   -1.60    5.70
   7   9   1   -1.70    7.40
  -8  -9  -1   45.70    6.80
   8   9   1   50.69    9.60
   9   9   1   16.00    6.60
   4 -10  -1    3.40    3.70
  -4  10   1    6.10    3.10
  -4  10   1    8.60    4.50
   3 -10  -1    5.40    5.50
   3 -10  -1   -3.50    5.10
  -3  10   1    5.40    5.10
  -3  10   1    1.20    3.80
   2 -10  -1    8.50    6.20
   2 -10  -1   11.00    7.50
  -2  10   1    1.90    4.10
  -2  10   1    8.00    7.50
   1 -10  -1   78.99    9.40
  -1  10   1   84.69    8.30
   0 -10  -1   75.79   10.60
   0 -10  -1   97.39   10.50
   0  10   1  109.49   10.90
  -1 -10  -1  246.48   13.00
  -1 -10  -1  186.78   16.40
  -1 -10  -1  203.18   13.20
   1  10   1  208.28   13.60
  -2 -10  -1  213.38   12.10
  -2 -10  -1  223.58   13.70
  -2 -10  -1  191.58   17.10
  -2 -10  -1  176.28   18.90
   2  10   1  175.58   17.10
   2  10   1  178.38   12.80
  -3 -10  -1  411.26   15.50
  -3 -10  -1  371.36   21.70
  -3 -10  -1  395.86   16.80
   3  10   1  334.57   15.20
   3  10   1  348.27   18.20
  -4 -10  -1   73.59    9.50
  -4 -10  -1   65.89    7.60
   4  10   1   71.89   10.50
   4  10   1   44.70    5.80
  -5 -10  -1   12.50   13.30
  -5 -10  -1    4.80    6.10
   5  10   1    8.50    8.10
  -6 -10  -1   46.70    7.00
   6  10   1   43.20    9.10
  -7 -10  -1   57.69    6.60
   7  10   1   48.20   11.40
   8  10   1   18.50    7.30
   2 -11  -1    3.20    4.40
   2 -11  -1    2.10    4.30
  -2  11   1    1.40    4.20
   1 -11  -1    0.90    5.70
  -1  11   1    9.60    5.10
   0 -11  -1   -0.20    6.10
   0  11   1    6.90    5.30
  -1 -11  -1  125.49    9.30
  -1 -11  -1  107.49   10.40
   1  11   1  103.29    9.60
  -2 -11  -1   72.49    8.70
   2  11   1   59.79    7.40
  -3 -11  -1   30.80    6.50
  -3 -11  -1   21.80    7.70
   3  11   1    7.80    7.10
   3  11   1   19.10    9.30
  -4 -11  -1   14.10    6.90
  -4 -11  -1   14.90    6.20
   4  11   1    7.00    8.40
  -5 -11  -1  193.68   16.40
  -5 -11  -1  231.68   11.70
   5  11   1  201.48   14.20
  -6 -11  -1  147.79    9.60
   6  11   1  156.98   12.60
  -7 -11  -1   19.10    4.80
   7  11   1   15.40    7.00
  -1 -12  -1    4.90    5.00
   1  12   1    2.60    3.60
  -2 -12  -1    5.60    5.30
  -2 -12  -1    2.70    6.30
   2  12   1    6.00    4.10
  -3 -12  -1   12.40    4.60
  -3 -12  -1   12.00    5.80
  -4 -12  -1    5.60    5.00
  -4 -12  -1    5.90    4.40
  -6 -11   2   14.20    4.80
   5  11  -2   15.60    7.80
  -5 -11   2   20.70    5.70
  -5 -11   2   19.50    8.40
   4  11  -2   85.29   10.30
  -4 -11   2  102.69    9.30
  -4 -11   2   88.39   10.10
   3  11  -2   86.39    9.50
   3  11  -2  107.29    6.10
  -3 -11   2  117.39   11.00
  -3 -11   2  110.69    9.60
   2  11  -2   32.40    5.60
  -2 -11   2   38.30    7.90
  -2 -11   2   31.50    5.90
   1  11  -2    4.30    5.80
  -1 -11   2    5.40    7.40
  -1 -11   2    7.50    7.00
   0  11  -2    4.70    5.10
   0 -11   2    3.40    6.00
  -1  11  -2   -0.60    4.70
   1 -11   2    4.80    5.20
   1 -11   2    2.70    6.00
  -2  11  -2    5.70    4.50
   2 -11   2    6.20    4.70
   7  10  -2   -4.70    7.60
  -7 -10   2    1.80    4.70
   6  10  -2    1.60    9.70
  -6 -10   2   -0.90    5.40
   5  10  -2   16.30    9.30
  -5 -10   2    4.20    6.20
  -5 -10   2    2.10    7.30
   4  10  -2  111.79   13.00
  -4 -10   2  126.89   11.30
  -4 -10   2  106.69   10.60
   3  10  -2   49.40   11.80
   3  10  -2   67.29    7.40
  -3 -10   2   64.29    9.60
   2  10  -2  238.18   13.60
  -2 -10   2  232.88   13.80
  -2 -10   2  241.08   14.50
   1  10  -2   75.09    9.30
   1  10  -2   62.29   11.10
  -1 -10   2   77.09    9.20
  -1 -10   2   76.49   11.50
   0  10  -2   79.49    9.10
   0 -10   2   83.79    9.20
   0 -10   2   60.19   12.50
   0 -10   2   77.49    7.70
  -1  10  -2    1.60    6.20
   1 -10   2   -5.60    7.40
   1 -10   2   13.30    6.70
  -2  10  -2   16.50    8.00
   2 -10   2   26.30    7.10
   2 -10   2    7.40    6.40
  -3  10  -2   38.40    6.70
   3 -10   2   54.39    6.40
  -4  10  -2   12.20    5.00
   4 -10   2   15.70    4.60
   8   9  -2   10.50    8.30
  -8  -9   2    8.00    5.80
   7   9  -2   46.60   10.40
  -7  -9   2   39.80    6.70
   6   9  -2   12.40    8.80
  -6  -9   2   11.10    6.60
   5   9  -2    4.10    8.80
  -5  -9   2   -0.80    6.90
  -5  -9   2    1.00    6.70
  -5  -9   2    0.50    8.40
   4   9  -2    7.40    9.40
   4   9  -2    5.60    5.10
  -4  -9   2    7.60    7.80
  -4  -9   2   -6.10   10.20
  -4  -9   2    9.00    6.80
  -4  -9   2    0.50    8.10
   3   9  -2   27.80   11.30
   3   9  -2   42.70    7.90
  -3  -9   2   34.00   10.90
  -3  -9   2   33.90    9.20
  -3  -9   2   34.90    7.50
  -3  -9   2   22.80    8.70
   2   9  -2   14.50    7.90
   2   9  -2   10.60   12.60
  -2  -9   2   21.40    8.40
  -2  -9   2   15.00    9.30
  -2  -9   2    7.20    6.70
  -2  -9   2   15.20   10.20
   1   9  -2   -1.40    7.60
   1   9  -2   15.60   12.50
  -1  -9   2    3.80    9.60
  -1  -9   2    2.40    9.00
  -1  -9   2    3.80    6.70
  -1  -9   2    4.20    6.50
   0   9  -2   56.19    9.20
   0   9  -2   35.50   16.80
   0  -9   2   53.09   14.10
   0  -9   2   46.60   12.20
   0  -9   2   69.59    9.60
   0  -9   2   65.09   11.90
   0  -9   2   65.99    8.60
  -1   9  -2  341.47   13.30
  -1   9  -2  349.67   17.20
   1  -9   2  321.77   18.50
   1  -9   2  342.57   16.50
   1  -9   2  285.57   19.90
   1  -9   2  345.17   15.00
  -2   9  -2    5.00    5.30
  -2   9  -2    3.60    6.70
   2  -9   2   11.60    7.10
   2  -9   2    7.70    7.30
  -3   9  -2   10.40    7.10
  -3   9  -2   19.80    5.50
   3  -9   2   13.90    6.60
   3  -9   2   16.20    7.20
  -4   9  -2    3.20    4.70
  -4   9  -2    7.20    6.20
   4  -9   2    1.90    5.30
   4  -9   2    6.80    5.90
  -5   9  -2    8.90    5.80
  -5   9  -2   21.00    4.40
   5  -9   2   10.70    4.50
   9   8  -2   76.69   10.00
   8   8  -2    1.90   10.90
  -8  -8   2   -2.00    5.90
   7   8  -2    3.20    8.50
  -7  -8   2    0.00    6.20
   6   8  -2   14.60    9.60
  -6  -8   2    4.60    6.50
   5   8  -2   -2.00    8.10
  -5  -8   2   -2.50    6.20
  -5  -8   2   -2.50    9.40
  -5  -8   2   -1.20    7.20
   4   8  -2  146.19   11.00
   4   8  -2  165.78   15.60
  -4  -8   2  203.58   23.80
  -4  -8   2  162.38   12.00
  -4  -8   2  134.29   14.10
   3   8  -2   33.00    8.10
   3   8  -2   27.70   10.20
  -3  -8   2   16.10    8.30
  -3  -8   2   23.30    8.90
  -3  -8   2   35.50   10.10
  -3  -8   2   28.00    6.50
   2   8  -2   -1.00    7.10
   2   8  -2    4.30    9.30
  -2  -8   2    1.90    7.50
  -2  -8   2    6.20    7.90
  -2  -8   2    2.10    6.90
  -2  -8   2    3.20    8.80
   1   8  -2   -0.90   11.20
   1   8  -2    3.10    7.40
  -1  -8   2   -5.00    8.50
  -1  -8   2    2.20    6.40
  -1  -8   2    2.40    6.30
  -1  -8   2   -1.60    7.10
   0   8  -2    4.60    5.50
   0   8  -2    2.70   11.40
   0   8  -2   18.50   13.00
   0   8  -2    1.80    7.00
   0  -8   2    6.20    6.90
   0  -8   2    5.90    8.90
   0  -8   2    3.50    8.70
   0  -8   2    2.00    8.80
   0  -8   2    7.00    6.50
  -1   8  -2   62.89   10.20
  -1   8  -2   52.79   11.00
  -1   8  -2   61.29    7.40
   1  -8   2   47.00    8.40
   1  -8   2   52.89   13.00
   1  -8   2   43.60    9.50
   1  -8   2   63.19    8.00
  -2   8  -2   45.50   10.20
   2  -8   2   42.80   10.60
  -3   8  -2  243.38   16.70
  -3   8  -2  214.38   17.00
  -3   8  -2  250.37   17.50
   3  -8   2  233.28   17.00
   3  -8   2  239.78   20.40
   3  -8   2  186.18   18.70
  -4   8  -2  103.39   12.40
  -4   8  -2  127.19    9.70
   4  -8   2  103.99   11.90
   4  -8   2  158.38   15.20
  -5   8  -2   49.70    9.20
  -5   8  -2   76.09    8.30
   5  -8   2   61.89    7.90
  -6   8  -2  155.48    8.60
   6  -8   2  145.49    9.60
   9   7  -2   24.60    9.30
   8   7  -2   -7.10    8.90
  -8  -7   2   -8.30    6.20
   7   7  -2   48.90   10.50
  -7  -7   2   45.70    7.50
   6   7  -2  105.89   11.70
  -6  -7   2  107.59   10.90
  -6  -7   2   79.79   10.20
   5   7  -2   27.30    9.00
  -5  -7   2   23.30    6.30
  -5  -7   2   23.80    9.30
  -5  -7   2   22.70    8.10
   4   7  -2    0.30    5.80
   4   7  -2    0.30    6.90
  -4  -7   2   -4.50    8.30
  -4  -7   2   11.90    8.50
  -4  -7   2    5.00    5.20
  -4  -7   2    2.20    7.00
   3   7  -2   56.29    7.90
   3   7  -2   49.10    8.00
  -3  -7   2   31.90    7.80
  -3  -7   2   38.70    8.30
  -3  -7   2   37.80    5.80
  -3  -7   2   47.90    9.30
   2   7  -2   -4.70    6.80
   2   7  -2    4.20    6.40
  -2  -7   2    3.80    7.30
  -2  -7   2   -1.30    6.50
  -2  -7   2   -3.60    5.60
  -2  -7   2    0.30    4.40
   1   7  -2    8.90    9.50
   1   7  -2   12.20    8.50
   1   7  -2   19.90    7.10
   1   7  -2   16.90    7.10
  -1  -7   2   18.70    8.00
  -1  -7   2   14.60    5.20
  -1  -7   2   20.80    6.70
  -1  -7   2   14.30    7.90
   0   7  -2  130.19   12.20
   0   7  -2  127.89    9.20
   0   7  -2  145.99   14.90
   0   7  -2  156.68   15.10
   0  -7   2  139.09   10.60
   0  -7   2  136.59   11.30
   0  -7   2  125.39   13.00
   0  -7   2  162.88   15.50
   0  -7   2  130.49   14.30
  -1   7  -2  136.29   14.80
  -1   7  -2  119.09   10.00
  -1   7  -2  120.39   13.00
  -1   7  -2   98.19   13.90
   1  -7   2  127.99   15.70
   1  -7   2  122.89   11.90
   1  -7   2  121.09   15.90
   1  -7   2  123.59   13.20
   1  -7   2  122.09   10.80
  -2   7  -2   44.10    9.30
  -2   7  -2   48.20    9.00
   2  -7   2   43.50   10.40
   2  -7   2   35.50   12.90
  -3   7  -2   -2.80    9.10
  -3   7  -2    9.50    5.70
  -3   7  -2    3.10    9.90
  -3   7  -2   -5.60    8.30
   3  -7   2    5.70    9.00
   3  -7   2    8.50    7.10
   3  -7   2    6.10    6.40
  -4   7  -2  141.39   10.60
  -4   7  -2  128.59   15.20
  -4   7  -2   99.29   12.50
   4  -7   2  146.89   12.90
   4  -7   2  117.69   14.80
   4  -7   2   86.89   18.10
   4  -7   2  127.09   12.00
  -5   7  -2   38.90    6.60
  -5   7  -2   30.10    9.40
  -5   7  -2   53.19    9.50
   5  -7   2   38.10    9.90
   5  -7   2   36.90    7.70
  -6   7  -2    6.60    5.30
   6  -7   2    3.20    6.00
  -7   7  -2   12.20    3.10
  -7   7  -2    9.90    4.70
   7  -7   2   15.80    5.10
   9   6  -2   -1.60    3.60
   9   6  -2    3.10    9.10
   8   6  -2   31.20    5.30
   8   6  -2   33.10   10.30
   7   6  -2  103.49   11.70
   7   6  -2   95.09    8.40
  -7  -6   2   85.99    8.30
   6   6  -2  313.67   12.70
   6   6  -2  342.27   17.70
  -6  -6   2  351.56   14.00
  -5  -6   2   16.60    8.40
  -5  -6   2   10.90    7.10
  -5  -6   2    8.10    5.00
   4   6  -2  410.06   14.90
   4   6  -2  414.26   17.00
  -4  -6   2  378.96   13.70
  -4  -6   2  432.66   21.50
   3   6  -2  121.09    9.80
   3   6  -2  140.19   11.70
  -3  -6   2  116.09   13.00
  -3  -6   2  110.29    8.30
   2   6  -2   84.29   13.10
   2   6  -2   72.99   13.50
  -2  -6   2   77.49   10.50
  -2  -6   2   91.29   12.30
  -2  -6   2   79.89    7.50
   1   6  -2  498.35   19.60
   1   6  -2  434.46   19.20
   1   6  -2  440.66   18.60
  -1  -6   2  487.95   18.70
  -1  -6   2  449.66   16.50
  -1  -6   2  472.25   17.90
   0   6  -2  607.84   22.90
   0   6  -2  513.15   17.00
   0   6  -2  639.94   21.10
   0  -6   2  600.54   22.10
   0  -6   2  622.94   21.30
   0  -6   2  522.65   16.70
   0  -6   2  591.14   21.20
  -1   6  -2   70.89    6.40
  -1   6  -2  100.89    9.10
  -1   6  -2  103.39   13.40
  -1   6  -2   81.29    9.40
   1  -6   2   75.99    8.80
   1  -6   2   90.69    9.90
   1  -6   2   89.19    9.80
   1  -6   2   70.79    9.40
   1  -6   2  109.29   13.90
  -2   6  -2   94.69    7.50
  -2   6  -2  124.29    9.90
  -2   6  -2  122.39   13.90
  -2   6  -2   96.59   11.60
  -2   6  -2   89.49   12.70
   2  -6   2  107.29   10.30
   2  -6   2  104.69   11.30
   2  -6   2   99.39   15.80
   2  -6   2  113.19    9.70
   2  -6   2  124.29   15.30
  -3   6  -2    1.30    7.50
  -3   6  -2    2.50    4.40
  -3   6  -2    3.30    6.10
  -3   6  -2    1.80    6.50
  -3   6  -2    7.10    8.10
   3  -6   2   11.20    6.90
   3  -6   2    1.40    8.10
   3  -6   2    3.10    5.90
  -4   6  -2   49.10    7.30
  -4   6  -2   48.10   10.50
  -4   6  -2   58.59    9.90
  -4   6  -2   54.79    9.70
   4  -6   2   40.30   10.20
   4  -6   2   70.49    9.30
   4  -6   2   41.60    8.10
   4  -6   2   46.40    9.40
  -5   6  -2   65.59   11.10
  -5   6  -2   91.69   10.20
  -5   6  -2   79.99   11.00
  -5   6  -2   83.99    8.40
  -5   6  -2   60.89   10.20
   5  -6   2   66.49    8.80
   5  -6   2   83.29    9.90
   5  -6   2   89.49   14.10
  -6   6  -2   17.90   13.50
   6  -6   2   35.50   10.90
  -7   6  -2   40.70    6.40
  -7   6  -2   39.70    5.20
   7  -6   2   30.60    6.70
  -8   6  -2    8.20    4.20
   8  -6   2    5.00    5.10
  10   5  -2   22.60    4.10
   9   5  -2  -11.60    8.50
   8   5  -2    2.20    5.00
   8   5  -2   -1.70    9.30
   7   5  -2    0.10    4.80
   7   5  -2    1.40    8.40
   7   5  -2    9.90    9.00
   6   5  -2   16.50   12.50
   6   5  -2    4.20    4.50
   5   5  -2    3.20    6.10
   5   5  -2   14.20    6.80
  -5  -5   2    1.80    6.50
  -5  -5   2    3.30    4.40
  -5  -5   2    3.10    5.30
   4   5  -2  407.56   16.10
  -4  -5   2  371.96   15.00
  -4  -5   2  385.76   12.10
  -3  -5   2  305.97   14.30
  -3  -5   2  267.37    9.90
  -3  -5   2  241.28   12.80
  -2  -5   2  220.08    9.30
  -2  -5   2  258.07   13.20
  -2  -5   2  284.07   14.50
   1   5  -2   81.89   10.70
  -1  -5   2   87.29   10.80
  -1  -5   2   70.99    6.90
  -1  -5   2   75.59   10.20
   0   5  -2   66.79   10.40
   0   5  -2   81.49   11.40
   0  -5   2   78.09   10.40
   0  -5   2   63.89    7.90
  -1   5  -2    9.90    6.40
  -1   5  -2   19.30    6.60
   1  -5   2   20.40    4.70
   1  -5   2   20.20    6.90
  -2   5  -2   -4.50    5.80
  -2   5  -2    0.30    3.30
  -2   5  -2    1.40    6.00
  -2   5  -2   -1.10    4.50
   2  -5   2    0.00    4.40
   2  -5   2   -4.70    5.60
   2  -5   2    9.10    6.80
   2  -5   2   -0.60    4.80
   2  -5   2    2.40    6.90
  -3   5  -2  246.48   15.30
  -3   5  -2  285.57   12.60
  -3   5  -2  267.37   16.00
  -3   5  -2  307.17   10.60
  -3   5  -2  224.78   18.20
   3  -5   2  302.97   17.00
   3  -5   2  299.17   14.40
   3  -5   2  243.78   12.80
  -4   5  -2   29.40    8.20
  -4   5  -2   25.00    6.30
  -4   5  -2   33.40    5.00
  -4   5  -2   27.70    9.20
  -4   5  -2   32.30    8.30
   4  -5   2   29.60    7.00
   4  -5   2   12.90    8.90
   4  -5   2   16.20    8.60
   4  -5   2   40.50    7.40
   4  -5   2   19.80    7.30
  -5   5  -2   11.10    7.40
  -5   5  -2    7.10    7.30
  -5   5  -2   11.20    6.00
  -5   5  -2    8.90    8.10
   5  -5   2    4.10    6.00
   5  -5   2    3.80    7.50
   5  -5   2    1.10    6.80
  -6   5  -2   33.90    9.40
  -6   5  -2   43.60    7.50
  -6   5  -2   38.30    5.70
  -6   5  -2   31.80    8.50
   6  -5   2   47.60    8.20
   6  -5   2   39.50    9.40
   6  -5   2   35.20    6.70
  -7   5  -2   16.40   11.40
  -7   5  -2   13.00    6.10
  -7   5  -2   16.60    4.90
   7  -5   2   16.20    6.50
   7  -5   2   -8.00   13.30
  -8   5  -2   35.90    4.90
  -8   5  -2   44.90    6.50
   8  -5   2   32.20    5.30
   8  -5   2   39.00    6.20
  -9   5  -2   10.00    3.80
  10   4  -2    0.20    5.70
  10   4  -2    4.20    4.10
   9   4  -2   -0.40    4.80
   9   4  -2    0.20    6.00
   8   4  -2   65.19   12.90
   8   4  -2   50.79    8.90
   8   4  -2   65.09    7.50
   8   4  -2   45.50   10.60
   7   4  -2  130.19   11.70
   7   4  -2  123.79    9.50
   7   4  -2  115.49   15.70
   7   4  -2  106.19   11.10
   6   4  -2  620.84   21.10
   6   4  -2  669.73   19.00
   6   4  -2  652.03   25.50
   5   4  -2  154.48    8.70
   5   4  -2  178.28   14.70
  -5  -4   2  165.28   11.10
   4   4  -2  851.01   27.00
  -4  -4   2  740.93   20.70
  -4  -4   2  721.33   20.50
  -3  -4   2  229.28   11.70
  -3  -4   2  185.78   10.70
   2   4  -2   16.60    4.90
  -2  -4   2   15.30    5.30
  -2  -4   2   17.50    5.40
   1   4  -2   64.29    9.70
  -1  -4   2   64.19    7.10
  -1  -4   2   86.49   10.60
   0   4  -2 5361.06  112.09
   0   4  -2 5158.28  111.59
   0  -4   2 5697.53  112.79
   0  -4   2 5222.58  111.89
  -1   4  -2 5451.75  111.99
  -1   4  -2 5319.37  112.39
   1  -4   2 5808.62  113.19
   1  -4   2 5366.76  112.29
   1  -4   2 4776.22  110.09
  -2   4  -2 1319.37   32.60
  -2   4  -2 1296.77   29.40
  -2   4  -2 1251.87   32.60
   2  -4   2 1337.77   33.60
   2  -4   2 1292.67   32.70
  -3   4  -2   30.50    4.10
  -3   4  -2   39.80    7.30
  -3   4  -2   19.90    6.30
   3  -4   2   30.40    7.40
   3  -4   2   32.40    8.70
  -4   4  -2  180.48   10.60
  -4   4  -2  170.58    8.40
  -4   4  -2  154.18   12.50
  -4   4  -2  138.49   17.30
   4  -4   2  132.39   13.60
   4  -4   2  157.48   10.30
   4  -4   2  135.59   11.30
  -5   4  -2   65.59    7.40
  -5   4  -2   64.19    9.20
  -5   4  -2   58.89    8.80
  -5   4  -2   64.99    7.50
   5  -4   2   84.39   10.20
   5  -4   2   59.29    9.30
   5  -4   2   57.39    6.20
   5  -4   2   58.69    7.00
   6  -4   2   10.70    7.10
  -7   4  -2  192.08   10.20
  -7   4  -2  170.38   15.40
  -7   4  -2  198.48   14.20
  -7   4  -2  185.78   15.10
   7  -4   2  196.58   14.20
   7  -4   2  157.68   16.50
   7  -4   2  165.68   16.40
   7  -4   2  207.28   13.40
  -8   4  -2  228.38   10.40
  -8   4  -2  214.78   11.80
   8  -4   2  203.48   10.70
   8  -4   2  212.98   10.90
   8  -4   2  245.08   12.80
  -9   4  -2   28.80    4.40
  -9   4  -2   20.80    5.00
   9  -4   2    9.50    4.90
  10   3  -2   48.30    7.10
  10   3  -2   42.30    7.70
   9   3  -2  242.18   12.30
   9   3  -2  216.08   13.50
   8   3  -2   40.90    8.70
   8   3  -2   44.70   11.40
   8   3  -2   42.90    6.90
   7   3  -2    3.80    4.60
   7   3  -2    7.70    9.10
   7   3  -2   -1.90    5.70
   7   3  -2    1.80    7.80
   6   3  -2    9.90    7.10
   6   3  -2    3.30    4.30
   6   3  -2    6.90    5.30
   6   3  -2    8.50    7.20
   5   3  -2   46.30    6.20
   5   3  -2   45.80    7.50
  -5  -3   2   46.80    5.90
   4   3  -2  281.77   14.30
  -4  -3   2  267.57   11.90
   3   3  -2  258.97   13.20
  -3  -3   2  239.48   10.10
  -3  -3   2  257.37   10.80
  -3  -3   2  271.77   17.00
   2   3  -2   63.89    7.00
   2   3  -2   76.49    6.30
  -2  -3   2   68.79    8.70
  -2  -3   2   60.09    7.90
   1   3  -2  279.27   10.90
  -1  -3   2  270.17   11.50
  -1  -3   2  287.37   11.20
   0   3  -2    4.70    4.60
   0  -3   2    6.10    5.50
   0  -3   2    7.90    4.90
  -1   3  -2  524.65   15.90
  -1   3  -2  522.65   16.10
   1  -3   2  460.35   15.90
   1  -3   2  572.54   16.50
  -2   3  -2  331.07   14.00
  -2   3  -2  393.56   14.00
   2  -3   2  368.96   14.30
   2  -3   2  386.16   14.40
  -3   3  -2  263.17    9.50
  -3   3  -2  259.37   12.70
  -3   3  -2  227.38   12.80
   3  -3   2  209.38   12.90
   3  -3   2  263.37   14.30
  -4   3  -2  560.94   19.60
  -4   3  -2  621.84   16.50
  -4   3  -2  638.64   20.00
   4  -3   2  603.04   20.00
   4  -3   2  645.24   21.00
  -5   3  -2   90.29   10.00
  -5   3  -2  104.39    7.80
  -5   3  -2   93.09   12.50
  -5   3  -2  118.09   11.40
   5  -3   2   83.09    8.80
   5  -3   2   97.39   10.00
   5  -3   2   98.19    9.00
   5  -3   2  117.29   12.10
  -6   3  -2  698.93   24.70
  -6   3  -2  775.52   20.40
  -6   3  -2  743.23   22.50
  -6   3  -2  774.12   25.00
   6  -3   2  671.43   23.00
   6  -3   2  761.52   27.30
   6  -3   2  725.83   20.60
  -7   3  -2  325.37   13.00
  -7   3  -2  322.17   18.00
  -7   3  -2  310.87   15.10
  -7   3  -2  320.17   17.60
   7  -3   2  364.96   15.20
   7  -3   2  313.37   15.40
   7  -3   2  323.47   19.60
   7  -3   2  333.47   13.40
  -8   3  -2  225.58   11.10
  -8   3  -2  201.88   12.40
  -8   3  -2  211.68   15.80
  -8   3  -2  231.98   16.80
   8  -3   2  244.48   13.90
   8  -3   2  206.68   10.70
   8  -3   2  225.68   17.90
   8  -3   2  226.28   11.10
  -9   3  -2    7.00    4.30
  -9   3  -2   12.60    5.40
   9  -3   2   11.40    5.00
   9  -3   2   15.50    6.50
 -10   3  -2   -2.20    2.90
  10  -3   2    1.40    4.30
  10  -3   2   -1.10    4.30
  10   2  -2   18.90    5.40
  10   2  -2   18.00    6.00
 -10  -2   2   15.70    4.60
   9   2  -2   24.10    8.20
   9   2  -2   15.10    5.30
  -9  -2   2   18.00    5.70
   8   2  -2   -0.50    7.80
   8   2  -2    1.40    4.70
   8   2  -2    3.50    7.50
  -8  -2   2    5.40    5.80
   7   2  -2    9.60    8.20
   7   2  -2   12.80    7.30
   7   2  -2   14.40    5.60
   6   2  -2  104.99    8.70
   6   2  -2  123.79   13.10
   6   2  -2   96.19   10.20
   5   2  -2  303.47   15.20
  -5  -2   2  240.28   11.10
   4   2  -2  115.99   10.60
  -4  -2   2   95.49    8.40
   3   2  -2    3.20    4.70
  -3  -2   2    6.80    4.00
   2   2  -2 1283.97   29.80
  -2  -2   2 1198.58   27.20
  -2  -2   2 1234.58   27.40
  -2  -2   2 1205.08   27.90
   1   2  -2    6.60    5.70
   1   2  -2   12.70    3.80
  -1  -2   2    5.60    4.20
  -1  -2   2    2.80    4.30
   0   2  -2    0.70    4.20
   0   2  -2    1.40    4.30
   0  -2   2    0.90    4.90
   0  -2   2    1.40    4.10
  -1   2  -2 1007.10   25.10
  -1   2  -2 1111.69   25.30
   1  -2   2 1035.60   25.10
  -2   2  -2  103.89    9.50
  -2   2  -2  119.39    8.90
   2  -2   2  112.59    8.90
   2  -2   2   93.79    9.30
  -3   2  -2   71.89    8.70
  -3   2  -2   71.39    6.70
   3  -2   2   68.49    6.70
  -4   2  -2   20.10    5.30
  -4   2  -2   12.50    5.20
  -4   2  -2   18.40    5.80
   4  -2   2   12.30    5.60
   4  -2   2   15.50    5.40
  -5   2  -2   44.80    7.10
  -5   2  -2   51.09    6.30
  -5   2  -2   54.59    7.10
   5  -2   2   42.80    5.50
   5  -2   2   41.60    7.10
   5  -2   2   42.90    6.50
   5  -2   2   41.20    5.60
  -6   2  -2   59.19    7.80
  -6   2  -2   60.39    7.10
  -6   2  -2   67.79    8.60
  -6   2  -2   43.00    7.10
   6  -2   2   54.39    6.20
   6  -2   2   61.39    7.80
   6  -2   2   65.09    9.40
   6  -2   2   55.69    5.90
  -7   2  -2  292.57   16.70
  -7   2  -2  377.06   17.70
   7  -2   2  296.57   13.40
  -8   2  -2  162.88   14.60
  -8   2  -2  194.88   10.60
  -8   2  -2  166.88   16.60
  -8   2  -2  170.58   14.20
   8  -2   2  175.48   16.30
   8  -2   2  207.48   13.70
   8  -2   2  196.58   11.30
  -9   2  -2  110.59    8.50
  -9   2  -2   86.19    8.20
   9  -2   2  118.99   11.60
   9  -2   2   89.49    8.70
 -10   2  -2   23.70    4.50
  10  -2   2   30.30    6.50
  10  -2   2   24.60    4.50
  10   1  -2    7.70    6.20
  10   1  -2    3.90    5.50
 -10  -1   2    6.40    4.00
   9   1  -2   52.29    9.20
   9   1  -2   51.79    7.30
  -9  -1   2   38.60    6.00
   8   1  -2    0.20    5.40
   8   1  -2   -2.50    7.70
   8   1  -2   -4.80    7.30
  -8  -1   2   -4.00    5.30
  -8  -1   2   -4.70    5.40
   7   1  -2  164.88   10.60
   7   1  -2  185.48   16.20
   7   1  -2  177.28   14.10
  -7  -1   2  183.18   12.20
  -7  -1   2  176.48   10.70
  -7  -1   2  156.08   13.10
   6   1  -2   23.90    4.80
   6   1  -2   19.40    6.70
   6   1  -2   19.30    6.90
  -6  -1   2   25.40    6.10
  -6  -1   2   15.10    5.20
  -6  -1   2   17.50    5.90
   5   1  -2  705.63   22.60
  -5  -1   2  652.63   18.30
  -5  -1   2  629.54   17.90
   4   1  -2   22.30    5.40
  -4  -1   2   20.60    4.30
   3   1  -2 2444.16   52.59
  -3  -1   2 2289.97   49.40
   2   1  -2  134.59    8.80
  -2  -1   2  124.39    6.80
  -2  -1   2  156.28   10.30
  -2  -1   2  148.49    7.30
   1   1  -2  373.56   11.70
   1   1  -2  406.36   12.40
  -1  -1   2  408.86   11.80
  -1  -1   2  423.76   11.40
   0   1  -2 2654.63   51.59
   0  -1   2 2434.16   52.39
   0  -1   2 2307.97   51.79
  -1   1  -2 1669.83   37.70
   1  -1   2 1843.62   37.90
  -2   1  -2   89.49    7.90
  -2   1  -2   78.49    8.30
   2  -1   2   80.79    9.30
  -3   1  -2   65.59    5.80
  -3   1  -2   49.80    7.40
   3  -1   2   54.79    7.70
   3  -1   2   51.99    4.80
  -4   1  -2   22.10    4.90
   4  -1   2   22.10    5.10
  -5   1  -2    6.20    5.20
  -5   1  -2    6.20    4.00
  -5   1  -2    6.00    4.80
  -6   1  -2  250.57   13.60
  -6   1  -2  247.08   10.10
  -6   1  -2  283.67   13.30
   6  -1   2  250.07   11.20
   6  -1   2  281.07   15.30
  -7   1  -2  406.46   17.30
  -7   1  -2  411.76   13.60
   7  -1   2  425.86   17.20
   7  -1   2  379.76   13.80
   7  -1   2  439.36   15.20
  -8   1  -2  112.09   12.80
  -8   1  -2  112.49   12.30
  -8   1  -2  121.09    9.40
   8  -1   2  119.49   10.20
   8  -1   2  131.39   12.70
   8  -1   2  113.59   14.60
  -9   1  -2   29.70    9.60
  -9   1  -2   47.00    6.60
   9  -1   2   70.89   19.50
   9  -1   2   60.29    7.40
 -10   1  -2   25.60    4.40
  10  -1   2   37.00    7.20
  10   0  -2  200.38    9.50
  10   0  -2  233.78   12.10
 -10   0   2  189.18    8.50
   9   0  -2   84.99    9.00
   9   0  -2   94.99   11.90
  -9   0   2   79.29    8.20
   8   0  -2   41.50   10.40
   8   0  -2   33.70    6.30
   8   0  -2   43.00    9.70
  -8   0   2   36.00    7.70
  -8   0   2   42.00    8.90
  -8   0   2   39.30    6.30
   7   0  -2   17.70    5.80
   7   0  -2   18.50    7.20
   7   0  -2   27.30    9.20
  -7   0   2   21.40    6.50
  -7   0   2   19.10    5.70
  -7   0   2   16.30    7.30
   6   0  -2   36.00    5.60
   6   0  -2   33.90    5.90
   6   0  -2   37.90    9.30
  -6   0   2   39.60    6.70
  -6   0   2   37.50    6.40
  -6   0   2   27.80    5.40
   5   0  -2  430.26   17.20
   5   0  -2  354.06   13.10
  -5   0   2  384.26   13.70
  -5   0   2  358.06   12.10
  -5   0   2  367.86   13.80
   4   0  -2 1099.79   28.00
  -4   0   2 1024.60   25.10
  -4   0   2  982.20   24.50
   3   0  -2 1076.69   25.60
  -3   0   2 1046.80   23.70
  -3   0   2  914.91   23.10
   2   0  -2 4780.72   96.19
   2   0  -2 4385.36   94.99
  -2   0   2 4387.86   94.59
  -2   0   2 5028.60   95.19
   1   0  -2 1299.77   30.20
   1   0  -2 1453.15   29.00
   1   0  -2 1329.57   29.10
  -1   0   2 1283.87   28.70
   0   0  -2  499.85   12.90
   0   0  -2  533.85   11.90
   0   0   2  545.75   12.80
  -1   0  -2 2122.09   45.50
   1   0   2 2265.57   45.30
  -2   0  -2  146.49    7.20
  -2   0  -2  159.78    8.40
  -2   0  -2  173.18    7.80
   2   0   2  162.18    6.20
   2   0   2  166.78    7.40
  -3   0  -2  276.97   10.00
  -3   0  -2  307.47    9.90
   3   0   2  305.17   10.70
  -4   0  -2   96.39    8.10
  -4   0  -2   97.99    9.10
   4   0   2   91.89    9.20
  -5   0  -2  149.59    9.60
  -5   0  -2  158.78    9.20
   5   0   2  148.19   11.10
  -6   0  -2  173.18   10.90
  -6   0  -2  192.88   10.70
   6   0   2  147.09   10.70
   6   0   2  175.78   12.80
   6   0   2  186.28    9.20
   8   0   2    5.00    7.20
  -9   0  -2  106.49    9.10
   9   0   2   96.79    9.80
   9   0   2   65.19   17.00
   9   0   2  107.09   13.20
 -10   0  -2   69.39    7.20
  10   0   2   74.89    8.10
  11   0   2   23.80    5.80
  11   0   2   19.20    4.30
  10  -1  -2   -3.70    6.00
  10  -1  -2    4.20    3.50
 -10   1   2   -2.30    3.10
   9  -1  -2   -3.00    4.50
   9  -1  -2   -0.30    5.90
  -9   1   2    1.00    4.20
   8  -1  -2  108.49   11.20
   8  -1  -2   83.39   11.70
  -8   1   2   79.29    9.90
  -8   1   2   95.49   12.10
  -8   1   2   93.69    9.00
   7  -1  -2   14.90    5.20
   7  -1  -2   20.90    8.60
   7  -1  -2   18.20    5.30
   7  -1  -2   11.20    7.10
  -7   1   2   26.70    7.90
  -7   1   2   17.90    6.90
  -7   1   2   20.30    5.60
   6  -1  -2   99.89    8.60
   6  -1  -2   94.19    8.10
   6  -1  -2  118.89   13.20
  -6   1   2   97.79   11.10
  -6   1   2   93.69    8.80
  -6   1   2  113.19   11.60
  -6   1   2   76.49    9.50
   5  -1  -2   19.00    4.80
   5  -1  -2   17.30    6.00
   5  -1  -2   11.80    5.20
  -5   1   2   20.20    5.60
  -5   1   2   17.50    5.40
  -5   1   2   15.00    4.30
   4  -1  -2  384.06   14.80
  -4   1   2  301.47   15.70
  -4   1   2  360.86   13.50
  -4   1   2  371.76   13.80
   3  -1  -2  112.99   14.70
  -3   1   2  152.68    9.20
  -3   1   2  155.18    8.90
   2  -1  -2   35.00    4.40
   2  -1  -2   22.30    5.40
  -2   1   2   34.30    4.70
  -2   1   2   40.40    4.70
   1  -1  -2  639.24   16.20
   1  -1  -2  753.42   18.20
  -1   1   2  668.73   16.70
   0  -1  -2 2800.62   63.79
   0   1   2 3440.76   64.49
  -1  -1  -2 1079.59   22.30
  -1  -1  -2  957.70   22.50
   1   1   2 1173.18   22.10
   1   1   2  982.90   22.50
  -2  -1  -2   91.09    5.70
   2   1   2   96.59    9.50
   3   1   2   45.10    6.60
   4   1   2    0.20    4.20
   5   1   2  210.38   12.50
   6   1   2  693.83   23.50
   7   1   2  585.04   23.20
   7   1   2  572.04   17.20
   7   1   2  512.25   18.90
  -8  -1  -2 1047.80   27.80
   8   1   2 1205.38   32.30
   8   1   2 1140.39   37.90
   8   1   2 1244.98   30.80
  -9  -1  -2   29.20    5.70
   9   1   2   34.70   11.70
   9   1   2   21.20    9.20
   9   1   2   28.50    7.30
 -10  -1  -2   42.30    5.30
  10   1   2   63.19    9.50
  10   1   2   40.30    6.00
  11   1   2    1.10    5.10
  11   1   2    3.90    4.00
  10  -2  -2   34.70    5.40
  10  -2  -2   27.20    3.70
 -10   2   2   31.90    3.80
   9  -2  -2    7.80    4.30
   9  -2  -2    7.00    6.80
  -9   2   2    9.50    5.30
  -9   2   2   12.90    4.60
   8  -2  -2    1.90    7.80
   8  -2  -2   -0.80    9.40
   8  -2  -2    4.00    4.90
  -8   2   2   -0.70    4.50
  -8   2   2   -4.70    7.50
  -8   2   2   -9.00    5.80
   7  -2  -2    5.40    7.10
   7  -2  -2    9.60    5.50
   7  -2  -2    5.90    5.20
   7  -2  -2   14.70    8.70
  -7   2   2    2.80    8.70
  -7   2   2   11.80    6.70
  -7   2   2    5.10    4.90
  -7   2   2    4.60    6.40
   6  -2  -2   -4.00    4.60
   6  -2  -2    1.60    4.50
   6  -2  -2    1.10    6.30
  -6   2   2    0.30    4.60
  -6   2   2   -4.30    5.60
  -6   2   2   -0.20    6.10
  -6   2   2   -0.10    6.30
   5  -2  -2   -1.80    7.60
   5  -2  -2    4.60    7.90
   5  -2  -2   -0.20    4.00
  -5   2   2    3.50    6.10
  -5   2   2   -2.30    5.10
   4  -2  -2  836.62   23.30
  -4   2   2  694.83   21.60
  -4   2   2  740.03   21.70
  -4   2   2  732.73   19.20
   3  -2  -2  455.95   14.90
  -3   2   2  432.36   14.80
  -3   2   2  431.06   14.90
  -3   2   2  390.16   13.70
   2  -2  -2  625.34   17.30
   2  -2  -2  587.84   16.90
  -2   2   2  690.13   17.90
  -2   2   2  620.74   17.40
   1  -2  -2   13.60    5.00
   1  -2  -2   15.70    6.10
  -1   2   2   18.00    4.50
  -1   2   2   14.90    4.60
   0  -2  -2    7.50    5.20
   0  -2  -2   11.60    4.30
   0   2   2    5.80    4.10
   0   2   2    9.40    4.00
  -1  -2  -2  632.94   17.00
  -1  -2  -2  785.42   17.30
   1   2   2  733.43   17.00
  -2  -2  -2  242.78    8.00
   2   2   2  277.37    9.90
   3   2   2  305.37   11.00
   4   2   2  605.44   17.90
   5   2   2  100.19   10.20
   6   2   2  510.95   15.80
   6   2   2  491.35   19.50
   8   2   2  359.06   14.50
   8   2   2  312.97   20.40
   8   2   2  362.86   17.50
   9   2   2   25.90    9.10
   9   2   2   25.30    8.30
  10   2   2   33.40    8.70
  10   2   2   31.60    6.20
  11   2   2   64.29    6.70
  11   2   2   75.29    9.70
   9  -3  -2   63.89    8.30
   9  -3  -2   41.10    4.50
  -9   3   2   47.40    6.10
  -9   3   2   53.19    5.30
   8  -3  -2    2.20    4.00
   8  -3  -2    3.20    4.40
   8  -3  -2   -2.30    7.20
  -8   3   2    1.40    6.90
  -8   3   2    1.50    5.80
   7  -3  -2   69.29    9.90
   7  -3  -2   60.79    6.40
   7  -3  -2   67.49    7.70
   7  -3  -2   51.49   10.00
  -7   3   2   67.39    8.40
  -7   3   2   61.39    9.70
  -7   3   2   73.79   10.80
  -7   3   2   62.69    6.80
   6  -3  -2   78.89    8.40
   6  -3  -2   88.09   10.20
   6  -3  -2   95.89   13.20
  -6   3   2   84.09    9.00
  -6   3   2   86.29    8.80
  -6   3   2   97.49   13.10
  -6   3   2   95.59   12.90
   5  -3  -2    0.90    5.80
   5  -3  -2    2.00    4.80
   5  -3  -2   -1.40    3.90
  -5   3   2    1.90    4.00
  -5   3   2    4.00    5.40
  -5   3   2    1.50    5.60
  -5   3   2    0.10    6.20
   4  -3  -2    8.80    6.70
   4  -3  -2    8.50    4.50
   4  -3  -2    9.10    5.40
  -4   3   2    8.10    5.60
  -4   3   2    8.20    4.00
  -4   3   2   10.20    6.20
   3  -3  -2  306.17   13.30
  -3   3   2  317.67   14.00
  -3   3   2  355.06   11.40
  -3   3   2  328.77   14.50
   2  -3  -2  326.57   15.00
   2  -3  -2  311.27   13.10
  -2   3   2  302.17   12.90
  -2   3   2  300.47   15.20
   1  -3  -2  388.56   13.90
   1  -3  -2  384.56   15.30
  -1   3   2  388.96   13.60
  -1   3   2  330.47   13.00
   0  -3  -2   10.90    5.40
   0  -3  -2   11.50    4.90
   0   3   2   12.90    4.80
   0   3   2   14.30    4.80
  -1  -3  -2 1507.15   35.80
  -1  -3  -2 1636.24   36.10
   1   3   2 1793.62   37.90
  -2  -3  -2  364.66   10.20
  -2  -3  -2  298.27   10.50
  -2  -3  -2  357.66   10.80
  -3  -3  -2 1272.27   29.60
   3   3   2 1506.65   32.80
   4   3   2   11.80    4.90
   5   3   2   83.49   10.20
   6   3   2  261.37   10.70
   6   3   2  253.67   12.40
   6   3   2  256.67   14.60
   7   3   2  202.98   10.40
   7   3   2  212.58   12.70
   7   3   2  198.98   12.60
   7   3   2  193.68   15.60
   8   3   2  215.08   13.40
   8   3   2  252.17   12.10
   8   3   2  211.58   17.90
   8   3   2  230.88   15.20
   9   3   2   53.39   11.40
  10   3   2   11.60    7.20
  10   3   2    4.80    5.20
  11   3   2   -0.20    5.30
  11   3   2    3.60    4.20
   9  -4  -2    2.70    4.70
  -9   4   2    4.90    3.70
  -9   4   2    2.40    3.20
   8  -4  -2    8.30    4.20
   8  -4  -2    8.10    4.00
   8  -4  -2   11.90    6.80
  -8   4   2   11.40    4.50
  -8   4   2   11.30    5.70
   7  -4  -2    4.30   10.20
   7  -4  -2    8.30    5.80
   7  -4  -2   10.10    4.50
   7  -4  -2   16.00    7.90
  -7   4   2    8.70   11.60
  -7   4   2   12.10    5.10
  -7   4   2    5.80    6.10
   6  -4  -2   -1.30    4.20
   6  -4  -2    3.30    7.20
   6  -4  -2    2.40    6.00
  -6   4   2    1.00    6.10
  -6   4   2   -2.20    7.10
  -6   4   2    1.30    4.70
  -6   4   2    3.00    6.90
   5  -4  -2    7.70    6.90
   5  -4  -2   17.80    4.80
   5  -4  -2   17.90    6.40
  -5   4   2   18.50    7.20
  -5   4   2   13.90    7.30
  -5   4   2   12.40    6.70
  -5   4   2   10.70    4.60
   4  -4  -2   25.10    8.60
   4  -4  -2   41.80    7.50
   4  -4  -2   45.30    6.40
   4  -4  -2   47.40    6.30
  -4   4   2   43.30    6.40
  -4   4   2   51.89    8.60
  -4   4   2   30.80    9.70
  -4   4   2   39.70    4.80
   3  -4  -2  126.29   10.70
   3  -4  -2   87.09   12.50
   3  -4  -2  103.69    9.00
  -3   4   2  114.79   11.60
  -3   4   2  109.69   11.30
  -3   4   2  109.19    7.30
  -3   4   2   97.49   10.60
   2  -4  -2   12.30    7.20
   2  -4  -2   11.20    6.40
  -2   4   2   12.70    3.80
  -2   4   2   12.10    5.70
  -2   4   2   14.50    6.00
   1  -4  -2  519.75   17.10
   1  -4  -2  497.05   18.40
  -1   4   2  491.35   16.60
  -1   4   2  442.96   16.10
   0  -4  -2  136.79   10.90
   0  -4  -2  108.79   11.30
   0   4   2  111.59    9.60
   0   4   2  143.49    9.80
  -1  -4  -2  115.49   12.60
   1   4   2   93.99    8.90
  -3  -4  -2  201.88    9.50
  -3  -4  -2  210.98    8.80
   4   4   2   60.19    7.70
   5   4   2   -0.40    5.40
   6   4   2   99.89   12.20
   7   4   2  149.69   15.10
   7   4   2  186.68   12.90
   7   4   2  143.19    9.00
   7   4   2  207.78   12.60
   8   4   2  231.98   15.10
   8   4   2  224.58   11.30
   8   4   2  227.18   14.10
   9   4   2  112.89    9.60
   9   4   2   90.49   10.00
   9   4   2  123.89   19.20
  10   4   2   24.90    5.80
  10   4   2   20.30    7.60
  11   4   2   22.10    4.30
  11   4   2   31.60    6.40
   8  -5  -2   30.40    5.90
  -8   5   2   28.60    4.40
  -8   5   2   33.50    5.30
   7  -5  -2   -0.80    6.40
   7  -5  -2    1.80    5.40
  -7   5   2    3.00    4.50
  -7   5   2    6.40    5.60
   6  -5  -2    5.20    7.40
   6  -5  -2    9.60    7.90
   6  -5  -2    0.50    6.40
  -6   5   2    4.50    6.80
  -6   5   2   -1.60    7.60
  -6   5   2    5.20    4.90
  -6   5   2    7.20    7.50
   5  -5  -2  116.09   12.10
   5  -5  -2  111.79   13.70
  -5   5   2  138.19   14.20
  -5   5   2  115.39   14.20
  -5   5   2  108.49   11.30
  -5   5   2  107.29    9.20
   4  -5  -2  484.85   17.70
   4  -5  -2  557.94   21.60
   4  -5  -2  523.55   19.80
  -4   5   2  540.45   16.40
  -4   5   2  509.15   21.30
  -4   5   2  517.85   18.20
  -4   5   2  511.55   23.30
  -4   5   2  557.94   21.10
   3  -5  -2   80.89    8.10
   3  -5  -2   72.49    9.40
   3  -5  -2   83.39   10.70
   3  -5  -2   75.29    7.60
  -3   5   2   89.39   12.60
  -3   5   2   71.69    8.70
  -3   5   2   82.29    9.00
  -3   5   2   76.29    7.60
  -3   5   2   83.59   10.70
   2  -5  -2  302.37   15.50
   2  -5  -2  266.87   12.00
   2  -5  -2  247.18   12.50
   2  -5  -2  302.27   17.50
   2  -5  -2  278.77   10.60
  -2   5   2  271.07   11.60
  -2   5   2  276.77   14.40
  -2   5   2  271.27   10.30
   1  -5  -2  117.09    8.20
   1  -5  -2  150.08   13.00
   1  -5  -2  133.39   13.60
  -1   5   2  117.19    7.00
  -1   5   2  151.98   12.00
  -1   5   2  124.09   11.10
   0  -5  -2   11.10    6.40
   0  -5  -2   14.40    6.30
   0  -5  -2   10.70    3.80
   0   5   2    4.50    5.60
   0   5   2   10.10    5.30
  -1  -5  -2   95.19   10.60
  -1  -5  -2  129.89   12.40
   1   5   2  110.39   10.40
  -2  -5  -2 1113.89   26.30
  -2  -5  -2  984.20   23.90
  -2  -5  -2 1031.30   26.10
   2   5   2  924.91   24.50
  -3  -5  -2   13.70    5.70
  -3  -5  -2   14.50    4.90
  -4  -5  -2  163.18   10.10
   5   5   2   28.20    6.60
   6   5   2    5.40    3.80
   6   5   2    2.30    7.50
   6   5   2    4.80    6.00
   6   5   2    1.00    5.70
   7   5   2    3.60    8.70
   7   5   2   10.80    6.50
   8   5   2  125.59    9.00
   8   5   2   93.29   12.60
   8   5   2  132.79   12.40
   8   5   2   84.29   12.80
  10   5   2   84.59    8.70
  10   5   2  101.19   11.70
  10   5   2  106.69   10.60
  11   5   2  205.78    8.30
   8  -6  -2   -1.50    4.90
  -8   6   2   -3.00    3.20
  -8   6   2    3.10    3.50
   7  -6  -2  102.39    9.70
   7  -6  -2   80.19    8.50
  -7   6   2  109.39    9.30
  -7   6   2   99.79    6.90
   6  -6  -2    2.00    5.80
   6  -6  -2   -3.00    5.90
  -6   6   2    2.40    5.80
  -6   6   2   -4.20    4.00
   5  -6  -2   51.29    7.80
   5  -6  -2   38.20    8.70
   5  -6  -2   49.60    8.30
  -5   6   2   57.49    8.00
  -5   6   2   59.49    9.40
  -5   6   2   57.99    6.40
  -5   6   2   29.90    9.40
  -5   6   2   49.90   10.90
   4  -6  -2   -5.00    9.90
   4  -6  -2   -2.00    6.00
   4  -6  -2    2.50    6.70
   4  -6  -2    1.20    6.20
  -4   6   2    0.90    7.10
  -4   6   2    0.50    7.10
  -4   6   2    4.30    8.10
  -4   6   2   -2.10    5.70
  -4   6   2    2.60    4.70
   3  -6  -2   75.49   11.30
   3  -6  -2   55.49    9.50
   3  -6  -2   75.99    8.60
   3  -6  -2   74.59    9.50
  -3   6   2   75.29    9.40
  -3   6   2   73.59    9.70
  -3   6   2   70.49   11.10
  -3   6   2   62.79    7.50
   2  -6  -2    1.80    4.30
   2  -6  -2    0.30    5.50
   2  -6  -2    5.60    9.10
   2  -6  -2    0.30    5.30
   2  -6  -2   -2.50    7.60
  -2   6   2   -1.30    7.10
  -2   6   2    3.40    3.50
  -2   6   2    5.40    6.60
  -2   6   2    4.10    6.00
  -2   6   2    2.40    4.90
   1  -6  -2    6.00    5.80
   1  -6  -2    7.40    7.60
   1  -6  -2    8.10    4.60
   1  -6  -2    7.00    8.10
   1  -6  -2    5.50    5.00
  -1   6   2   12.70    6.30
  -1   6   2    5.40    6.70
  -1   6   2    6.50    3.50
  -1   6   2    5.50    5.80
  -1   6   2    7.00    4.90
   0  -6  -2   11.10    5.40
   0  -6  -2    8.50    4.30
   0  -6  -2    8.20    6.70
   0  -6  -2   13.90    7.10
   0   6   2    6.40    6.20
   0   6   2    3.30    6.70
   0   6   2    8.60    5.80
   0   6   2   -0.60    5.60
  -1  -6  -2 9487.85  199.08
  -1  -6  -2 9999.00  196.48
   1   6   2 9158.68  199.28
   1   6   2 9843.42  201.68
  -2  -6  -2 3550.34   77.29
  -2  -6  -2 3568.24   74.39
  -2  -6  -2 3532.55   77.49
   2   6   2 3483.05   89.79
  -3  -6  -2  704.73   19.50
  -3  -6  -2  883.51   23.30
  -3  -6  -2  848.42   23.70
   3   6   2  768.52   22.50
  -4  -6  -2   79.19    9.60
  -4  -6  -2   85.29   11.50
  -4  -6  -2   56.69    6.40
   4   6   2   56.09    6.70
  -5  -6  -2    4.70    5.20
  -5  -6  -2    9.20    5.90
   5   6   2   11.50    5.70
   6   6   2  105.99    9.80
   7   6   2  257.17   15.20
   7   6   2  308.87   11.70
   8   6   2   34.50    8.40
   8   6   2   27.90    9.40
   9   6   2   10.60    4.60
  10   6   2   30.30    7.90
  10   6   2   36.90    4.60
   7  -7  -2    0.40    4.10
  -7   7   2    2.80    3.70
   6  -7  -2   -3.20    4.70
   6  -7  -2    4.20    5.10
  -6   7   2    6.80    5.00
  -6   7   2   -2.10    3.90
   5  -7  -2  146.89   10.60
   5  -7  -2  174.48   12.30
  -5   7   2  126.89   12.20
  -5   7   2  138.79   14.50
  -5   7   2  171.28   11.30
   4  -7  -2   87.79    9.10
   4  -7  -2   64.99    7.90
   4  -7  -2   72.29    9.80
   4  -7  -2   92.39   10.00
  -4   7   2   81.39    7.80
  -4   7   2   77.59    8.30
  -4   7   2   91.19   10.80
  -4   7   2   77.59   11.40
   3  -7  -2  150.68   12.00
   3  -7  -2  168.58   15.80
   3  -7  -2  130.19   17.00
   3  -7  -2  189.08   16.30
  -3   7   2  152.18   14.80
  -3   7   2  152.48    9.10
  -3   7   2  186.28   18.60
  -3   7   2  157.28   11.50
   2  -7  -2   19.70    8.40
   2  -7  -2    9.00    6.40
   2  -7  -2   26.80    6.30
   2  -7  -2   32.20   15.00
   2  -7  -2    8.50    6.70
  -2   7   2   10.00    8.60
  -2   7   2   13.80    8.10
  -2   7   2   14.90    4.80
  -2   7   2   11.80    5.90
   1  -7  -2   67.69    7.40
   1  -7  -2   92.79   13.00
   1  -7  -2   75.19    9.20
   1  -7  -2   61.19    9.30
   1  -7  -2   82.59    8.60
  -1   7   2   71.29    7.50
  -1   7   2   78.49   10.40
  -1   7   2   64.79    9.50
   0  -7  -2  125.09   14.20
   0  -7  -2  161.88   14.90
   0  -7  -2  115.89   14.90
   0  -7  -2  162.38    9.70
   0  -7  -2  142.19   10.90
   0   7   2  116.99   12.10
   0   7   2  160.78   13.20
   0   7   2  120.69    9.50
  -1  -7  -2  135.59   14.40
  -1  -7  -2  179.28   11.40
  -1  -7  -2  172.18   14.40
   1   7   2  140.69   13.50
   1   7   2  174.38   12.20
   1   7   2  171.18   12.30
  -2  -7  -2   63.69    7.70
  -2  -7  -2   87.39   12.30
  -2  -7  -2   90.09    8.00
  -2  -7  -2   79.79    9.70
   2   7   2   71.99    8.40
   2   7   2   75.59    8.00
  -3  -7  -2  738.33   19.60
  -3  -7  -2  714.33   22.40
  -3  -7  -2  770.22   23.90
  -3  -7  -2  714.73   23.80
   3   7   2  770.62   22.40
  -4  -7  -2  162.48   12.50
  -4  -7  -2  151.38   13.90
  -4  -7  -2  164.28    9.10
   4   7   2  149.69   11.60
   4   7   2  166.88    9.70
  -5  -7  -2   30.00    5.10
  -5  -7  -2   41.20    7.90
  -5  -7  -2   37.00    7.30
   5   7   2   29.70    7.10
  -6  -7  -2    7.50    4.80
   6   7   2   13.40    6.50
   7   7   2   69.89    9.50
   8   7   2  113.69   12.60
   9   7   2    6.30    7.40
  10   7   2    2.00    6.80
   6  -8  -2  132.49    8.80
  -6   8   2  123.59    7.70
   5  -8  -2   12.60    5.70
  -5   8   2    8.00    6.70
  -5   8   2   10.40    5.20
   4  -8  -2   88.89    8.90
   4  -8  -2   91.89   10.90
  -4   8   2   55.09    9.00
  -4   8   2   74.49    7.90
   3  -8  -2    2.30    8.10
   3  -8  -2    5.50    7.40
   3  -8  -2   -6.40    6.80
   3  -8  -2   -0.30    9.80
  -3   8   2   -4.50    8.00
  -3   8   2    2.40    8.40
  -3   8   2   -0.70    6.60
   2  -8  -2    2.20    6.60
   2  -8  -2   -2.70    5.00
   2  -8  -2    5.80    8.50
   2  -8  -2    1.40    6.70
   2  -8  -2    6.60    6.30
  -2   8   2   -0.20    8.50
  -2   8   2    7.40    7.80
  -2   8   2    2.70    5.70
   1  -8  -2   75.39    9.80
   1  -8  -2   86.69    9.10
   1  -8  -2   65.59   14.00
   1  -8  -2   73.19    9.30
   1  -8  -2   60.99   10.80
  -1   8   2   74.79   11.20
  -1   8   2   73.29    7.80
  -1   8   2   84.59   11.20
   0  -8  -2  158.98   10.60
   0  -8  -2  129.19   13.50
   0  -8  -2  137.79   17.70
   0  -8  -2  167.68   11.80
   0   8   2  142.69   13.60
   0   8   2  138.49   10.10
  -1  -8  -2  414.76   15.80
  -1  -8  -2  330.47   20.10
  -1  -8  -2  386.96   19.70
   1   8   2  324.67   17.20
   1   8   2  350.96   17.00
  -2  -8  -2   45.50    8.00
  -2  -8  -2   52.19    9.60
   2   8   2   45.80    8.30
  -3  -8  -2  214.58   12.50
  -3  -8  -2  192.28   16.90
  -3  -8  -2  209.38   16.20
  -3  -8  -2  216.58   10.80
   3   8   2  213.38   12.40
   3   8   2  226.48   13.50
  -4  -8  -2  230.08   16.20
  -4  -8  -2  223.58   15.70
  -4  -8  -2  221.48   11.00
  -4  -8  -2  201.78   16.70
   4   8   2  231.18   12.20
   4   8   2  206.18   13.50
  -5  -8  -2   39.10    6.30
  -5  -8  -2   33.10    8.90
   5   8   2   36.90    7.40
  -6  -8  -2    0.30    6.90
  -6  -8  -2   12.00    5.20
   6   8   2   12.00    7.20
  -7  -8  -2   75.89    8.80
   7   8   2   70.49    9.10
   9   8   2   -3.70    6.90
  10   8   2    2.30    6.20
   5  -9  -2   -3.60    4.30
  -5   9   2    7.90    5.60
  -5   9   2   -2.10    3.40
   4  -9  -2   24.10    6.10
   4  -9  -2   27.40    5.70
  -4   9   2   29.00    5.60
  -4   9   2   25.10    6.60
   3  -9  -2    1.60    5.80
   3  -9  -2    3.40    6.10
  -3   9   2    2.60    4.60
  -3   9   2    3.70    6.60
   2  -9  -2    6.70    7.00
   2  -9  -2    1.90    6.30
   2  -9  -2   -5.60   10.50
   2  -9  -2    6.60    6.50
  -2   9   2    3.30    5.20
  -2   9   2    0.80    6.50
   1  -9  -2  189.18   15.30
   1  -9  -2  164.48   11.80
   1  -9  -2  158.88   15.30
   1  -9  -2  136.69   15.40
  -1   9   2  164.88   14.40
  -1   9   2  161.48   15.60
   0  -9  -2  290.37   17.60
   0  -9  -2  315.87   15.10
   0  -9  -2  322.47   14.20
   0  -9  -2  268.67   22.20
   0  -9  -2  283.57   18.60
   0   9   2  276.37   12.10
   0   9   2  309.17   16.30
  -1  -9  -2 1008.00   27.90
  -1  -9  -2  973.90   25.90
  -1  -9  -2  882.31   33.60
  -1  -9  -2  912.31   30.70
   1   9   2  951.20   29.50
   1   9   2  920.81   30.20
   2   9   2  197.48   14.90
  -3  -9  -2  128.59    9.90
  -3  -9  -2  133.79   13.20
  -3  -9  -2  103.89   11.60
  -3  -9  -2  116.89   15.40
   3   9   2  148.79   13.20
   3   9   2  104.59   11.40
  -4  -9  -2  229.98   18.00
  -4  -9  -2  264.57   18.00
  -4  -9  -2  283.77   14.50
  -4  -9  -2  270.17   12.20
   4   9   2  275.17   15.40
   4   9   2  271.57   12.70
  -5  -9  -2    0.20    7.20
  -5  -9  -2    7.40    5.30
  -5  -9  -2    6.20    8.10
  -5  -9  -2    7.70    7.90
   5   9   2    5.60    7.00
  -6  -9  -2  102.09   13.90
  -6  -9  -2   92.99    9.40
   6   9   2  113.29   12.50
  -7  -9  -2   38.80    6.30
   7   9   2   30.20    8.50
  -8  -9  -2   40.70    6.90
   8   9   2   53.79    8.80
   9   9   2    7.10    6.60
   4 -10  -2   11.60    4.30
  -4  10   2   11.40    4.60
   3 -10  -2   68.89    6.70
   3 -10  -2   57.49    7.20
  -3  10   2   58.59    5.90
  -3  10   2   44.00    6.50
   2 -10  -2    6.40    5.90
   2 -10  -2    1.20    5.60
  -2  10   2    8.10    4.30
  -2  10   2    9.50    5.90
   1 -10  -2   -7.50    6.20
   1 -10  -2    2.70    5.50
  -1  10   2    4.30    6.40
  -1  10   2   -8.50    6.80
   0 -10  -2    2.20    5.80
   0 -10  -2    1.60    6.10
   0 -10  -2   -5.90    7.60
   0  10   2    4.00    6.70
  -1 -10  -2   25.60    7.00
  -1 -10  -2   31.00    9.00
   1  10   2   32.50    7.20
  -2 -10  -2  300.57   21.10
  -2 -10  -2  367.66   15.90
  -2 -10  -2  291.87   18.70
   2  10   2  298.67   15.00
   2  10   2  313.07   18.40
  -3 -10  -2  197.48   18.20
  -3 -10  -2  209.48   13.30
  -3 -10  -2  176.58   16.60
   3  10   2  243.18   15.00
   3  10   2  178.08   11.70
  -4 -10  -2  287.17   12.80
  -4 -10  -2  269.07   19.50
  -4 -10  -2  275.97   14.30
   4  10   2  283.67   15.70
   4  10   2  244.18   11.10
  -5 -10  -2    0.60    5.30
  -5 -10  -2   -7.50    7.00
   5  10   2    2.30    6.70
  -6 -10  -2    5.30    5.70
   6  10   2    3.20    6.50
  -7 -10  -2   33.70   10.40
   7  10   2   31.90    8.00
   8  10   2   20.50    6.80
   2 -11  -2    2.70    4.40
   2 -11  -2    6.20    4.40
  -2  11   2    5.80    4.40
   1 -11  -2   -2.20    6.00
   1 -11  -2    5.60    5.20
  -1  11   2    2.00    4.80
   0 -11  -2   18.50    5.60
   0  11   2   22.30    6.10
  -1 -11  -2   26.10    6.50
   1  11   2   21.70    6.30
  -2 -11  -2   52.69    7.70
   2  11   2   45.50    6.80
  -3 -11  -2  156.68   11.20
  -3 -11  -2  164.68   10.70
   3  11   2  114.89   13.20
  -4 -11  -2    2.50    6.40
  -4 -11  -2   -1.40    5.20
   4  11   2    1.20    8.00
  -5 -11  -2   40.50    8.10
  -5 -11  -2   48.10    6.70
   5  11   2   47.00    8.40
  -6 -11  -2    2.00    5.20
   6  11   2    4.90    6.60
  -7 -11  -2  162.68   12.00
   7  11   2  149.69   11.10
  -1 -12  -2   19.00    5.00
   1  12   2   12.70    4.10
  -2 -12  -2    3.10    4.90
  -2 -12  -2    7.20    5.30
   2  12   2    5.70    4.40
  -3 -12  -2  123.19    9.40
  -3 -12  -2  133.19    8.20
  -4 -12  -2    3.30    5.10
  -4 -12  -2    4.60    4.40
   5  11  -3    8.00    7.20
  -5 -11   3   15.30    5.10
   4  11  -3   -0.50    7.50
  -4 -11   3    0.00    5.70
  -4 -11   3    3.30    5.70
   3  11  -3   55.49    8.10
  -3 -11   3   74.99    8.50
  -3 -11   3   63.19    8.00
   2  11  -3   17.90    4.70
  -2 -11   3   16.20    5.90
  -2 -11   3   14.90    6.80
   1  11  -3   79.19    7.80
  -1 -11   3   78.69    7.80
  -1 -11   3  101.69   10.00
   0  11  -3  148.29    9.50
   0 -11   3  154.18   10.30
  -1  11  -3    2.80    4.30
   1 -11   3   -2.30    4.80
   7  10  -3   -1.00    7.60
  -7 -10   3    7.10    6.40
   6  10  -3   -3.70    8.50
  -6 -10   3    8.50    6.90
   5  10  -3   73.09   11.40
  -5 -10   3   69.59    7.80
  -5 -10   3   49.00    8.20
   4  10  -3   39.00   11.00
  -4 -10   3   42.90    7.20
  -4 -10   3   27.40   14.90
   3  10  -3    9.20    5.00
   3  10  -3   10.50   10.80
  -3 -10   3    7.80    7.90
  -3 -10   3    3.60    6.10
   2  10  -3   10.90    6.40
   2  10  -3   13.70   10.90
  -2 -10   3   17.20    8.20
  -2 -10   3   12.60    6.20
   1  10  -3   33.30    7.60
   1  10  -3   25.40    9.70
  -1 -10   3   27.00    8.10
  -1 -10   3   28.80    6.90
   0  10  -3   58.69    8.60
   0 -10   3   82.59    9.80
   0 -10   3   80.69    9.60
   0 -10   3   65.89   10.10
  -1  10  -3   31.50    7.40
   1 -10   3   37.60    7.60
   1 -10   3   13.60    6.70
  -2  10  -3    3.50    3.30
  -2  10  -3   -8.30    6.20
   2 -10   3   -0.30    5.40
   2 -10   3    5.30    9.00
  -3  10  -3   33.30    6.10
   3 -10   3   20.30    5.50
   3 -10   3   37.80    5.80
   8   9  -3    9.50    7.90
   7   9  -3   17.50    9.60
  -7  -9   3   17.90    6.40
   6   9  -3   -4.60    9.70
  -6  -9   3   -2.50    6.10
   5   9  -3   26.20    9.60
  -5  -9   3   28.30    8.90
   4   9  -3   92.49   13.40
   4   9  -3  104.49    8.20
  -4  -9   3   60.89   10.00
  -4  -9   3  102.69   11.40
  -4  -9   3   74.49   12.70
   3   9  -3   53.09    7.80
   3   9  -3   41.40   12.50
  -3  -9   3   42.90    7.70
  -3  -9   3   42.20   11.00
  -3  -9   3   32.10    9.00
  -3  -9   3   46.00    9.80
   2   9  -3  140.59   13.20
   2   9  -3  142.09   16.70
  -2  -9   3  132.39   14.20
  -2  -9   3  129.29   17.80
  -2  -9   3  109.39   14.80
  -2  -9   3  121.89   11.80
   1   9  -3   22.80   17.70
   1   9  -3   23.70    8.60
  -1  -9   3   27.00   10.40
  -1  -9   3   22.00   10.10
  -1  -9   3   25.90    8.20
  -1  -9   3   31.10    7.10
   0   9  -3   19.70   10.30
   0   9  -3    1.40    4.10
   0   9  -3    8.30   11.10
   0  -9   3   20.20   12.40
   0  -9   3   13.70    6.80
   0  -9   3   12.00   10.30
   0  -9   3   10.30    8.60
   0  -9   3   23.60   12.00
  -1   9  -3    8.10    7.20
  -1   9  -3    8.80    5.40
   1  -9   3    1.90    7.90
   1  -9   3   20.40   12.60
   1  -9   3   11.30    7.70
   1  -9   3    5.70    6.10
  -2   9  -3  139.79    9.60
  -2   9  -3  127.09   12.10
   2  -9   3  116.49   12.20
   2  -9   3  128.69   12.40
  -3   9  -3   53.19    6.50
  -3   9  -3   46.00    8.20
   3  -9   3   49.90    8.10
   3  -9   3   40.20    7.90
  -4   9  -3    1.10    5.80
  -4   9  -3    3.80    5.90
   4  -9   3   -2.70    7.00
   4  -9   3   -0.50    4.80
  -5   9  -3   15.30    5.90
   5  -9   3   24.50    5.50
   8   8  -3   79.89   10.90
  -8  -8   3   77.89    8.80
   7   8  -3   10.60    9.80
  -7  -8   3    5.10    6.00
   6   8  -3    0.40    9.60
  -6  -8   3    5.70    7.30
  -6  -8   3   -1.40    6.20
   5   8  -3   48.80   11.10
  -5  -8   3   63.49    8.40
  -5  -8   3   40.10   12.90
  -5  -8   3   56.49   11.20
   4   8  -3  508.65   22.70
   4   8  -3  525.55   17.80
  -4  -8   3  575.94   24.90
  -4  -8   3  538.85   19.40
   3   8  -3  344.47   15.90
   3   8  -3  324.47   19.30
  -3  -8   3  288.87   28.70
  -3  -8   3  275.27   14.70
  -3  -8   3  265.27   16.90
   2   8  -3   14.40    7.90
   2   8  -3   24.80   11.90
  -2  -8   3   12.80    6.40
  -2  -8   3    7.90    8.30
  -2  -8   3   11.90    8.70
  -2  -8   3   16.40    8.20
   1   8  -3   11.70   12.20
   1   8  -3   11.00    7.70
  -1  -8   3   10.80    7.70
  -1  -8   3    3.60    7.90
  -1  -8   3    4.40    8.80
  -1  -8   3    5.30    6.00
   0   8  -3   28.40    6.10
   0   8  -3   26.90   13.80
   0   8  -3   16.10    8.10
   0  -8   3   31.70    8.30
   0  -8   3   33.60    7.20
   0  -8   3   20.10    9.30
   0  -8   3   19.10    9.60
   0  -8   3   28.10   11.00
  -1   8  -3    2.20    5.80
  -1   8  -3   -5.30    9.80
  -1   8  -3    0.40   18.60
   1  -8   3    5.20    7.20
   1  -8   3    7.30   19.60
   1  -8   3    1.80    6.20
   1  -8   3   -0.20    8.10
   1  -8   3   -4.10    9.50
  -2   8  -3    3.40    7.80
  -2   8  -3    5.70    5.90
  -2   8  -3    3.40    9.80
   2  -8   3   10.00    7.90
   2  -8   3    6.80    7.40
   2  -8   3    7.50    8.90
   2  -8   3    0.90    5.40
  -3   8  -3    8.10   14.00
  -3   8  -3    4.80    5.70
  -3   8  -3    6.70    7.70
   3  -8   3    5.60    7.30
   3  -8   3   10.40    7.70
  -4   8  -3   15.60    7.00
   4  -8   3   21.00    7.30
  -5   8  -3   94.39    8.40
  -5   8  -3   66.89    9.70
   5  -8   3   81.49    9.90
  -6   8  -3   16.50    4.90
   6  -8   3   10.50    5.40
   9   7  -3   -5.80    7.50
   8   7  -3   49.90   10.90
  -8  -7   3   35.00   10.90
   7   7  -3    5.80   10.10
  -7  -7   3    1.10    8.30
   6   7  -3   48.80   10.80
  -6  -7   3   26.40    7.80
  -6  -7   3   37.00    7.90
   5   7  -3   90.19   11.00
  -5  -7   3   67.29   11.40
  -5  -7   3  125.29   18.60
  -5  -7   3   85.09    8.60
   4   7  -3  138.79   10.60
   4   7  -3  133.79   14.70
  -4  -7   3  112.09   12.10
  -4  -7   3  101.99   13.20
  -4  -7   3  129.59   11.20
  -4  -7   3  136.89   16.90
   3   7  -3    5.30    8.10
   3   7  -3    2.60    8.70
  -3  -7   3   -5.50    5.10
  -3  -7   3    8.30    8.40
  -3  -7   3   -3.40    7.20
  -3  -7   3    4.80    7.20
   2   7  -3    7.40    6.80
   2   7  -3    6.30    8.70
  -2  -7   3    9.70    7.00
  -2  -7   3    7.20    5.30
  -2  -7   3    2.40    6.50
  -2  -7   3    8.80    8.00
   1   7  -3  139.99   13.20
   1   7  -3  165.58   12.80
  -1  -7   3  121.19   13.90
  -1  -7   3  147.89   10.70
  -1  -7   3  136.89   11.60
  -1  -7   3  150.28   15.40
   0   7  -3   73.79   13.30
   0   7  -3   74.89    7.30
   0   7  -3   99.09   12.10
   0   7  -3  103.99   14.90
   0  -7   3   82.89   10.20
   0  -7   3   64.89   10.60
   0  -7   3   77.89    8.70
   0  -7   3   75.49   10.10
   0  -7   3   65.89    9.90
  -1   7  -3  272.67   20.10
  -1   7  -3  302.97   17.70
  -1   7  -3  320.97   18.10
   1  -7   3  309.27   19.00
   1  -7   3  316.37   14.80
   1  -7   3  273.27   16.80
   1  -7   3  261.17   18.70
   1  -7   3  300.47   14.30
  -2   7  -3   75.89   10.70
  -2   7  -3   59.39    7.60
  -2   7  -3   77.69   10.70
   2  -7   3   58.29    8.70
   2  -7   3   60.89    9.30
   2  -7   3   54.09    7.90
   2  -7   3   66.39   11.70
   2  -7   3   75.09   14.40
  -3   7  -3  376.26   12.60
  -3   7  -3  368.56   18.90
  -3   7  -3  402.46   15.60
  -3   7  -3  296.17   27.30
   3  -7   3  383.06   18.00
   3  -7   3  313.67   23.10
   3  -7   3  364.96   17.00
  -4   7  -3   30.30    6.60
  -4   7  -3   12.80    8.70
  -4   7  -3   28.30    9.60
  -4   7  -3   29.40    5.10
   4  -7   3   34.70    8.60
   4  -7   3   25.00    8.10
   4  -7   3   33.30   20.30
   4  -7   3   14.00    8.00
  -5   7  -3   16.30    8.70
  -5   7  -3   -5.10    8.00
  -5   7  -3    4.80    4.60
  -5   7  -3    0.60    5.50
   5  -7   3   -0.60    7.00
   5  -7   3   -1.00    6.40
   5  -7   3    3.70    6.80
  -6   7  -3  115.99    6.90
   6  -7   3  110.79   10.30
  -7   7  -3    1.10    4.20
  -7   7  -3    2.50    3.20
   7  -7   3   -1.60    4.20
   9   6  -3   28.10   10.90
   9   6  -3   19.60    4.10
   8   6  -3    4.10   10.20
   8   6  -3    1.00    4.10
  -8  -6   3    2.40    6.50
   7   6  -3   23.70    6.20
   7   6  -3   13.00   14.50
  -7  -6   3   22.10    7.30
   6   6  -3  143.49   15.00
   6   6  -3  129.69    9.20
  -6  -6   3  114.79   12.70
   5   6  -3  113.99   11.30
  -5  -6   3  131.49   15.60
  -5  -6   3  132.79   13.80
  -5  -6   3  133.39   10.60
   4   6  -3  123.19   12.90
   4   6  -3  125.39    9.70
  -4  -6   3  139.19   15.50
  -4  -6   3  101.99   12.90
  -4  -6   3  110.19    9.30
   3   6  -3   12.30    6.40
   3   6  -3    9.60    5.90
  -3  -6   3    7.30    7.30
  -3  -6   3    7.00    6.80
  -3  -6   3   21.40    8.20
  -3  -6   3    6.10    4.70
   2   6  -3  214.48   15.00
   2   6  -3  246.68   12.50
  -2  -6   3  188.78   12.50
  -2  -6   3  207.68   10.30
   1   6  -3    5.40    6.00
   1   6  -3   -2.40    6.70
  -1  -6   3    2.30    6.30
  -1  -6   3    7.60    6.50
  -1  -6   3    4.80    6.50
  -1  -6   3    0.70    4.30
   0   6  -3   60.99   11.30
   0   6  -3   63.59    8.30
   0   6  -3   62.79    8.70
   0   6  -3   59.89    6.90
   0  -6   3   55.59    6.40
   0  -6   3   58.79    9.50
   0  -6   3   64.79    9.20
   0  -6   3   51.89    6.90
  -1   6  -3   37.50    4.40
  -1   6  -3   45.70    6.20
  -1   6  -3   50.69    8.60
  -1   6  -3   36.90   12.30
  -1   6  -3   51.49    8.70
   1  -6   3   42.70    8.90
   1  -6   3   20.00   12.00
   1  -6   3   48.30    8.90
   1  -6   3   44.20    7.00
   1  -6   3   44.90    6.10
  -2   6  -3  585.34   21.70
  -2   6  -3  627.94   22.30
  -2   6  -3  633.34   19.00
   2  -6   3  568.34   18.30
   2  -6   3  506.85   20.30
   2  -6   3  622.64   23.40
   2  -6   3  520.55   19.10
   2  -6   3  541.55   24.60
  -3   6  -3   17.80    8.40
  -3   6  -3   15.70    7.50
  -3   6  -3    4.30    7.70
  -3   6  -3   15.80    6.00
  -3   6  -3   19.10    5.20
   3  -6   3    9.50   11.50
   3  -6   3    7.50    9.10
  -4   6  -3   -0.30    5.30
  -4   6  -3   -2.00    5.80
  -4   6  -3   -2.20    7.70
  -4   6  -3    3.00    7.10
  -4   6  -3   -1.30    7.60
   4  -6   3    0.40    7.10
   4  -6   3   -1.70   10.40
   4  -6   3   11.70    7.50
   4  -6   3    5.10    6.80
  -5   6  -3    5.00    8.00
  -5   6  -3    4.20    4.80
  -5   6  -3   14.00    8.10
  -5   6  -3    7.80    5.70
  -5   6  -3    6.00    8.60
   5  -6   3    6.70    7.40
   5  -6   3    2.50    6.60
   5  -6   3    4.00    6.80
  -6   6  -3  168.88   15.80
  -6   6  -3  173.18    9.60
  -6   6  -3  160.08   11.10
   6  -6   3  146.59   12.50
  -7   6  -3   11.30    5.50
   7  -6   3   11.70    5.90
  -8   6  -3    2.90    4.30
  -8   6  -3    7.70    3.10
   8  -6   3    1.80    4.70
  10   5  -3    0.70    4.10
   9   5  -3   -3.60    4.00
   8   5  -3   85.59   12.30
   8   5  -3  110.69    9.20
  -8  -5   3   84.09    8.80
   7   5  -3    8.90    9.90
   7   5  -3    8.60    5.00
  -7  -5   3   -0.10    6.50
   6   5  -3   11.10    4.80
   6   5  -3    7.30    8.60
  -6  -5   3    7.10    5.90
   5   5  -3  160.98   13.90
   5   5  -3  150.58    9.00
  -5  -5   3  159.48   12.30
  -5  -5   3  142.89   16.50
  -5  -5   3  131.09   18.90
   4   5  -3  559.34   16.80
   4   5  -3  516.05   19.10
  -4  -5   3  504.15   15.50
   3   5  -3   11.60    6.40
  -3  -5   3    7.80    3.90
  -3  -5   3   15.30    6.00
  -3  -5   3   10.80    6.70
   2   5  -3   11.30    6.70
  -2  -5   3    8.60    4.10
  -2  -5   3   14.50    6.60
  -2  -5   3    9.90    6.10
   1   5  -3  302.57   14.30
  -1  -5   3  310.17   15.40
  -1  -5   3  253.27   10.60
  -1  -5   3  259.47   13.80
   0   5  -3  180.78   13.00
   0   5  -3  155.78   11.90
   0  -5   3  200.68   13.10
   0  -5   3  151.48    9.00
   0  -5   3  176.68   12.60
  -1   5  -3  628.74   17.40
  -1   5  -3  812.72   22.60
  -1   5  -3  655.23   21.90
   1  -5   3  707.63   22.90
   1  -5   3  693.43   19.50
  -2   5  -3   60.59   10.60
  -2   5  -3   75.39    7.00
  -2   5  -3   72.29   11.10
  -2   5  -3   83.99   12.00
  -2   5  -3   74.09    9.10
   2  -5   3   68.59    8.80
   2  -5   3   73.09    6.60
   2  -5   3   89.19    9.60
   2  -5   3   71.89    9.30
   2  -5   3   70.29    8.30
  -3   5  -3 1468.35   37.60
  -3   5  -3 1414.86   34.90
  -3   5  -3 1407.26   39.90
  -3   5  -3 1346.87   37.60
  -3   5  -3 1475.05   33.00
   3  -5   3 1524.75   39.00
   3  -5   3 1363.06   36.80
   3  -5   3 1345.67   35.60
  -4   5  -3    5.00    6.70
  -4   5  -3    4.50    8.50
  -4   5  -3    9.50    7.70
  -4   5  -3    4.30    4.20
  -4   5  -3    1.20    5.40
   4  -5   3    5.90    9.00
   4  -5   3   -1.70    6.10
   4  -5   3    8.90    6.60
  -5   5  -3    6.70    6.00
  -5   5  -3    8.50    5.90
  -5   5  -3   11.00    8.20
  -5   5  -3    0.80    6.90
   5  -5   3    0.40    7.40
   5  -5   3    7.50    6.60
   5  -5   3   -0.30    7.50
  -6   5  -3   13.20    8.20
  -6   5  -3    9.00    4.90
  -6   5  -3    8.30    6.20
  -6   5  -3    9.60    7.70
   6  -5   3    9.30    6.90
   6  -5   3    5.90    8.10
   6  -5   3   11.90    6.20
   6  -5   3    6.50    8.10
  -7   5  -3  276.67   11.30
  -7   5  -3  268.67   13.10
   7  -5   3  245.28   13.90
   7  -5   3  244.38   12.20
  -8   5  -3    2.30    5.30
  -8   5  -3    1.90    4.00
   8  -5   3    1.20    4.60
   8  -5   3   -1.70    5.00
  -9   5  -3    1.40    3.70
  10   4  -3    2.30    3.30
   9   4  -3   74.09    8.00
   9   4  -3   54.49    7.10
   8   4  -3    7.00    5.10
   8   4  -3   11.10    7.70
   8   4  -3    9.30   10.50
   8   4  -3    8.70    6.50
  -8  -4   3   10.80    6.80
   7   4  -3   11.60    9.90
   7   4  -3   26.50    6.20
   7   4  -3   18.50    6.50
   7   4  -3   12.10   10.00
  -7  -4   3   27.40    7.40
   6   4  -3   17.60    6.60
   6   4  -3   30.70    8.80
   6   4  -3   34.70    5.60
   6   4  -3   33.40    9.10
  -6  -4   3   30.80    7.90
   5   4  -3  183.98    9.70
   5   4  -3  182.28   15.30
   5   4  -3  181.88   13.40
  -5  -4   3  177.78   12.70
  -5  -4   3  144.49    9.70
   4   4  -3  174.78   12.80
   4   4  -3  176.78   13.80
  -4  -4   3  175.88    8.90
  -4  -4   3  179.38   10.90
  -4  -4   3  181.28   12.20
  -3  -4   3  410.66   15.20
  -3  -4   3  325.87   14.00
   2   4  -3    0.10    5.70
  -2  -4   3    5.00    5.60
  -2  -4   3    0.40    5.30
  -2  -4   3    3.30    5.00
   1   4  -3   16.60    5.80
  -1  -4   3   24.50    6.00
  -1  -4   3   18.60    3.90
  -1  -4   3   20.00    6.10
   0   4  -3  114.79   11.50
   0   4  -3  112.49   10.10
   0  -4   3  131.49   12.30
   0  -4   3  136.19   11.60
  -1   4  -3  127.79   11.80
  -1   4  -3  112.99   10.70
   1  -4   3  117.89   11.60
   1  -4   3   95.19   10.60
   1  -4   3   96.19   13.70
  -2   4  -3  297.97   14.50
  -2   4  -3  275.17   13.90
  -2   4  -3  270.67    9.90
   2  -4   3  294.67   14.90
   2  -4   3  292.37   14.60
   2  -4   3  308.47   12.80
  -3   4  -3  436.66   12.80
  -3   4  -3  440.76   15.50
  -3   4  -3  424.86   16.80
  -3   4  -3  394.66   16.90
   3  -4   3  408.06   15.90
   3  -4   3  463.45   19.30
   3  -4   3  402.96   17.60
  -4   4  -3  161.48   10.60
  -4   4  -3  165.18    8.20
  -4   4  -3  149.09   12.90
  -4   4  -3  154.18   13.00
   4  -4   3  151.08   14.80
   4  -4   3  150.68   11.30
   4  -4   3  160.68   10.40
  -5   4  -3  130.19   14.20
  -5   4  -3  121.59   10.20
  -5   4  -3  112.79   12.80
  -5   4  -3  135.09    8.30
   5  -4   3  113.39    9.50
   5  -4   3  131.69   10.40
   5  -4   3  130.09   13.70
   5  -4   3   99.39    9.70
  -6   4  -3    8.90    4.40
  -6   4  -3   10.10    8.90
  -6   4  -3    7.70    7.40
  -6   4  -3    3.80    5.80
   6  -4   3    8.70    6.50
   6  -4   3    7.60    6.00
   6  -4   3   -1.20    6.90
   6  -4   3    8.50    5.60
  -7   4  -3   15.40    7.00
   7  -4   3    1.30    8.80
   7  -4   3    8.30    7.50
   7  -4   3   16.80    9.20
  -8   4  -3  138.69    8.90
  -8   4  -3  137.29   10.30
   8  -4   3  149.29   10.30
   8  -4   3  126.59   10.70
   8  -4   3  125.09    9.30
  -9   4  -3  360.26   11.80
  -9   4  -3  336.57   12.30
   9  -4   3  356.56   11.50
  10   3  -3    7.10    4.40
  10   3  -3    3.40    5.00
   9   3  -3  155.88   10.00
   9   3  -3  137.39   11.50
  -9  -3   3  131.89    9.90
   8   3  -3   48.80   10.90
   8   3  -3   51.89    6.40
   8   3  -3   57.39   11.40
   7   3  -3   12.70    5.20
   7   3  -3   22.00    9.40
   7   3  -3   15.40    6.80
   7   3  -3   37.40   11.50
  -7  -3   3   14.50    6.60
   6   3  -3   -5.50    7.80
   6   3  -3    1.70    4.70
   6   3  -3    1.60    5.40
   6   3  -3    0.00    7.00
  -6  -3   3    4.70    6.20
   5   3  -3  236.18   14.90
  -5  -3   3  232.38   12.80
  -5  -3   3  231.98   11.30
   4   3  -3  397.26   16.90
  -4  -3   3  381.06   13.40
  -4  -3   3  378.16   14.70
   3   3  -3   83.89   10.90
  -3  -3   3   75.19    9.90
  -3  -3   3   78.19    8.60
   2   3  -3   72.39    8.30
   2   3  -3   54.29    5.50
  -2  -3   3   78.39    9.20
  -2  -3   3   57.29    8.60
   1   3  -3  336.67   12.60
  -1  -3   3  342.57   13.30
  -1  -3   3  291.87   12.70
   0   3  -3  488.25   16.10
   0   3  -3  542.75   16.00
   0  -3   3  515.75   16.20
  -1   3  -3  959.50   24.10
  -1   3  -3  933.81   24.00
   1  -3   3  942.91   24.30
   1  -3   3  836.52   23.90
  -2   3  -3    0.70    5.10
   2  -3   3   -0.60    5.60
   2  -3   3   -2.90    5.60
  -3   3  -3   58.69    7.30
  -3   3  -3   65.29    6.70
  -3   3  -3   50.79    6.70
   3  -3   3   55.89    8.00
   3  -3   3   50.79    8.40
  -4   3  -3    6.90    5.90
  -5   3  -3    2.40    6.40
  -5   3  -3    4.40    6.00
  -5   3  -3    2.40    5.10
  -5   3  -3    0.60    3.80
   5  -3   3    2.50    4.90
   5  -3   3    0.30    4.20
   5  -3   3    1.40    5.80
   5  -3   3    4.90    5.40
  -6   3  -3 1091.19   27.00
  -6   3  -3 1038.00   31.50
  -6   3  -3 1068.59   29.10
  -6   3  -3 1113.79   32.00
   6  -3   3  997.60   28.70
   6  -3   3 1089.49   34.10
   6  -3   3 1149.58   27.90
   6  -3   3 1158.18   30.20
  -7   3  -3  281.07   17.40
  -7   3  -3  318.17   12.50
   7  -3   3  327.37   14.80
   7  -3   3  266.57   12.50
   7  -3   3  312.67   15.00
  -8   3  -3  115.69   10.80
  -8   3  -3  132.39   17.70
  -8   3  -3  139.59   14.20
  -8   3  -3  129.39    9.10
   8  -3   3   99.99    9.60
   8  -3   3  136.89   11.70
  -9   3  -3    7.00    5.40
  -9   3  -3   12.90    4.50
   9  -3   3   11.20    6.60
   9  -3   3   20.00    6.40
 -10   3  -3   29.90    4.10
  10  -3   3   20.10    4.20
  10  -3   3   37.20    7.30
  10   2  -3   -1.60    4.80
  10   2  -3   -1.70    4.10
 -10  -2   3    2.00    4.00
   9   2  -3   63.19    7.40
   9   2  -3   65.79    9.20
  -9  -2   3   41.80    6.10
   8   2  -3   79.59   11.90
   8   2  -3   94.89    9.90
   8   2  -3   91.29   12.30
  -8  -2   3   90.49    8.30
   7   2  -3    4.40    7.70
   7   2  -3    1.10    4.90
   7   2  -3    0.30    6.90
  -7  -2   3    0.20    5.50
  -7  -2   3    0.00    5.50
   6   2  -3    9.10    7.30
   6   2  -3   19.30    5.50
   6   2  -3   12.90    6.40
  -6  -2   3   12.90    6.30
  -6  -2   3   13.30    5.70
  -6  -2   3   12.90    5.20
   5   2  -3  120.99   11.90
  -5  -2   3  114.79    8.60
  -5  -2   3  109.19   10.30
   4   2  -3  457.25   17.30
  -4  -2   3  412.86   14.30
  -4  -2   3  425.86   13.40
   3   2  -3   60.79    7.30
  -3  -2   3   46.00    6.90
  -3  -2   3   45.00    5.40
   2   2  -3   43.60    4.60
   2   2  -3   45.30    6.20
  -2  -2   3   43.70    5.20
  -2  -2   3   35.30    4.70
   1   2  -3  396.36   13.30
  -1  -2   3  463.85   14.00
  -1  -2   3  442.16   13.90
   0   2  -3    5.60    5.10
   0   2  -3   10.70    4.70
   0  -2   3    9.90    4.90
   0  -2   3   12.90    4.90
  -1   2  -3  355.06   13.60
  -1   2  -3  386.36   13.30
   1  -2   3  407.66   14.10
  -2   2  -3   38.80    5.60
  -2   2  -3   34.60    5.30
   2  -2   3   37.10    5.60
   2  -2   3   38.90    7.00
  -3   2  -3  496.35   15.40
  -3   2  -3  463.05   15.90
   3  -2   3  434.56   18.00
   3  -2   3  422.86   15.10
  -4   2  -3   83.19   10.30
  -4   2  -3   81.79    6.60
  -4   2  -3   78.19    9.70
   4  -2   3   84.89    9.70
  -5   2  -3   77.19    6.70
  -5   2  -3   82.39    8.60
  -5   2  -3   81.89   10.30
   5  -2   3   73.19    8.80
   5  -2   3   69.89   10.30
   5  -2   3   74.39    7.20
   5  -2   3   67.49    7.60
  -6   2  -3   97.99    8.00
  -6   2  -3  103.49   10.00
  -6   2  -3   89.89   12.20
  -6   2  -3  100.79   11.50
   6  -2   3  108.89    8.80
   6  -2   3   99.69    9.20
   6  -2   3   90.89   10.30
   6  -2   3  100.89   12.70
  -7   2  -3  309.97   17.60
  -7   2  -3  321.07   16.90
  -7   2  -3  302.47   14.90
  -7   2  -3  312.97   12.40
   7  -2   3  285.37   14.70
   7  -2   3  268.67   17.80
   7  -2   3  321.87   13.20
   7  -2   3  319.27   13.80
  -8   2  -3   32.30    5.50
  -8   2  -3   10.50    9.10
  -8   2  -3   14.90    7.60
   8  -2   3   19.70    9.90
   8  -2   3   37.60    8.40
   8  -2   3   24.80    6.00
   8  -2   3   -1.70    7.80
  -9   2  -3  145.49    9.00
  -9   2  -3  125.09   13.00
   9  -2   3  146.49    9.90
   9  -2   3  175.58   12.40
 -10   2  -3   48.40    6.20
  10  -2   3   40.00    5.30
  10   1  -3   25.60    4.30
  10   1  -3   24.00    5.20
 -10  -1   3   20.00    4.10
   9   1  -3  130.49   10.30
   9   1  -3  132.09   12.20
  -9  -1   3  117.49    8.90
   8   1  -3  115.79   13.20
   8   1  -3  124.49   15.70
   8   1  -3  134.19   10.30
  -8  -1   3  134.29   10.80
  -8  -1   3  112.99   12.00
   7   1  -3   -1.60    6.90
   7   1  -3    2.60    7.40
   7   1  -3   -1.70    4.20
  -7  -1   3   -1.00    7.00
  -7  -1   3   -1.50    5.40
  -7  -1   3    0.20    5.10
   6   1  -3    5.30    4.60
   6   1  -3    3.90    6.50
   6   1  -3    3.00    3.90
  -6  -1   3    3.10    5.10
  -6  -1   3  -10.10    4.60
  -6  -1   3   -0.90    6.00
   5   1  -3  844.22   25.40
   5   1  -3  719.83   20.70
  -5  -1   3  762.32   21.00
  -5  -1   3  786.92   21.30
  -5  -1   3  722.73   19.70
   4   1  -3  200.28   12.10
  -4  -1   3  195.68   10.10
  -4  -1   3  174.38    9.40
   3   1  -3 2216.28   49.70
  -3  -1   3 2086.39   49.80
  -3  -1   3 2260.17   46.90
   2   1  -3  191.38    9.90
   2   1  -3  177.08    9.20
  -2  -1   3  182.98    8.40
   1   1  -3   84.79    6.70
   1   1  -3   59.49    8.30
   1   1  -3   68.99    9.00
  -1  -1   3   72.49    8.80
  -1  -1   3   58.79    8.00
   0   1  -3  901.81   21.70
   0  -1   3  857.61   21.90
  -1   1  -3  391.76   13.40
  -1   1  -3  380.66   13.60
   1  -1   3  432.86   13.90
  -2   1  -3 1319.27   30.10
  -2   1  -3 1369.36   30.20
   2  -1   3 1239.88   29.20
  -3   1  -3   63.59    8.80
  -3   1  -3   65.39    8.20
  -4   1  -3   -0.90    4.30
  -4   1  -3   -5.10    4.80
   4  -1   3    0.50    4.30
   4  -1   3    4.00    4.00
  -5   1  -3   90.19   10.10
  -5   1  -3   89.59    6.80
  -5   1  -3   95.09    9.60
   5  -1   3   96.79   10.10
  -6   1  -3  163.48    8.30
  -6   1  -3  168.98   11.80
  -6   1  -3  161.38   12.30
   6  -1   3  145.39    9.70
   6  -1   3  158.28    9.20
   6  -1   3  143.99   11.10
  -7   1  -3  159.68    9.30
  -7   1  -3  146.59   13.50
   7  -1   3  165.38   10.50
   7  -1   3  138.89   11.60
  -8   1  -3  160.08   14.00
  -8   1  -3  141.99    9.70
  -8   1  -3  130.79   12.90
   8  -1   3  121.99   10.60
   8  -1   3  169.48   13.70
   8  -1   3  100.29   14.90
  -9   1  -3  218.88   10.70
   9  -1   3  260.47   14.50
   9  -1   3  223.88   11.60
   9  -1   3  204.08   28.90
 -10   1  -3   15.50    4.30
  10  -1   3   26.50    6.20
  10  -1   3   20.00    6.70
  10   0  -3   -1.20    3.80
  10   0  -3    2.40    5.50
 -10   0   3    3.20    3.50
   9   0  -3    1.40    5.50
   9   0  -3    4.20    5.10
  -9   0   3    2.40    4.40
   8   0  -3  192.48   16.10
   8   0  -3  185.58   11.60
   8   0  -3  182.28   16.80
  -8   0   3  137.69   16.30
  -8   0   3  173.88   13.50
  -8   0   3  168.68   10.60
   7   0  -3   60.69   10.60
   7   0  -3   66.79    7.40
   7   0  -3   55.99   10.20
  -7   0   3   50.59    8.20
  -7   0   3   53.79    8.70
  -7   0   3   53.79    6.90
   6   0  -3    6.20    4.50
   6   0  -3    2.10    5.10
   6   0  -3    2.70    3.80
  -6   0   3    6.60    4.70
  -6   0   3    3.80    6.20
  -6   0   3    3.00    5.10
   5   0  -3    2.70    4.90
   5   0  -3    0.60    5.00
  -5   0   3    2.00    3.90
  -5   0   3    0.00    5.10
  -5   0   3    1.30    4.60
   4   0  -3   34.60    6.50
  -4   0   3   34.40    5.50
  -4   0   3   33.90    5.40
   3   0  -3 2074.79   49.60
   3   0  -3 1978.70   45.10
  -3   0   3 2124.79   46.00
  -3   0   3 2230.48   45.50
   2   0  -3 6605.14  127.99
   2   0  -3 5598.34  126.69
  -2   0   3 6322.17  126.49
  -2   0   3 6290.47  126.99
   1   0  -3 8455.65  155.88
   1   0  -3 7232.68  158.88
   1   0  -3 7258.87  155.28
   0   0  -3 1296.57   25.60
   0   0  -3 1183.08   27.00
   0   0   3 1059.89   26.40
  -1   0  -3 1324.17   29.90
  -1   0  -3 1279.37   29.60
   1   0   3 1406.96   29.80
  -2   0  -3 1336.67   29.90
  -2   0  -3 1469.05   29.90
   2   0   3 1187.48   28.80
   2   0   3 1367.76   29.30
  -3   0  -3  760.42   18.20
  -3   0  -3  651.83   18.00
   3   0   3  714.53   18.20
  -4   0  -3  247.98   11.00
  -4   0  -3  289.67   11.00
   4   0   3  274.97   15.10
  -5   0  -3  358.66   13.30
  -5   0  -3  386.36   13.30
   5   0   3  399.86   15.50
  -6   0  -3   47.30    6.30
  -6   0  -3   64.09    8.70
  -6   0  -3   58.99    6.40
   6   0   3   47.00    5.10
   6   0   3   65.19    7.00
   6   0   3   49.30    7.30
  -7   0  -3 1752.22   41.50
  -7   0  -3 1743.33   40.50
  -7   0  -3 1769.82   38.30
   7   0   3 1598.74   41.10
   7   0   3 1670.73   40.10
   7   0   3 1685.03   46.50
  -8   0  -3  176.78   13.20
  -8   0  -3  188.88   15.30
   8   0   3  186.98   22.00
   8   0   3  199.88   14.30
   8   0   3  209.88   11.80
  -9   0  -3  162.88    9.80
   9   0   3  164.68   11.20
   9   0   3  183.38   13.90
 -10   0  -3   -1.00    3.90
  10   0   3   -0.40    6.40
  10   0   3   -0.30    5.00
  11   0   3    7.00    3.40
  11   0   3    8.90    5.80
  10  -1  -3   -1.00    3.40
  10  -1  -3   -4.70    5.10
 -10   1   3    2.00    3.10
   9  -1  -3    2.40    4.70
   9  -1  -3   -1.30    5.50
  -9   1   3   -1.30    4.00
   8  -1  -3   10.60    7.20
   8  -1  -3    5.80    5.70
   8  -1  -3    9.10    9.60
  -8   1   3    4.00    4.80
  -8   1   3    1.40    6.70
  -8   1   3    9.20    9.30
  -8   1   3    5.00    7.00
   7  -1  -3   67.79    8.00
   7  -1  -3   60.99    6.70
  -7   1   3   54.39    8.40
  -7   1   3   66.29    6.80
  -7   1   3   78.29    9.90
   6  -1  -3   46.30    8.30
   6  -1  -3   50.69    6.30
   6  -1  -3   41.10    5.90
  -6   1   3   46.80    8.00
  -6   1   3   53.59    6.10
  -6   1   3   47.70    7.70
  -6   1   3   46.30    8.30
   5  -1  -3  122.39    8.40
   5  -1  -3  149.99   11.30
   5  -1  -3  155.88   12.80
  -5   1   3  123.39    8.60
  -5   1   3  150.58   11.60
  -5   1   3  146.39   11.10
   4  -1  -3 1449.06   35.50
  -4   1   3 1315.57   36.10
  -4   1   3 1384.36   33.90
  -4   1   3 1423.16   33.10
   3  -1  -3  214.08   10.40
   3  -1  -3  170.48   11.00
  -3   1   3  205.38   10.20
  -3   1   3  199.98   10.30
   2  -1  -3  126.29    8.00
   2  -1  -3  141.29    9.10
  -2   1   3  133.39    8.70
  -2   1   3  117.49    8.70
   1  -1  -3  705.43   18.20
   1  -1  -3  609.34   16.40
   1  -1  -3  737.13   18.40
  -1   1   3  767.22   18.00
  -1   1   3  637.94   17.40
   0  -1  -3  145.59    9.60
   0  -1  -3  146.59    9.40
   0   1   3  136.99    8.60
   0   1   3  118.29    8.60
   1   1   3  139.89    8.00
   2   1   3 1613.84   34.00
  -3  -1  -3  113.99    7.70
   3   1   3  128.39    6.90
  -4  -1  -3  155.88    8.40
   4   1   3  174.38    9.40
  -5  -1  -3    1.40    4.00
   5   1   3   -1.00    4.70
   6   1   3  211.08   13.40
   7   1   3  151.58    9.80
   7   1   3  158.58   14.30
   7   1   3  175.78   14.30
  -9  -1  -3   35.30    5.80
   9   1   3   33.90   10.50
   9   1   3   24.60    9.00
   9   1   3   19.70    6.70
 -10  -1  -3   88.39    7.50
  10   1   3  101.99    9.10
  10   1   3  130.99   12.70
  11   1   3    4.40    3.60
  11   1   3   13.20    6.00
   9  -2  -3   73.19    7.00
   9  -2  -3   74.49   10.40
  -9   2   3   76.39    7.10
  -9   2   3   55.19    8.50
   8  -2  -3    1.70    7.00
   8  -2  -3   -4.90    7.50
   8  -2  -3   -2.80    4.40
  -8   2   3   -0.40    5.80
  -8   2   3   -0.40    6.50
  -8   2   3   -0.50    4.60
   7  -2  -3   33.70    8.80
   7  -2  -3   30.10    6.20
   7  -2  -3   28.10    5.70
   7  -2  -3   47.60   11.50
  -7   2   3   38.70    8.90
  -7   2   3   26.80    7.10
  -7   2   3   36.30    6.00
  -7   2   3   30.10    8.00
   6  -2  -3   34.40    7.70
   6  -2  -3   48.10    7.50
   6  -2  -3   45.30    6.40
  -6   2   3   33.80    7.30
  -6   2   3   37.00    5.80
  -6   2   3   31.60    7.50
  -6   2   3   38.60    8.40
   5  -2  -3  181.28   10.30
   5  -2  -3  165.88    9.10
   5  -2  -3  203.38   13.20
  -5   2   3  174.18   11.90
  -5   2   3  198.58   13.00
  -5   2   3  182.18    9.40
  -5   2   3  186.58   12.80
   4  -2  -3  140.39   11.50
   4  -2  -3  189.98   12.20
  -4   2   3  177.18   11.50
  -4   2   3  178.18    9.10
  -4   2   3  178.48   11.60
   3  -2  -3  242.28   11.60
  -3   2   3  242.68   12.20
  -3   2   3  224.68    9.60
  -3   2   3  232.28   11.80
   2  -2  -3  455.45   14.70
   2  -2  -3  519.45   16.60
   2  -2  -3  584.84   16.50
  -2   2   3  510.65   16.00
   1  -2  -3    5.80    5.20
   1  -2  -3   11.30    6.40
   1  -2  -3   10.80    3.40
  -1   2   3    7.50    4.40
  -1   2   3   10.50    4.40
   0  -2  -3    5.30    5.50
   0  -2  -3    4.20    4.50
   0   2   3    3.40    4.40
   0   2   3    1.80    4.90
  -1  -2  -3   13.60    4.10
  -1  -2  -3   13.30    5.10
   1   2   3    8.50    4.70
  -2  -2  -3  189.28    7.70
   2   2   3  174.18    7.80
   3   2   3   64.49    6.60
   4   2   3   29.60    4.90
   5   2   3  253.27   12.40
   6   2   3  707.93   22.00
   6   2   3  678.33   23.30
   6   2   3  816.62   20.40
   7   2   3  163.78   12.50
   7   2   3  124.39    9.20
   7   2   3  144.69   11.30
   7   2   3  127.39   13.80
   8   2   3  279.47   15.70
   8   2   3  300.47   14.90
   9   2   3    1.80    8.90
   9   2   3   19.50    8.90
   9   2   3   -1.00    6.10
  10   2   3   20.90    7.60
  10   2   3   13.60    5.40
  11   2   3   18.90    4.40
  11   2   3   20.40    6.10
   9  -3  -3   47.80    5.40
   9  -3  -3   70.09    8.90
  -9   3   3   49.90    5.50
  -9   3   3   66.09    7.00
   8  -3  -3   99.69    7.70
   8  -3  -3  106.29   12.30
  -8   3   3   93.09    8.30
  -8   3   3   96.59    9.70
   7  -3  -3    5.50    5.40
   7  -3  -3    4.20    6.50
   7  -3  -3    3.90    8.00
   7  -3  -3    0.50    6.10
  -7   3   3   -2.70    8.40
  -7   3   3   -6.90    6.30
  -7   3   3    2.30    4.80
  -7   3   3   -4.10    7.70
   6  -3  -3   13.00    5.00
   6  -3  -3   18.80    6.20
   6  -3  -3   11.80    7.40
  -6   3   3   17.00    8.20
  -6   3   3   24.70    5.60
  -6   3   3   19.80    6.80
  -6   3   3   19.10    7.40
   5  -3  -3  559.14   18.30
   5  -3  -3  490.05   16.10
   5  -3  -3  547.45   21.40
  -5   3   3  525.75   16.40
  -5   3   3  555.04   20.30
  -5   3   3  512.25   18.10
  -5   3   3  549.74   21.00
   4  -3  -3  116.49    9.10
   4  -3  -3  139.19   11.30
  -4   3   3  109.99   10.40
  -4   3   3  128.59   11.50
  -4   3   3  138.89    8.70
  -4   3   3  141.29   12.10
   3  -3  -3   10.10    4.50
   3  -3  -3    8.80    6.40
   3  -3  -3    2.80    8.60
  -3   3   3    6.90    5.70
  -3   3   3    4.60    5.00
  -3   3   3    8.40    3.80
   2  -3  -3   53.39    7.40
   2  -3  -3   43.60    6.90
  -2   3   3   58.29    6.90
  -2   3   3   55.49    6.50
   1  -3  -3  768.52   21.90
   1  -3  -3  778.72   20.30
  -1   3   3  684.73   19.70
  -1   3   3  744.93   20.40
   0  -3  -3   32.50    5.80
   0  -3  -3   29.70    6.50
   0   3   3   33.40    5.00
   0   3   3   26.60    5.10
  -1  -3  -3  228.98   11.40
  -1  -3  -3  238.28   10.40
   1   3   3  246.38   10.60
   1   3   3  221.58    9.00
  -2  -3  -3  835.42   20.20
  -2  -3  -3  795.02   20.30
   2   3   3  885.31   19.50
  -3  -3  -3    9.00    3.60
   3   3   3    9.50    4.50
   4   3   3   17.80    5.40
   5   3   3  391.96   15.50
   6   3   3  464.15   16.30
   6   3   3  439.06   18.10
   6   3   3  481.05   14.40
   7   3   3  159.08   14.40
   7   3   3  184.58   11.90
   7   3   3  144.39   12.30
   7   3   3  141.19    9.10
   8   3   3  274.57   14.50
   8   3   3  258.57   16.00
   8   3   3  211.58   17.60
   9   3   3  125.29   12.20
   9   3   3  138.39   17.10
   9   3   3  126.59   16.80
  10   3   3   14.40    7.50
  10   3   3    5.50    4.80
  11   3   3    5.30    5.40
  11   3   3    3.20    3.90
   9  -4  -3    1.70    4.50
  -9   4   3    4.60    3.50
  -9   4   3    0.80    2.70
   8  -4  -3   49.90    8.10
   8  -4  -3   30.60    4.30
  -8   4   3   43.90    5.30
  -8   4   3   38.50    6.20
   7  -4  -3   16.80    9.50
   7  -4  -3   11.30    4.50
   7  -4  -3   17.90    7.60
   7  -4  -3   22.80    6.20
  -7   4   3   25.30    6.90
  -7   4   3   18.50    5.10
  -7   4   3   21.40    8.50
  -7   4   3   27.00    8.80
   6  -4  -3   20.50    5.00
   6  -4  -3   25.70    6.90
   6  -4  -3   21.50    7.60
  -6   4   3   20.10    8.10
  -6   4   3   18.00    5.40
  -6   4   3   15.40    7.60
  -6   4   3   14.20    6.60
   5  -4  -3  378.06   15.90
   5  -4  -3  329.77   12.60
   5  -4  -3  382.06   18.70
  -5   4   3  364.96   15.80
  -5   4   3  354.86   18.50
  -5   4   3  359.26   17.40
  -5   4   3  367.36   13.30
   4  -4  -3  743.23   21.90
   4  -4  -3  654.13   20.70
   4  -4  -3  723.83   23.80
   4  -4  -3  639.54   19.40
  -4   4   3  769.82   23.70
  -4   4   3  750.42   19.60
  -4   4   3  739.93   24.40
  -4   4   3  712.23   21.30
   3  -4  -3  125.29   10.20
   3  -4  -3  143.29   10.10
   3  -4  -3  168.38   11.50
  -3   4   3  153.98    8.60
  -3   4   3  150.18   10.10
  -3   4   3  150.48   12.00
  -3   4   3  168.08   12.70
   2  -4  -3  283.47   16.10
   2  -4  -3  258.87   14.30
  -2   4   3  262.77   13.40
  -2   4   3  285.27   14.00
  -2   4   3  262.87   10.00
   1  -4  -3    5.00    6.20
   1  -4  -3    3.40    3.40
   1  -4  -3    6.80    7.00
  -1   4   3    2.50    5.50
  -1   4   3    7.30    3.80
  -1   4   3    4.00    4.90
   0  -4  -3   14.30   12.00
   0  -4  -3    9.30    6.00
   0   4   3    7.50    4.90
   0   4   3    6.50    4.70
  -1  -4  -3 2396.56   50.79
  -1  -4  -3 2133.79   51.39
   1   4   3 2352.86   50.49
   1   4   3 2375.16   50.19
  -2  -4  -3 2318.87   50.59
  -2  -4  -3 2261.57   51.29
   2   4   3 2381.26   49.40
  -3  -4  -3  466.55   13.50
  -3  -4  -3  412.66   14.20
  -3  -4  -3  509.45   14.20
  -4  -4  -3  382.36   11.40
   4   4   3  354.06   14.30
   5   4   3   27.60    6.40
   6   4   3    3.80    4.80
   6   4   3    7.30    5.30
   6   4   3    0.00    5.70
   7   4   3   49.20    7.60
   7   4   3   37.60    8.20
   7   4   3   46.30    5.40
   8   4   3  111.99   13.60
   8   4   3  113.49   14.60
   9   4   3  257.67   16.10
   9   4   3  204.78   13.50
   9   4   3  220.38   11.70
   9   4   3  175.48   21.20
  10   4   3   32.00    8.50
  10   4   3   29.60    5.40
  11   4   3   43.10    7.20
  11   4   3   27.00    5.00
   8  -5  -3    3.40    4.90
  -8   5   3    2.60    4.10
   7  -5  -3   -2.40    5.00
   7  -5  -3   -2.00    6.40
  -7   5   3    2.60    4.30
  -7   5   3    0.20    5.10
   6  -5  -3    2.80    7.50
   6  -5  -3   -2.10    7.60
   6  -5  -3    0.40    6.00
  -6   5   3    1.30    6.10
  -6   5   3   -0.90    8.30
  -6   5   3    3.40    4.80
  -6   5   3    2.00    7.70
   5  -5  -3   31.50    7.30
   5  -5  -3   26.30   11.80
  -5   5   3   19.30    6.60
  -5   5   3   35.40    5.80
  -5   5   3   25.60    8.60
   4  -5  -3   40.60    8.00
   4  -5  -3   39.10    7.00
   4  -5  -3   48.60    7.10
   4  -5  -3   26.00   13.80
  -4   5   3   38.10    5.80
  -4   5   3   36.20    7.60
  -4   5   3   47.60    8.60
  -4   5   3   38.80    8.00
  -4   5   3   43.90   11.10
   3  -5  -3   53.39    7.10
   3  -5  -3   43.90    6.40
   3  -5  -3   34.80    8.90
   3  -5  -3   46.80    7.30
  -3   5   3   55.39    5.60
  -3   5   3   55.39    8.70
  -3   5   3   48.70    6.40
  -3   5   3   44.40    7.70
   2  -5  -3  163.78   12.80
   2  -5  -3  153.28    8.40
   2  -5  -3  146.19   10.50
   2  -5  -3  143.49   15.60
   2  -5  -3  122.19   12.60
  -2   5   3  166.38    8.60
  -2   5   3  165.38   12.70
  -2   5   3  151.88   12.10
  -2   5   3  139.79   14.10
   1  -5  -3  253.27   15.70
   1  -5  -3  296.87   15.10
   1  -5  -3  230.98   10.10
  -1   5   3  265.87   13.60
  -1   5   3  239.98    9.20
   0  -5  -3   52.19    7.20
   0  -5  -3   53.09    5.20
   0  -5  -3   56.69    8.30
   0   5   3   48.90    6.90
   0   5   3   53.99    7.10
  -1  -5  -3   96.29   11.20
  -1  -5  -3   74.69    6.70
  -1  -5  -3   72.99    8.30
   1   5   3   84.49   10.40
  -2  -5  -3 2081.79   44.20
  -2  -5  -3 2087.09   46.20
  -2  -5  -3 1974.40   46.80
  -3  -5  -3  323.47   12.40
  -3  -5  -3  279.77   12.60
  -4  -5  -3    5.50    4.90
   5   5   3  103.59    9.70
   6   5   3   31.70    6.80
   6   5   3   36.60    7.10
   6   5   3   26.40    6.10
   7   5   3   64.79    7.00
   7   5   3   71.69   10.70
   7   5   3   74.19    9.10
   8   5   3   52.39   10.50
   8   5   3   47.70    8.70
   9   5   3  293.87   16.40
   9   5   3  267.27   12.20
   9   5   3  281.67   14.90
  10   5   3    5.40    4.90
  10   5   3   -0.30    7.00
  11   5   3    8.20    4.20
   7  -6  -3   46.30    6.00
   7  -6  -3   42.30    6.40
  -7   6   3   37.90    4.50
  -7   6   3   48.80    6.30
   6  -6  -3   16.20    6.20
   6  -6  -3   24.10    7.00
  -6   6   3   14.50    4.60
  -6   6   3   20.00    6.30
   5  -6  -3  206.58   15.60
   5  -6  -3  232.08   14.60
  -5   6   3  200.18   20.30
  -5   6   3  195.58   17.80
  -5   6   3  206.98   10.40
  -5   6   3  212.48   16.10
  -5   6   3  236.58   13.20
   4  -6  -3  153.98   13.10
   4  -6  -3  140.29   11.70
   4  -6  -3  150.28   14.50
  -4   6   3  162.18   11.90
  -4   6   3  129.99   14.60
  -4   6   3  137.59   16.10
  -4   6   3  145.19    9.40
  -4   6   3  139.49   21.20
   3  -6  -3   94.59   11.70
   3  -6  -3  158.58   18.30
   3  -6  -3  126.39   11.80
   3  -6  -3  114.39   11.80
  -3   6   3  119.39   13.60
  -3   6   3  130.09   14.20
  -3   6   3  130.69    8.80
  -3   6   3  139.79   11.00
  -3   6   3  125.59   14.70
   2  -6  -3   12.60    5.90
   2  -6  -3   18.50    5.90
   2  -6  -3    9.80   10.00
   2  -6  -3   10.80    4.50
   2  -6  -3    6.90    7.70
  -2   6   3   16.10    9.60
  -2   6   3    7.00    4.10
  -2   6   3   12.10    7.00
  -2   6   3    6.50    6.30
  -2   6   3   10.50    5.20
   1  -6  -3   74.39    9.70
   1  -6  -3   88.39   11.10
   1  -6  -3   77.99    7.70
   1  -6  -3   81.89    9.00
   1  -6  -3   77.79    9.40
  -1   6   3   70.69    9.10
  -1   6   3   75.59    8.80
  -1   6   3   69.89   10.70
  -1   6   3   79.49    6.20
  -1   6   3   86.99    8.40
   0  -6  -3   44.50    6.20
   0  -6  -3   53.49    7.30
   0  -6  -3   43.70    8.10
   0  -6  -3   44.10    8.70
   0   6   3   40.30    7.30
   0   6   3   44.90    7.60
   0   6   3   40.20    7.80
   0   6   3   36.10    5.70
  -1  -6  -3   78.79    7.40
   1   6   3   58.89    8.70
  -2  -6  -3 2261.47   44.70
  -2  -6  -3 2176.68   47.40
  -2  -6  -3 1965.10   48.30
   2   6   3 1908.11   47.10
   2   6   3 1817.02   45.30
  -3  -6  -3 2535.25   54.39
  -3  -6  -3 2478.65   53.19
  -3  -6  -3 2110.09   50.29
   3   6   3 2386.86   55.09
   3   6   3 2214.38   52.79
  -4  -6  -3    7.10    5.30
  -4  -6  -3   15.70    6.20
  -4  -6  -3    5.20    3.60
   4   6   3    1.40    5.90
  -5  -6  -3  104.69    9.80
  -5  -6  -3  109.99   10.10
   5   6   3  111.49   10.30
   5   6   3  101.79   11.60
   6   6   3    8.90    9.50
   6   6   3    3.70    6.40
   7   6   3   36.10    7.90
   8   6   3   40.60    9.00
   8   6   3   34.10    5.80
   9   6   3  226.18   10.50
   9   6   3  250.87   14.10
   9   6   3  228.98   15.10
  10   6   3    2.70    7.00
  10   6   3    8.00    4.10
  10   6   3   18.30    6.90
   7  -7  -3    5.20    3.70
  -7   7   3    4.00    3.60
   6  -7  -3   12.20    5.20
   6  -7  -3    6.90    5.20
  -6   7   3    9.60    5.10
  -6   7   3   10.50    4.10
   5  -7  -3   -2.50    5.90
   5  -7  -3    1.60    5.90
  -5   7   3    1.20    5.30
  -5   7   3   -3.70    7.30
  -5   7   3   -5.00    4.00
   4  -7  -3   47.80    9.30
   4  -7  -3   49.00    8.10
  -4   7   3   41.90    9.70
  -4   7   3   35.40    7.40
  -4   7   3   44.30    5.40
   3  -7  -3    2.60   11.30
   3  -7  -3   -1.00    6.30
   3  -7  -3   -2.00    6.10
   3  -7  -3    0.60    7.60
  -3   7   3    1.60    5.60
  -3   7   3   -3.30    4.30
  -3   7   3   -7.90    7.70
  -3   7   3  -10.70    7.90
  -3   7   3  -16.50   10.20
   2  -7  -3   37.90    9.20
   2  -7  -3   54.79    8.20
   2  -7  -3   69.99    7.40
   2  -7  -3   56.99    8.20
   2  -7  -3   48.10    7.80
  -2   7   3   49.70    9.40
  -2   7   3   62.99    7.70
  -2   7   3   68.99    6.00
  -2   7   3   55.59    9.30
   1  -7  -3    3.40    7.70
   1  -7  -3    3.40    6.70
   1  -7  -3   10.20    5.70
   1  -7  -3   11.80    5.00
   1  -7  -3    8.80    9.30
  -1   7   3    6.10    5.10
  -1   7   3    9.80    8.00
  -1   7   3    8.40    7.40
   0  -7  -3   63.09   10.40
   0  -7  -3   65.59    6.60
   0  -7  -3   51.29    8.30
   0  -7  -3   58.49    7.50
   0  -7  -3   58.99    9.40
   0   7   3   57.59    9.10
   0   7   3   58.09    9.00
   0   7   3   54.39    6.40
  -1  -7  -3   13.10    7.60
  -1  -7  -3   11.70    7.40
  -1  -7  -3    5.80    5.60
  -1  -7  -3    8.30    4.20
   1   7   3    8.20    6.10
   1   7   3   13.10    4.80
   1   7   3   12.90    7.00
   1   7   3    8.40    8.00
  -2  -7  -3  364.86   17.70
   2   7   3  329.47   15.20
  -3  -7  -3  105.69   11.70
  -3  -7  -3  139.79    8.40
  -3  -7  -3  154.68   13.00
  -3  -7  -3  160.98   14.20
   3   7   3  166.28   11.60
   3   7   3  135.59   11.10
  -4  -7  -3    4.20    4.20
  -4  -7  -3    2.40    6.20
  -4  -7  -3    2.90    6.90
   4   7   3   -0.90    6.00
   4   7   3   -1.40    4.90
  -5  -7  -3  143.39   12.50
  -5  -7  -3  122.39   11.80
  -5  -7  -3  106.49    8.20
   5   7   3  111.99   11.10
  -6  -7  -3   28.70    5.60
   6   7   3   37.10    8.10
   9   7   3   70.49    8.70
  10   7   3    7.00    6.90
   6  -8  -3    2.60    4.30
  -6   8   3    4.10    3.60
   5  -8  -3   89.79    9.10
  -5   8   3   88.89    8.20
  -5   8   3   82.99    9.50
   4  -8  -3   21.00    6.80
   4  -8  -3   11.90    6.20
  -4   8   3   19.40    6.00
  -4   8   3   19.70    7.80
   3  -8  -3    4.30    7.40
   3  -8  -3    7.80    6.70
   3  -8  -3   -6.50   16.10
   3  -8  -3    3.50    6.30
  -3   8   3    1.50    7.60
  -3   8   3    1.80    5.50
  -3   8   3   17.20   12.40
   2  -8  -3   15.90    6.90
   2  -8  -3   13.00    6.50
   2  -8  -3   10.80    8.80
   2  -8  -3   12.00    7.20
  -2   8   3   17.10    6.20
  -2   8   3   13.20    9.40
  -2   8   3   23.30    8.30
   1  -8  -3    9.30    7.00
   1  -8  -3   14.70    6.40
   1  -8  -3    6.60    8.40
   1  -8  -3    9.20    5.60
   1  -8  -3   13.70   12.00
  -1   8   3   16.20   10.00
  -1   8   3   10.30    6.00
  -1   8   3   12.40    8.00
   0  -8  -3  254.27   17.50
   0  -8  -3  227.08   11.80
   0  -8  -3  220.68   19.30
   0  -8  -3  243.88   13.40
   0   8   3  254.57   19.00
   0   8   3  219.78   11.50
   0   8   3  253.57   15.60
  -1  -8  -3   11.30    8.30
  -1  -8  -3   15.60    8.90
  -1  -8  -3    9.20    6.20
  -1  -8  -3    7.00    5.00
   1   8   3   -5.30    7.00
   1   8   3   10.10    7.80
   1   8   3    1.30    4.90
  -2  -8  -3   76.39    8.50
  -2  -8  -3   71.79   10.10
  -2  -8  -3   49.40    9.60
   2   8   3   63.29    8.30
   2   8   3   68.49    9.20
  -3  -8  -3   31.40    8.30
  -3  -8  -3   22.50    7.10
   3   8   3   21.90    7.60
  -4  -8  -3    7.10    7.00
  -4  -8  -3   16.70    8.30
  -4  -8  -3   14.50    8.70
   4   8   3    8.90    6.30
   4   8   3   10.90    6.00
  -5  -8  -3  136.79   11.20
  -5  -8  -3  129.99   18.30
  -5  -8  -3  173.08   13.80
   5   8   3  150.98   12.40
  -6  -8  -3   71.19    8.60
  -6  -8  -3   78.59    9.70
   6   8   3   73.29    8.50
  -7  -8  -3   92.79    9.10
   7   8   3   61.39    8.90
   8   8   3   61.69    8.80
   9   8   3   39.60    8.90
  10   8   3   57.89    8.80
   5  -9  -3   22.70    5.20
  -5   9   3   10.80    6.60
  -5   9   3   21.00    3.80
   4  -9  -3   83.79    9.60
  -4   9   3  111.79    8.60
  -4   9   3   97.99    9.60
   3  -9  -3    9.80    5.80
   3  -9  -3    2.10    5.80
  -3   9   3    3.60    4.90
  -3   9   3    0.30    6.20
   2  -9  -3   23.40    6.80
   2  -9  -3   18.50    6.90
  -2   9   3   38.50   10.00
  -2   9   3   20.30    6.00
   1  -9  -3    2.20    6.90
   1  -9  -3    2.00    6.00
   1  -9  -3    6.10    5.90
   1  -9  -3   12.90    9.20
   1  -9  -3    0.00    8.90
  -1   9   3   -0.90    8.30
  -1   9   3    0.80    5.30
   0  -9  -3    2.60    6.50
   0  -9  -3   15.30   11.40
   0  -9  -3    0.10    5.20
   0  -9  -3    6.30    8.20
   0  -9  -3    6.90    7.40
   0   9   3   -7.10    4.70
   0   9   3    1.20    8.10
  -1  -9  -3   86.59    9.90
  -1  -9  -3   63.79   12.10
   1   9   3   62.09   10.10
  -2  -9  -3 2243.88   48.80
  -2  -9  -3 2206.88   53.79
  -2  -9  -3 2116.29   50.59
  -2  -9  -3 1854.71   55.59
   2   9   3 2023.10   51.79
   2   9   3 2206.98   51.19
  -3  -9  -3  238.68   13.60
  -3  -9  -3  244.78   18.10
  -3  -9  -3  257.57   18.60
  -3  -9  -3  283.07   12.60
   3   9   3  279.57   15.20
   3   9   3  243.38   14.10
  -4  -9  -3  225.38   17.00
  -4  -9  -3  186.58   12.80
  -4  -9  -3  247.58   11.90
  -4  -9  -3  202.18   16.60
   4   9   3  238.78   14.50
   4   9   3  222.28   12.00
  -5  -9  -3   26.80    9.10
  -5  -9  -3   31.60    6.20
  -5  -9  -3   25.40   10.00
  -5  -9  -3   22.80    8.50
   5   9   3   29.20    7.90
  -6  -9  -3    5.60    8.40
   6   9   3   13.70    7.00
  -7  -9  -3   45.10    6.50
   7   9   3   44.90    8.50
  -8  -9  -3  199.68   10.60
   8   9   3  221.98   13.80
   9   9   3  114.09   10.10
   3 -10  -3   50.49    6.00
   3 -10  -3   39.90    6.40
  -3  10   3   38.90    6.50
  -3  10   3   43.00    4.50
   2 -10  -3  157.88   11.10
   2 -10  -3  214.18   11.40
  -2  10   3  162.58   11.40
  -2  10   3  184.68    8.50
   1 -10  -3   65.09    8.80
   1 -10  -3   58.29    7.50
  -1  10   3   41.50    7.40
  -1  10   3   63.99    7.00
   0 -10  -3   10.90    6.10
   0 -10  -3   23.00    8.20
   0 -10  -3   10.50    5.90
   0  10   3   15.60    6.60
  -1 -10  -3   14.80    8.00
  -1 -10  -3   13.40    5.70
  -1 -10  -3    9.70    6.50
   1  10   3   12.40    7.30
  -2 -10  -3    9.10    6.40
  -2 -10  -3   12.90   10.00
  -2 -10  -3   23.20    8.90
   2  10   3   10.20    6.50
   2  10   3   37.00   10.40
  -3 -10  -3   18.40    7.00
  -3 -10  -3   22.90   10.70
  -3 -10  -3   33.00    9.50
   3  10   3   18.10    6.60
   3  10   3   23.00    7.90
  -4 -10  -3  138.39   11.70
  -4 -10  -3  175.08   10.80
  -4 -10  -3  140.99   17.50
   4  10   3  141.39    9.50
   4  10   3  182.38   13.20
  -5 -10  -3   32.10    7.50
  -5 -10  -3   39.30    7.10
   5  10   3   28.80    7.80
  -6 -10  -3   62.79    7.00
   6  10   3   53.99    8.80
  -7 -10  -3    7.20    6.00
   7  10   3    8.90    6.30
   8  10   3   -1.90    5.80
   2 -11  -3    0.00    4.00
   2 -11  -3    2.60    4.80
  -2  11   3    1.00    4.00
   1 -11  -3   18.70    5.50
   1 -11  -3    6.60    5.40
  -1  11   3   12.00    5.00
   0 -11  -3   10.00    6.80
   0 -11  -3   -2.10    9.30
   0  11   3    2.20    5.60
  -1 -11  -3   42.20    7.30
  -1 -11  -3   44.60    6.10
   1  11   3   44.70    7.00
  -2 -11  -3   74.59    8.70
  -2 -11  -3   48.90    7.50
   2  11   3   49.20    6.90
  -3 -11  -3  160.98   11.60
   3  11   3  155.68    9.70
   3  11   3  163.98   13.00
  -4 -11  -3   26.60    6.00
  -4 -11  -3   17.50    6.50
   4  11   3   13.70    7.70
  -5 -11  -3   11.30    5.40
  -5 -11  -3   10.50    6.40
   5  11   3    9.40    6.90
  -6 -11  -3   10.30    5.80
   6  11   3    4.10    6.50
  -7 -11  -3   -1.10    5.30
   7  11   3    4.90    5.80
  -1 -12  -3   -1.50    4.40
   1  12   3    3.10    3.70
  -2 -12  -3  101.59   10.30
   2  12   3  105.69    7.00
  -3 -12  -3  112.19    7.80
  -3 -12  -3   98.09    9.00
  -4 -12  -3    6.80    4.40
  -4 -12  -3    7.10    5.10
   4  11  -4    2.70    6.50
  -4 -11   4   -1.00    4.80
  -4 -11   4    3.00    5.30
  -3 -11   4   16.30    6.20
  -3 -11   4    8.70    4.90
   2  11  -4   31.20    4.40
  -2 -11   4   46.40    7.10
  -2 -11   4   37.10    5.40
   1  11  -4   -1.70    4.20
  -1 -11   4   -2.70    4.90
  -1 -11   4   -0.70    5.90
   0  11  -4    4.10    4.20
   0 -11   4    1.00    5.20
  -1  11  -4   94.99    7.50
   1 -11   4   93.59    7.90
   6  10  -4   58.09   10.00
  -6 -10   4   61.69    6.60
   5  10  -4   52.39   11.20
  -5 -10   4   39.60   10.70
  -5 -10   4   52.59    7.00
   4  10  -4    8.70    9.60
  -4 -10   4    6.30    6.00
  -4 -10   4   13.70    7.10
   3  10  -4  182.18   17.40
   3  10  -4  219.18   10.00
  -3 -10   4  189.28   14.00
  -3 -10   4  221.88   12.70
   2  10  -4   14.20    6.00
   2  10  -4   15.30   10.40
  -2 -10   4   13.30    6.20
  -2 -10   4   14.30    7.80
   1  10  -4   38.30    7.40
  -1 -10   4   38.30    8.50
  -1 -10   4   37.40    6.90
   0  10  -4   59.19    8.10
   0 -10   4   56.69    8.30
   0 -10   4   33.30    8.90
   0 -10   4   56.69    6.70
  -1  10  -4   14.30    6.50
   1 -10   4   25.20    7.30
   1 -10   4   19.00    7.40
  -2  10  -4   43.10    6.80
   2 -10   4   43.00    7.20
   2 -10   4   36.70    6.80
  -3  10  -4    6.50    2.80
  -3  10  -4    4.70    4.90
   3 -10   4    4.20    4.40
   3 -10   4   12.80    5.50
   7   9  -4    7.40    7.70
  -7  -9   4    3.90    4.80
   6   9  -4   -4.30    9.30
  -6  -9   4    7.60    6.10
   5   9  -4   -5.00    9.70
  -5  -9   4   -4.30    6.20
  -5  -9   4    5.20   12.50
   4   9  -4   13.80    4.50
   4   9  -4   19.40   11.10
  -4  -9   4   27.00    7.40
  -4  -9   4   19.80    9.10
   3   9  -4  260.67   19.90
   3   9  -4  303.67   13.90
  -3  -9   4  261.27   16.40
  -3  -9   4  272.37   14.70
  -3  -9   4  300.37   21.50
   2   9  -4    1.20   11.70
   2   9  -4   -1.40    6.60
  -2  -9   4   -4.20    9.10
  -2  -9   4    9.20    9.70
  -2  -9   4    3.80    6.40
  -2  -9   4    6.50    8.30
   1   9  -4   35.80    8.70
   1   9  -4   21.90   13.00
  -1  -9   4   30.90   10.80
  -1  -9   4   22.90    6.90
  -1  -9   4   24.70    8.50
   0   9  -4   32.10    8.40
   0  -9   4   11.30   12.00
   0  -9   4   14.30    9.10
   0  -9   4   26.30    8.10
   0  -9   4   23.30    6.90
   0  -9   4   15.20   16.00
  -1   9  -4   -1.90    6.90
   1  -9   4    0.90    7.20
   1  -9   4   -3.40    8.10
   1  -9   4    3.00    7.50
   1  -9   4   19.00   10.60
  -2   9  -4  115.59    9.20
  -2   9  -4  102.09   12.10
   2  -9   4  106.89   11.90
  -3   9  -4    5.90    6.50
  -3   9  -4   -0.10    4.90
   3  -9   4    0.40    6.30
   3  -9   4    0.40    6.20
  -4   9  -4   17.70    4.90
  -4   9  -4   12.00    6.20
   4  -9   4   12.60    7.30
   4  -9   4   13.20    5.50
  -5   9  -4   79.89    6.20
  -5   9  -4   65.19    7.80
   5  -9   4   57.49    7.00
   8   8  -4   -3.00    8.20
  -8  -8   4   -4.10    6.20
   7   8  -4   50.89   11.50
  -7  -8   4   50.99    7.00
   6   8  -4  182.18   17.80
  -6  -8   4  188.38   12.70
   5   8  -4   73.09   11.40
  -5  -8   4   69.29   14.70
  -5  -8   4   68.69   10.20
  -5  -8   4   81.69    9.00
   4   8  -4  169.08   10.40
   4   8  -4  169.58   18.00
  -4  -8   4  183.98   19.50
  -4  -8   4  132.39   14.30
  -4  -8   4  144.59   14.40
  -4  -8   4  175.88   13.00
   3   8  -4  354.26   22.00
   3   8  -4  454.55   17.80
  -3  -8   4  366.06   19.40
  -3  -8   4  409.96   17.00
   2   8  -4    7.60   12.50
   2   8  -4   -0.70    7.20
  -2  -8   4    6.70    6.30
  -2  -8   4    5.50    8.00
  -2  -8   4    4.40    8.50
  -2  -8   4    4.50    9.20
   1   8  -4    7.60    8.10
   1   8  -4    0.10   12.50
  -1  -8   4    0.10    6.40
  -1  -8   4   -2.10    7.10
  -1  -8   4    1.10    9.80
   0   8  -4   25.10    8.40
   0   8  -4   17.50   13.90
   0  -8   4   33.00    8.70
   0  -8   4   14.40   11.70
   0  -8   4   21.10    9.90
   0  -8   4   30.50    7.20
   0  -8   4   26.20    9.80
  -1   8  -4  561.74   18.50
  -1   8  -4  582.94   22.90
  -1   8  -4  631.54   25.90
   1  -8   4  574.84   21.60
   1  -8   4  548.15   22.80
   1  -8   4  579.34   20.00
   1  -8   4  535.05   25.20
   1  -8   4  490.15   27.80
  -2   8  -4   32.10   10.00
  -2   8  -4   39.60    7.20
  -2   8  -4   36.60    8.60
   2  -8   4   47.10   11.90
   2  -8   4   44.40    9.00
   2  -8   4   19.60   10.10
  -3   8  -4   11.70    7.40
  -3   8  -4    5.20    5.70
  -3   8  -4   18.40    9.50
   3  -8   4    6.80   10.80
   3  -8   4    4.40    7.40
   3  -8   4   12.00    9.20
  -4   8  -4   73.49    8.60
  -4   8  -4   69.39    9.80
   4  -8   4   61.79    8.70
   4  -8   4   78.99    8.80
  -5   8  -4  236.48   10.70
  -5   8  -4  193.58   13.60
   5  -8   4  198.08   12.30
  -6   8  -4    5.80    4.20
   6  -8   4    5.40    4.90
   8   7  -4   -1.60    9.60
  -8  -7   4    7.80    5.60
   7   7  -4   -5.30   10.20
  -7  -7   4    5.00    6.50
   6   7  -4    6.20   10.50
  -6  -7   4   -1.70    6.50
  -6  -7   4   -1.80    7.00
   5   7  -4   15.30   10.00
  -5  -7   4   13.30   10.40
  -5  -7   4   13.70    7.00
  -5  -7   4   13.10    8.00
  -5  -7   4   13.70   11.50
   4   7  -4   59.39    7.40
   4   7  -4   56.29   11.10
  -4  -7   4   53.89   10.00
  -4  -7   4   55.79   11.50
  -4  -7   4   59.39    9.70
  -4  -7   4   46.00   10.10
   3   7  -4  170.68   17.40
   3   7  -4  182.88   13.00
  -3  -7   4  207.58   17.90
  -3  -7   4  160.08   12.20
   2   7  -4  286.67   15.30
   2   7  -4  243.28   19.70
  -2  -7   4  251.37   13.50
  -2  -7   4  302.87   18.40
  -2  -7   4  252.57   15.70
   1   7  -4    0.00   11.60
   1   7  -4    6.40    8.40
   1   7  -4    4.40    4.70
  -1  -7   4   -2.80    7.00
  -1  -7   4    5.50    7.20
  -1  -7   4   -1.00    7.60
  -1  -7   4   -1.50    5.20
   0   7  -4   10.60    8.70
   0   7  -4   19.80    5.90
   0   7  -4   10.70   13.10
   0   7  -4   14.20    8.10
   0  -7   4   19.30    8.60
   0  -7   4    9.30    8.70
   0  -7   4    9.60    8.20
   0  -7   4   19.60    9.00
   0  -7   4   14.70    6.10
  -1   7  -4  112.59   15.80
  -1   7  -4  107.59   10.20
  -1   7  -4  126.09   15.20
  -1   7  -4  115.29   13.10
   1  -7   4  105.09   11.50
   1  -7   4  108.19   15.20
   1  -7   4  120.79   16.00
   1  -7   4  131.69   15.10
   1  -7   4  119.19   12.40
  -2   7  -4   66.29   10.90
  -2   7  -4   54.09    7.30
  -2   7  -4   53.99    9.80
   2  -7   4   48.90    8.70
   2  -7   4   55.29    7.80
   2  -7   4   62.19   11.20
   2  -7   4   55.69    9.70
  -3   7  -4    0.80    6.10
  -3   7  -4    6.70    7.90
  -3   7  -4   -2.00    8.10
  -3   7  -4    0.00    4.10
   3  -7   4   -6.70    6.90
   3  -7   4    3.00    7.60
   3  -7   4   17.10   10.80
  -4   7  -4   67.79   10.70
  -4   7  -4   82.39    8.90
  -4   7  -4   74.49    7.30
   4  -7   4   68.09   10.40
   4  -7   4   73.29   10.20
  -5   7  -4    0.40    3.70
  -5   7  -4    2.40    5.40
  -5   7  -4   -6.20    8.00
   5  -7   4   -3.80    8.20
   5  -7   4    0.10    6.40
  -6   7  -4  109.29    9.00
  -6   7  -4   97.79    6.60
   6  -7   4   99.59    9.90
  -7   7  -4   -1.10    4.40
  -7   7  -4   -0.50    3.50
   7  -7   4    0.50    4.30
   9   6  -4   16.30    3.70
   8   6  -4    5.60    5.00
   8   6  -4    2.80   10.50
  -8  -6   4    3.40    5.90
   7   6  -4   -1.30   10.60
   7   6  -4    8.50    4.70
  -7  -6   4    4.30    6.50
   6   6  -4   55.69    6.40
   6   6  -4   74.29   11.70
  -6  -6   4   52.39    9.70
  -6  -6   4   53.59    8.00
  -6  -6   4   33.40   10.50
   5   6  -4    1.50    9.10
  -5  -6   4    9.20    6.30
  -5  -6   4   15.80    9.30
  -5  -6   4   15.00    7.90
   4   6  -4   19.60    6.00
   4   6  -4    5.80   10.80
  -4  -6   4   20.90    9.10
  -4  -6   4    7.60    8.90
  -4  -6   4   11.90    7.50
  -4  -6   4   13.40    6.00
   3   6  -4   11.40    6.10
   3   6  -4    6.90    7.90
  -3  -6   4    3.30    6.90
  -3  -6   4    4.10    5.40
  -3  -6   4   11.90    8.60
  -3  -6   4   -7.20    7.30
   2   6  -4   -3.20    8.40
   2   6  -4    2.40    6.30
  -2  -6   4    2.80    5.00
  -2  -6   4    0.60    6.60
  -2  -6   4    2.40    7.90
  -2  -6   4   -5.20    6.30
   1   6  -4   11.90    6.40
   1   6  -4   23.40   10.00
   1   6  -4   12.30    7.60
  -1  -6   4   16.50    7.00
  -1  -6   4   14.80    6.90
  -1  -6   4   23.60    5.50
  -1  -6   4    7.20    8.30
   0   6  -4    1.10    7.40
   0   6  -4   12.10   11.70
   0   6  -4    9.50    5.40
   0   6  -4    8.30    7.00
   0  -6   4    9.20    6.50
   0  -6   4    7.50    8.20
   0  -6   4    7.50    5.40
   0  -6   4   12.60    6.50
   0  -6   4   15.40    7.90
  -1   6  -4   53.49    6.80
  -1   6  -4   57.99    9.00
  -1   6  -4   44.40   12.70
  -1   6  -4   60.29    9.60
  -1   6  -4   35.40    9.90
   1  -6   4   57.19    9.30
   1  -6   4   51.89    9.50
   1  -6   4   62.49   11.60
   1  -6   4   48.40    7.40
   1  -6   4   56.89    7.00
  -2   6  -4  110.19   12.00
  -2   6  -4  134.99   14.70
  -2   6  -4  126.59   10.00
  -2   6  -4  116.29    7.70
  -2   6  -4   95.79   14.00
   2  -6   4  104.89   15.80
   2  -6   4  105.09   12.10
   2  -6   4  122.09   10.50
   2  -6   4  124.19   11.90
  -3   6  -4    4.80    7.80
  -3   6  -4    6.80    8.10
  -3   6  -4    2.00    7.80
  -3   6  -4    4.20    5.30
   3  -6   4    1.20    6.90
   3  -6   4   -1.00    9.30
   3  -6   4    8.00    7.00
  -4   6  -4    9.70    9.00
  -4   6  -4   15.30    6.10
  -4   6  -4   12.00    8.60
  -4   6  -4   14.10    9.40
   4  -6   4   14.40   10.80
   4  -6   4   21.20    7.80
   4  -6   4   17.80    7.20
  -5   6  -4    3.40    5.80
  -5   6  -4    0.40    7.80
  -5   6  -4   -1.00    5.10
  -5   6  -4    8.00    8.80
  -5   6  -4   -2.20    7.50
   5  -6   4    0.50    7.00
   5  -6   4   -2.90    6.50
   5  -6   4    2.20    6.70
  -6   6  -4  178.58   18.70
  -6   6  -4  220.08   12.20
   6  -6   4  199.48   13.20
  -7   6  -4  193.58   10.60
   7  -6   4  171.98   11.10
  -8   6  -4   38.00    4.60
  -8   6  -4   34.10    5.30
   8  -6   4   25.20    4.60
   9   5  -4    4.90    4.10
  -9  -5   4    3.40    5.40
   8   5  -4   17.40   10.90
   8   5  -4   25.40    5.20
  -8  -5   4   12.50    6.50
   7   5  -4   33.60   11.70
   7   5  -4   43.80    6.60
  -7  -5   4   42.20    7.90
   6   5  -4   43.50   10.80
   6   5  -4   44.50    6.30
  -6  -5   4   28.00    9.30
  -6  -5   4   41.00    7.30
  -6  -5   4   49.60    8.80
   5   5  -4    9.50    8.90
   5   5  -4   10.10    5.40
   5   5  -4    6.20    4.50
  -5  -5   4   13.10    5.70
  -5  -5   4    3.30    7.90
  -5  -5   4    9.30    6.70
   4   5  -4   45.80    7.90
   4   5  -4   57.09    6.70
  -4  -5   4   57.89    7.80
  -4  -5   4   59.89    7.00
   3   5  -4  803.32   24.70
   3   5  -4  771.72   24.60
  -3  -5   4  891.31   25.00
  -3  -5   4  754.52   21.10
  -3  -5   4  731.33   24.10
   2   5  -4  338.07   14.60
   2   5  -4  351.26   15.60
   2   5  -4  304.27   16.10
  -2  -5   4  297.97   12.10
  -2  -5   4  366.66   16.80
   1   5  -4   49.00    7.40
   1   5  -4   64.99    9.80
  -1  -5   4   61.79    6.00
  -1  -5   4   58.69    8.60
   0   5  -4  235.68   15.30
   0   5  -4  222.98   13.50
   0   5  -4  295.67   14.80
   0  -5   4  240.58   10.80
   0  -5   4  236.58   14.00
  -1   5  -4  616.04   21.50
  -1   5  -4  624.24   16.40
  -1   5  -4  601.74   23.60
  -1   5  -4  629.04   18.60
   1  -5   4  693.13   18.80
   1  -5   4  678.73   20.10
   1  -5   4  615.84   21.60
  -2   5  -4   55.59    6.20
  -2   5  -4   55.89    8.70
  -2   5  -4   61.29    8.30
  -2   5  -4   41.20    7.90
   2  -5   4   72.39    6.80
   2  -5   4   53.49    9.10
   2  -5   4   46.90    8.50
   2  -5   4   50.09    7.10
   2  -5   4   49.80    9.10
  -3   5  -4   44.40    8.30
  -3   5  -4   35.30    5.40
  -3   5  -4   39.40    6.20
  -3   5  -4   34.80    8.70
   3  -5   4   27.20    7.00
   3  -5   4   31.50    7.30
  -4   5  -4   71.09   10.70
  -4   5  -4   61.99    9.30
  -4   5  -4   87.39   12.10
  -4   5  -4   87.19    8.20
  -4   5  -4   75.19    9.80
   4  -5   4   77.29    9.40
   4  -5   4   65.69   10.70
  -5   5  -4   56.99    6.40
  -5   5  -4   56.09    7.70
  -5   5  -4   53.19    9.40
  -5   5  -4   52.19   10.30
  -5   5  -4   36.80   17.50
   5  -5   4   33.80    8.60
   5  -5   4   50.09    7.70
   5  -5   4   46.60    8.50
  -6   5  -4  125.19   10.80
  -6   5  -4   95.29   14.00
   6  -5   4   83.49    9.70
   6  -5   4   88.19   12.20
   6  -5   4  126.49   12.30
   6  -5   4   85.79    9.10
  -7   5  -4   14.20    6.40
  -7   5  -4   18.30    5.40
   7  -5   4   14.00    5.90
   7  -5   4   11.80    6.80
  -8   5  -4  163.58    9.90
   8  -5   4  120.89    8.50
  -9   5  -4   -3.30    3.60
  -9   5  -4    0.70    2.60
  10   4  -4   30.50    3.90
   9   4  -4   41.10    5.80
  -9  -4   4   27.60    6.10
   8   4  -4   21.60   11.50
   8   4  -4   35.40    6.40
   7   4  -4   -0.30   11.00
   7   4  -4    0.30    9.00
   7   4  -4   -1.10    4.90
   7   4  -4   -7.80    5.10
  -7  -4   4    3.70    6.40
   6   4  -4  118.09   14.30
   6   4  -4  102.09   15.40
   6   4  -4  134.79    9.70
  -6  -4   4  108.69   10.80
  -6  -4   4  119.89   14.20
  -6  -4   4  134.29   12.60
   5   4  -4   91.39   10.00
   5   4  -4   79.49    7.30
   5   4  -4   88.19   13.50
  -5  -4   4   82.79    9.70
  -5  -4   4   88.29   10.90
  -5  -4   4   86.59   11.80
   4   4  -4   66.39   12.20
   4   4  -4   80.29    9.90
   4   4  -4   57.59    7.70
  -4  -4   4   67.79    8.10
  -4  -4   4   59.79    6.10
  -4  -4   4   80.39   10.40
  -3  -4   4  783.02   20.90
  -3  -4   4  889.31   24.00
  -3  -4   4  802.52   23.40
   2   4  -4  737.73   20.70
  -2  -4   4  699.83   18.70
  -2  -4   4  708.83   21.40
   1   4  -4 1435.76   35.00
  -1  -4   4 1463.05   35.30
   0   4  -4  121.99   11.80
   0   4  -4  131.49   10.90
   0  -4   4  115.59    8.30
   0  -4   4  144.19   12.30
   0  -4   4  158.88   13.20
  -1   4  -4  498.45   17.60
  -1   4  -4  569.34   18.60
  -1   4  -4  462.55   13.80
   1  -4   4  503.75   15.40
   1  -4   4  576.64   19.50
   1  -4   4  481.75   18.40
  -2   4  -4   19.00    6.20
  -2   4  -4   28.10    4.40
   2  -4   4   21.50    7.10
   2  -4   4   21.90    5.30
   2  -4   4   22.70    7.30
  -3   4  -4  231.88   14.00
  -3   4  -4  261.27    9.80
  -3   4  -4  252.07   11.90
  -3   4  -4  230.08   14.10
   3  -4   4  245.28   13.00
   3  -4   4  241.58   15.00
   3  -4   4  245.18   16.30
   3  -4   4  269.27   13.10
  -4   4  -4  424.46   15.00
  -4   4  -4  380.16   17.80
  -4   4  -4  432.96   13.00
   4  -4   4  395.96   15.60
   4  -4   4  376.76   16.10
   4  -4   4  403.06   19.10
  -5   4  -4   32.50    8.10
  -5   4  -4   32.30    4.70
  -5   4  -4   34.20    8.10
  -5   4  -4   28.70    6.30
   5  -4   4   27.70    6.20
   5  -4   4   28.90    6.50
   5  -4   4   18.10    7.20
   5  -4   4    2.00   12.50
  -6   4  -4   58.59    7.80
  -6   4  -4   65.29   13.10
  -6   4  -4   52.09    5.80
  -6   4  -4   41.40   10.60
   6  -4   4   53.29   10.20
   6  -4   4   50.69    7.60
   6  -4   4   57.29    8.50
   6  -4   4   60.19    7.80
  -7   4  -4  363.66   19.90
  -7   4  -4  421.46   14.10
  -7   4  -4  387.46   20.30
  -7   4  -4  368.56   21.30
   7  -4   4  393.86   20.90
   7  -4   4  398.56   17.00
   7  -4   4  318.17   20.60
  -8   4  -4    4.90    4.70
  -8   4  -4   -2.80    5.40
   8  -4   4    2.70    5.90
   8  -4   4   -4.30    4.90
   8  -4   4    3.60    5.90
  -9   4  -4   -0.40    4.00
  -9   4  -4    6.80    4.70
   9  -4   4    5.00    4.50
   9  -4   4    1.50    4.80
  10   3  -4   13.60    4.30
   9   3  -4    0.40    7.80
   9   3  -4   -0.80    5.20
  -9  -3   4   -7.70    4.80
   8   3  -4   15.40    5.90
   8   3  -4   13.40   10.30
   8   3  -4   21.90    6.90
  -8  -3   4   22.50    6.30
   7   3  -4    1.10    8.20
   7   3  -4   -1.10    4.40
   7   3  -4   -5.90    5.90
  -7  -3   4    4.00    7.30
   6   3  -4   68.99    9.90
   6   3  -4   81.59   11.20
   6   3  -4   81.49   10.50
   6   3  -4   90.29   10.70
  -6  -3   4   87.69    9.40
  -6  -3   4   84.39    7.70
  -6  -3   4   84.29   11.20
   5   3  -4   41.90    8.20
   5   3  -4   44.40    9.30
  -5  -3   4   29.20    5.60
  -5  -3   4   39.00    7.30
  -5  -3   4   48.90    7.60
   4   3  -4    1.40    9.10
  -4  -3   4    2.00    5.90
  -4  -3   4    8.00    4.40
  -4  -3   4    3.50    5.00
   3   3  -4    7.60    7.10
  -3  -3   4   11.70    6.10
  -3  -3   4   13.00    5.30
  -2  -3   4   97.29   10.90
  -2  -3   4   81.69    9.90
   1   3  -4  362.66   13.30
   1   3  -4  415.66   14.70
  -1  -3   4  405.96   14.80
   0   3  -4    3.40    5.30
   0   3  -4    2.70    5.30
   0  -3   4    7.90    5.30
   0  -3   4    6.70    6.00
  -1   3  -4 1295.27   30.90
  -1   3  -4 1111.19   30.70
   1  -3   4 1354.76   31.50
   1  -3   4 1155.08   30.50
  -2   3  -4  773.72   23.10
  -2   3  -4  861.81   24.10
  -2   3  -4  902.91   24.30
   2  -3   4  859.81   24.20
   2  -3   4  901.51   24.30
  -3   3  -4  167.38   11.60
  -3   3  -4  148.99    7.70
  -3   3  -4  155.68   12.00
   3  -3   4  131.49   12.60
   3  -3   4  119.19   14.90
  -4   3  -4  244.68   13.30
  -4   3  -4  265.37    9.80
  -4   3  -4  253.67   14.50
   4  -3   4  262.07   11.80
   4  -3   4  257.47   17.10
  -5   3  -4    7.20    6.70
  -5   3  -4    5.40    3.90
  -5   3  -4    7.00    5.30
  -5   3  -4    8.00    7.00
   5  -3   4    8.40    5.20
   5  -3   4    3.50    5.30
   5  -3   4    4.70    4.70
   5  -3   4    8.00    6.20
   6  -3   4   10.00    6.20
  -7   3  -4  755.12   20.80
  -7   3  -4  813.62   27.40
  -7   3  -4  746.63   23.10
  -7   3  -4  777.62   26.80
   7  -3   4  703.23   22.80
   7  -3   4  768.72   23.70
   7  -3   4  654.93   28.20
   7  -3   4  758.62   22.00
  -8   3  -4  216.58   16.30
  -8   3  -4  283.87   11.60
  -8   3  -4  256.07   17.00
  -8   3  -4  263.67   13.00
   8  -3   4  262.87   11.80
   8  -3   4  243.38   18.20
   8  -3   4  272.57   14.10
   8  -3   4  291.67   12.70
  -9   3  -4   -1.70    4.10
  -9   3  -4   -4.40    5.00
   9  -3   4    0.00    6.40
   9  -3   4   -2.90    6.70
  10  -3   4    6.30    4.80
  10  -3   4    6.70    4.20
  10   2  -4   37.40    6.30
 -10  -2   4   31.40    4.90
   9   2  -4   63.69    6.60
   9   2  -4   59.09    7.60
  -9  -2   4   45.50    6.10
   8   2  -4   38.60    7.60
   8   2  -4   39.00    6.10
   8   2  -4   30.80   10.30
  -8  -2   4   44.10    6.90
  -8  -2   4   35.20    7.70
   7   2  -4   30.80    8.20
   7   2  -4   32.70   10.70
   7   2  -4   34.50    6.60
  -7  -2   4   28.40    8.00
  -7  -2   4   28.20    7.40
  -7  -2   4   32.20    8.70
   6   2  -4   26.60    6.20
   6   2  -4   36.70    8.10
   6   2  -4   28.70    8.50
  -6  -2   4   33.50    6.70
  -6  -2   4   34.30    6.10
  -6  -2   4   36.30    7.60
   5   2  -4  165.88   13.30
  -5  -2   4  149.39   12.00
  -5  -2   4  144.29    9.50
  -5  -2   4  152.18   10.20
   4   2  -4   43.30    7.00
  -4  -2   4   38.30    5.50
  -4  -2   4   41.60    6.40
   3   2  -4 1096.79   28.70
  -3  -2   4 1071.69   26.20
  -3  -2   4 1016.60   25.90
   2   2  -4  208.18   11.20
   2   2  -4  218.48   13.20
  -2  -2   4  211.18   10.60
  -2  -2   4  215.68   12.10
   1   2  -4    8.10    4.50
   1   2  -4   -1.40    4.70
  -1  -2   4    6.40    5.30
  -1  -2   4    1.20    4.80
   0   2  -4  337.97   13.50
   0   2  -4  354.96   13.10
   0  -2   4  309.47   13.50
   0  -2   4  321.17   13.30
  -1   2  -4   57.79    9.10
  -1   2  -4   42.80    6.10
   1  -2   4   58.09    7.10
   1  -2   4   42.90    5.90
  -2   2  -4    7.30   10.70
  -2   2  -4    0.10    4.80
   2  -2   4    3.30    5.50
   2  -2   4    0.90    4.90
  -3   2  -4  199.48   12.30
  -3   2  -4  201.08   11.30
  -3   2  -4  201.38    8.40
   3  -2   4  183.48   11.60
   3  -2   4  217.18   10.90
  -4   2  -4 1807.52   40.20
  -4   2  -4 1828.12   43.50
  -4   2  -4 1797.12   43.20
   4  -2   4 1958.80   44.60
  -5   2  -4   24.20    4.40
  -5   2  -4   18.70    6.20
  -5   2  -4   21.70    6.30
   5  -2   4   21.20    7.50
   5  -2   4   15.40    5.80
   5  -2   4   11.80    4.50
   5  -2   4   16.60    5.20
  -6   2  -4   66.29    9.00
  -6   2  -4   46.90    7.10
  -6   2  -4   67.49    7.20
   6  -2   4   47.60    8.50
   6  -2   4   54.29    7.10
   6  -2   4   54.49    7.30
   6  -2   4   53.79    6.60
  -7   2  -4  194.68   15.60
  -7   2  -4  153.58   11.70
  -7   2  -4  163.18   11.70
   7  -2   4  185.08   12.60
   7  -2   4  179.38   11.00
   7  -2   4  154.78   11.40
   7  -2   4  158.38   15.00
  -8   2  -4  139.19   15.60
  -8   2  -4  141.79   14.90
  -8   2  -4  178.58   14.70
  -8   2  -4  176.18    9.80
   8  -2   4  164.98   13.10
   8  -2   4  158.68   16.10
   8  -2   4  174.48   11.10
  -9   2  -4   -6.00    8.00
  -9   2  -4    3.60    4.40
   9  -2   4    0.10    5.10
   9  -2   4   -1.60    6.60
 -10   2  -4    0.20    5.90
  10  -2   4   13.40    6.20
  10  -2   4    9.10    4.80
  10   1  -4   25.20    4.70
  10   1  -4   33.70    5.90
   9   1  -4   18.50    5.90
   9   1  -4    9.10    6.00
  -9  -1   4   10.40    4.70
   8   1  -4  118.49   15.70
   8   1  -4  159.88   10.80
   8   1  -4  137.69   13.10
  -8  -1   4  153.28   10.70
  -8  -1   4  130.39   12.70
   7   1  -4    4.60    5.20
   7   1  -4   -0.70    8.10
   7   1  -4    2.20    7.40
  -7  -1   4   -2.10    7.40
  -7  -1   4   -2.20    8.60
   6   1  -4  273.37   10.40
   6   1  -4  295.97   13.00
   6   1  -4  306.37   18.00
  -6  -1   4  295.87   14.30
  -6  -1   4  281.17   12.40
  -6  -1   4  281.47   15.60
   5   1  -4   49.30    5.50
   5   1  -4   57.59    8.20
  -5  -1   4   64.09    7.50
  -5  -1   4   61.09    8.90
  -5  -1   4   55.29    5.80
   4   1  -4    1.60    5.00
  -4  -1   4   -0.30    4.20
  -4  -1   4    3.50    5.10
  -4  -1   4   -1.60    5.80
   3   1  -4   73.69    9.30
  -3  -1   4   94.79    9.50
  -3  -1   4   71.29    8.00
   2   1  -4  514.65   21.90
   2   1  -4  566.74   16.90
  -2  -1   4  622.14   16.40
  -2  -1   4  538.85   15.70
   1   1  -4  120.29    9.00
   1   1  -4  103.39    9.20
   1   1  -4   94.39    9.90
  -1  -1   4  129.59    9.90
  -1  -1   4  115.89    9.10
   0   1  -4  704.93   18.70
   0   1  -4  662.03   18.70
   0  -1   4  624.44   18.70
   0  -1   4  652.83   18.70
  -1   1  -4   43.00    5.90
  -1   1  -4   50.49    6.10
   1  -1   4   62.79    9.50
   1  -1   4   43.50    6.00
  -2   1  -4  246.28   11.60
  -2   1  -4  243.58   12.20
   2  -1   4  225.18   10.70
   2  -1   4  250.37   10.80
  -3   1  -4   94.59    9.50
   3  -1   4   81.49    8.50
  -4   1  -4  476.35   16.90
  -4   1  -4  527.95   16.60
   4  -1   4  508.95   16.70
  -5   1  -4  367.06   14.10
  -5   1  -4  332.67   14.60
  -5   1  -4  348.57   11.10
   5  -1   4  380.06   15.40
  -6   1  -4   32.10    7.40
   6  -1   4   22.50    6.10
   6  -1   4   15.50    5.00
   7  -1   4   23.30    5.80
   7  -1   4   13.80    7.30
  -8   1  -4  198.08   15.70
  -8   1  -4  224.18   15.00
  -8   1  -4  215.98   10.70
   8  -1   4  214.08   12.20
   8  -1   4  167.68   16.50
   8  -1   4  218.88   14.00
  -9   1  -4   42.20    8.90
  -9   1  -4   62.09    6.40
   9  -1   4   71.79    7.70
 -10   1  -4   14.60    4.40
  10  -1   4   22.80    6.80
  10  -1   4   14.50    5.50
  10   0  -4   10.60    4.80
  10   0  -4   12.20    4.00
 -10   0   4    8.90    3.50
   9   0  -4   44.30    6.40
   9   0  -4   42.90    7.20
  -9   0   4   41.60    5.50
   8   0  -4   20.50    9.20
   8   0  -4   12.40   10.10
   8   0  -4   12.70    5.20
  -8   0   4    1.50   12.60
  -8   0   4   11.90    5.40
   7   0  -4    5.80    8.70
   7   0  -4    1.30    8.40
   7   0  -4    2.20    5.50
  -7   0   4   -7.30    7.70
  -7   0   4    1.30    5.30
   6   0  -4   39.70    5.40
   6   0  -4   46.80    8.90
   6   0  -4   36.60    6.30
  -6   0   4   41.90    7.60
  -6   0   4   45.80    6.10
  -6   0   4   47.40    8.20
   5   0  -4    1.30    3.80
   5   0  -4    2.10    4.50
  -5   0   4   -0.10    4.20
  -5   0   4    2.60    5.70
  -5   0   4   -1.20    5.40
   4   0  -4  271.67   13.60
  -4   0   4  246.18   11.70
  -4   0   4  261.57   12.30
  -4   0   4  243.08   15.00
   3   0  -4  513.15   16.50
   3   0  -4  565.24   17.50
  -3   0   4  550.54   16.50
  -3   0   4  584.34   16.50
   2   0  -4    5.60    4.80
   2   0  -4   -0.90    3.90
  -2   0   4    0.60    4.00
  -2   0   4   -0.20    4.30
   1   0  -4   18.30    5.70
   1   0  -4   19.50    4.10
   1   0  -4   17.50    5.70
  -1   0   4   21.00    4.60
  -1   0   4   19.20    4.60
   0   0  -4  804.02   21.00
   0   0  -4  884.01   21.30
   0   0  -4  774.02   18.60
   0   0   4  793.52   20.60
   0   0   4  728.53   20.30
  -1   0  -4   40.50    5.90
  -1   0  -4   42.80    6.10
   1   0   4   35.00    6.00
   1   0   4   43.30    5.90
  -2   0  -4   18.50    5.10
  -2   0  -4   15.50    5.20
   2   0   4   13.80    7.50
  -3   0  -4  448.56   14.60
  -3   0  -4  462.35   14.30
   3   0   4  459.65   13.20
  -4   0  -4   -0.90    5.00
  -4   0  -4    0.80    4.70
   4   0   4   -1.00    4.00
  -5   0  -4   59.49    8.90
  -5   0  -4   69.09    9.80
   5   0   4   70.59    9.20
  -6   0  -4   58.49    8.70
  -6   0  -4   48.10    4.60
  -6   0  -4   56.19    6.70
   6   0   4   49.10    7.30
   6   0   4   58.69    6.20
   6   0   4   51.49    6.70
  -7   0  -4 1740.63   40.80
  -7   0  -4 1993.70   44.90
  -7   0  -4 1778.92   43.50
   7   0   4 1791.62   44.50
   7   0   4 1752.72   48.80
   7   0   4 2006.90   43.90
  -9   0  -4    6.50    4.80
   9   0   4    1.40    9.90
   9   0   4    1.50    5.40
 -10   0  -4   70.49    7.00
  10   0   4   65.49    6.90
  11   0   4    1.60    3.90
  11   0   4    1.70    5.40
   9  -1  -4   20.50    5.10
   9  -1  -4   23.30    7.10
  -9   1   4   14.40    4.30
   8  -1  -4    4.10    5.10
   8  -1  -4    7.00    6.90
   8  -1  -4    5.10    8.10
  -8   1   4    4.10    6.30
  -8   1   4   -4.70    6.20
  -8   1   4    2.50    4.80
   7  -1  -4   24.40    6.20
   7  -1  -4   24.30    9.40
   7  -1  -4   27.10    5.40
   7  -1  -4   25.50    8.90
  -7   1   4   27.50    8.70
  -7   1   4   24.20    5.80
  -7   1   4   21.10    7.30
  -7   1   4   28.90    7.80
   6  -1  -4   12.50    6.10
   6  -1  -4   13.60    5.10
   6  -1  -4    6.80    5.80
  -6   1   4   11.10    6.40
  -6   1   4   11.10    5.30
  -6   1   4   11.50    7.20
  -6   1   4   22.20    7.70
   5  -1  -4   12.50    4.60
   5  -1  -4   21.20    5.70
   5  -1  -4   12.90    6.00
  -5   1   4   14.60   10.20
  -5   1   4   12.00   11.10
  -5   1   4    9.00    4.40
  -5   1   4   10.10    5.40
   4  -1  -4  232.98   13.10
   4  -1  -4  179.58   12.80
  -4   1   4  218.28   11.80
  -4   1   4  240.98   12.20
  -4   1   4  212.38    9.40
   3  -1  -4 1434.16   36.50
   3  -1  -4 1648.83   37.60
  -3   1   4 1525.95   35.10
  -3   1   4 1691.43   36.60
  -3   1   4 1590.54   37.00
   2  -1  -4    0.60    5.20
   2  -1  -4    2.10    3.50
   2  -1  -4    2.30    5.30
  -2   1   4    3.00    4.20
  -2   1   4    2.80    4.40
   1  -1  -4  172.98    7.50
   1  -1  -4  203.38   18.10
   1  -1  -4  190.08   11.50
  -1   1   4  196.58    9.70
  -1   1   4  207.88   10.10
   0  -1  -4 1566.54   36.70
   0  -1  -4 1937.01   39.30
   0  -1  -4 1902.01   39.50
   0   1   4 1608.74   38.50
   0   1   4 1857.81   39.30
  -1  -1  -4  376.86   12.80
  -1  -1  -4  317.67   12.30
   1   1   4  284.07   12.60
   1   1   4  345.87   12.60
  -2  -1  -4  125.19    8.50
   2   1   4  106.79    4.70
   2   1   4  131.89    8.30
  -3  -1  -4   27.50    4.20
  -3  -1  -4   44.60    5.10
  -3  -1  -4   39.70    5.10
   3   1   4   34.70    5.10
  -4  -1  -4 2150.38   46.90
   4   1   4 2199.28   48.00
  -5  -1  -4  563.24   16.60
   5   1   4  604.84   18.70
  -6  -1  -4  238.48   10.90
   6   1   4  226.18   13.60
   6   1   4  233.98   13.70
   6   1   4  236.88   10.40
  -7  -1  -4  116.39   10.10
   7   1   4   92.89   12.30
   7   1   4   89.59   10.50
   7   1   4  116.99   10.40
   7   1   4  107.39    8.70
  -8  -1  -4  106.69    8.60
   8   1   4   83.09    9.40
   8   1   4  125.89   12.50
  -9  -1  -4    3.60    4.80
   9   1   4   10.10    9.30
   9   1   4   11.90    7.10
 -10  -1  -4   23.70    5.10
  10   1   4   26.80    5.40
  10   1   4   34.00    7.80
  11   1   4   20.20    4.80
  11   1   4   35.10    6.50
   9  -2  -4    2.40    6.40
   9  -2  -4    1.70    3.50
  -9   2   4    2.20    3.70
  -9   2   4   -5.00    4.50
   8  -2  -4   16.20    5.00
   8  -2  -4   19.60    7.50
  -8   2   4   16.90    6.30
  -8   2   4   19.30    7.10
   7  -2  -4   85.09    9.30
   7  -2  -4   79.99    8.90
   7  -2  -4  102.79   12.00
   7  -2  -4   87.39   13.30
  -7   2   4   84.09   10.30
  -7   2   4   88.09   13.00
  -7   2   4   68.89    8.50
  -7   2   4   87.09    9.00
   6  -2  -4   11.90    7.40
   6  -2  -4    4.10    5.00
   6  -2  -4   13.30    5.60
  -6   2   4   12.40    7.00
  -6   2   4   10.90    7.60
  -6   2   4   13.50    7.00
  -6   2   4    9.40    5.10
   5  -2  -4  197.78   10.70
   5  -2  -4  204.28   14.20
   5  -2  -4  171.78   10.10
  -5   2   4  193.08   13.80
  -5   2   4  199.98   10.20
  -5   2   4  188.28   12.70
  -5   2   4  198.18   13.40
   4  -2  -4   12.70    6.40
   4  -2  -4   27.20    6.10
   4  -2  -4   24.80    5.20
  -4   2   4   28.40    4.70
  -4   2   4   19.60    5.90
  -4   2   4   22.90    6.10
   3  -2  -4  193.78   12.90
   3  -2  -4  216.78   11.10
  -3   2   4  220.78    9.60
  -3   2   4  250.77   12.50
  -3   2   4  218.68   11.90
   2  -2  -4  622.74   17.60
  -2   2   4  646.04   18.70
  -2   2   4  670.33   18.30
  -2   2   4  595.24   19.30
   1  -2  -4   12.70    3.20
   1  -2  -4   13.70    5.50
   1  -2  -4   10.50    5.80
  -1   2   4   17.80    5.00
  -1   2   4   22.00    5.10
   0  -2  -4   75.49    4.70
   0   2   4   86.29    9.00
  -1  -2  -4  751.12   21.50
  -1  -2  -4  877.81   20.70
   1   2   4  825.02   20.70
   1   2   4  872.91   20.90
  -2  -2  -4  296.47   11.50
   2   2   4  326.97   11.00
  -3  -2  -4    0.10    3.70
   3   2   4    2.10    3.10
  -4  -2  -4    7.50    4.10
   4   2   4    6.90    3.90
   5   2   4   13.80    4.80
   6   2   4  112.29   11.20
   6   2   4  129.19   10.90
   7   2   4  393.86   14.10
   7   2   4  393.66   18.80
   7   2   4  442.26   16.00
   7   2   4  362.56   15.80
   8   2   4  771.92   24.00
   8   2   4  768.22   21.80
   8   2   4  701.23   22.50
   8   2   4  663.73   27.30
   9   2   4   50.09   11.00
   9   2   4   66.09    7.40
   9   2   4   74.39   10.30
  10   2   4    0.90    5.40
  10   2   4   15.50    7.70
  11   2   4    0.60    4.40
  11   2   4    1.10    5.10
   9  -3  -4    7.30    4.70
   9  -3  -4    3.20    3.00
  -9   3   4   13.00    4.20
  -9   3   4    4.20    3.30
   8  -3  -4    2.00    6.50
   8  -3  -4    1.50    3.90
  -8   3   4    5.50    4.40
  -8   3   4    4.80    5.90
   7  -3  -4  192.08   11.40
   7  -3  -4  175.08   15.80
   7  -3  -4  180.68   10.00
   7  -3  -4  192.38   15.50
  -7   3   4  188.68   12.20
  -7   3   4  166.28   10.30
  -7   3   4  175.98   15.40
  -7   3   4  180.38   16.60
   6  -3  -4    4.60    4.60
   6  -3  -4    6.90    5.70
  -6   3   4    5.90    4.80
  -6   3   4    5.60    6.10
   5  -3  -4  122.19    8.70
   5  -3  -4  127.19   12.80
   5  -3  -4  127.19   10.30
  -5   3   4  123.99    9.00
  -5   3   4  119.49   13.30
  -5   3   4  122.79   11.60
  -5   3   4  132.59   12.90
   4  -3  -4  146.39    9.90
   4  -3  -4  114.29   13.70
   4  -3  -4  154.88   11.90
   4  -3  -4  128.19    8.40
  -4   3   4  147.69   19.20
  -4   3   4  149.19    9.00
  -4   3   4  130.09   11.30
  -4   3   4  150.98   17.90
   3  -3  -4 1331.17   33.80
  -3   3   4 1348.86   33.40
  -3   3   4 1381.96   31.20
  -3   3   4 1298.37   34.30
   2  -3  -4  191.28   12.30
   2  -3  -4  150.78    9.20
   2  -3  -4  122.69   12.90
  -2   3   4  167.48   11.40
  -2   3   4  154.78    8.20
  -2   3   4  160.08   10.90
   1  -3  -4   37.30    4.40
   1  -3  -4   45.30    8.10
  -1   3   4   35.10    5.90
  -1   3   4   41.70    5.80
   0  -3  -4  579.04   19.00
   0  -3  -4  608.64   17.40
   0   3   4  620.94   17.60
   0   3   4  599.94   17.50
  -1  -3  -4    0.70    4.40
  -1  -3  -4    0.20    5.20
   1   3   4   -3.20    3.90
   1   3   4   -0.80    4.80
  -2  -3  -4   38.10    5.50
  -2  -3  -4   35.60    5.00
   2   3   4   45.50    5.40
  -3  -3  -4 1146.79   25.00
  -3  -3  -4 1122.59   26.00
   3   3   4 1009.50   25.40
   4   3   4  559.24   16.60
   5   3   4  287.67   12.80
   6   3   4   64.69    9.50
   7   3   4   35.60    5.60
   7   3   4   42.40    7.70
   7   3   4   34.70    7.80
   7   3   4   47.70    7.10
   8   3   4  624.34   21.40
   8   3   4  594.24   19.20
   8   3   4  585.94   25.40
   8   3   4  669.93   22.30
   9   3   4  217.18   13.50
   9   3   4  233.38   17.60
   9   3   4  247.98   14.60
  10   3   4   77.99   10.20
  10   3   4   67.09    7.30
  11   3   4   20.10    5.10
  11   3   4   27.00    7.30
   8  -4  -4   -4.10    4.40
  -8   4   4    3.00    3.80
  -8   4   4   -2.00    4.30
   7  -4  -4   -1.40    3.70
   7  -4  -4    4.20    5.40
   7  -4  -4    0.80    7.70
  -7   4   4   -0.10    4.40
  -7   4   4    4.20    5.80
   6  -4  -4   10.40    6.40
   6  -4  -4    8.50    6.40
   6  -4  -4    7.90    4.40
  -6   4   4    6.10    4.70
  -6   4   4    6.80    8.20
  -6   4   4   11.40    6.20
  -6   4   4   11.20    8.10
   5  -4  -4    7.50    5.80
   5  -4  -4   -4.30    5.90
  -5   4   4    0.80    5.40
  -5   4   4    3.60    4.90
  -5   4   4    1.60    7.00
  -5   4   4    2.30    6.40
   4  -4  -4  231.68   14.00
   4  -4  -4  196.18   11.10
   4  -4  -4  218.58   12.10
  -4   4   4  241.58   14.80
  -4   4   4  243.28   10.50
  -4   4   4  233.58   15.00
  -4   4   4  221.78   12.30
   3  -4  -4 1185.58   30.10
   3  -4  -4 1046.20   32.20
   3  -4  -4 1184.18   31.10
   3  -4  -4 1189.58   31.70
  -3   4   4 1284.77   32.00
  -3   4   4 1244.68   28.70
  -3   4   4 1233.58   33.00
  -3   4   4 1209.58   31.80
   2  -4  -4   30.30    4.20
   2  -4  -4   24.60    5.00
   2  -4  -4   13.90    7.00
  -2   4   4   29.60    6.10
  -2   4   4   29.10    4.40
  -2   4   4   30.60    6.40
   1  -4  -4   42.90    8.80
   1  -4  -4   33.70    5.00
   1  -4  -4   34.70    6.70
  -1   4   4   42.90    6.80
  -1   4   4   34.10    6.10
   0  -4  -4   22.30    7.20
   0  -4  -4   17.80    6.40
   0   4   4   25.20    5.70
   0   4   4   30.30    9.70
  -1  -4  -4  182.88   11.30
  -1  -4  -4  150.68   12.10
   1   4   4  169.18   11.20
   1   4   4  170.68    9.50
  -2  -4  -4    0.20    4.90
  -2  -4  -4    3.90    5.00
   2   4   4    2.20    5.60
  -3  -4  -4  418.96   13.70
  -3  -4  -4  430.66   14.10
  -4  -4  -4  212.48   11.10
   5   4   4   76.89    9.20
   5   4   4   65.89    6.70
   6   4   4   -1.40    5.60
   6   4   4    9.20    5.50
   6   4   4    0.40    7.60
   6   4   4   -1.30    5.20
   7   4   4   34.40    6.80
   7   4   4   26.50    5.30
   7   4   4   31.70    7.20
   7   4   4   28.90    8.00
   8   4   4   13.20    7.90
   8   4   4   16.40    7.80
   8   4   4   24.80    5.70
   8   4   4   11.10    9.20
   9   4   4  275.27   16.70
   9   4   4  249.58   14.20
   9   4   4  216.18   11.80
  10   4   4    3.60    4.80
  10   4   4   -9.10    5.80
  10   4   4   13.40    7.80
  11   4   4   91.89   10.80
  11   4   4   87.49    7.30
   8  -5  -4    3.60    4.60
  -8   5   4    6.60    4.00
  -8   5   4    2.70    2.90
   7  -5  -4    4.40    6.60
   7  -5  -4    4.20    5.00
  -7   5   4    0.90    3.80
  -7   5   4    5.90    5.30
   6  -5  -4   70.89   11.50
   6  -5  -4   74.09    8.40
  -6   5   4   66.69    8.20
  -6   5   4   73.39    8.20
  -6   5   4   88.79   16.70
  -6   5   4   53.09   11.00
   5  -5  -4   14.00    6.60
   5  -5  -4    6.20    6.60
  -5   5   4   14.90    8.40
  -5   5   4   12.90    8.10
  -5   5   4   13.90    5.00
  -5   5   4    8.90    6.10
   4  -5  -4  354.66   17.60
   4  -5  -4  364.26   16.40
  -4   5   4  353.76   17.90
  -4   5   4  315.47   17.90
  -4   5   4  343.07   14.90
  -4   5   4  323.87   19.40
  -4   5   4  346.97   13.10
   3  -5  -4   -3.60    8.20
   3  -5  -4   -4.50    4.70
   3  -5  -4   -3.70    4.70
   3  -5  -4    0.30    5.00
  -3   5   4    2.40    4.90
  -3   5   4    0.70    3.90
  -3   5   4   -4.10    7.20
  -3   5   4    1.90    7.60
  -3   5   4   -2.60    6.40
   2  -5  -4  139.69    8.00
   2  -5  -4  118.69   14.00
   2  -5  -4  125.99   11.80
   2  -5  -4  137.59   10.30
   2  -5  -4  130.19   10.10
  -2   5   4  128.09    9.30
  -2   5   4  147.89   12.80
  -2   5   4  141.79   11.90
  -2   5   4  134.09   12.80
  -2   5   4  124.89   10.60
   1  -5  -4  103.99   12.30
   1  -5  -4   84.09    8.60
   1  -5  -4  100.39   14.00
   1  -5  -4  109.39    7.60
  -1   5   4   91.69   10.60
  -1   5   4   85.19    9.30
  -1   5   4  103.09    6.90
  -1   5   4  114.19   11.60
   0  -5  -4   29.90    7.00
   0  -5  -4   42.50    4.90
   0  -5  -4   35.70    8.00
   0   5   4   29.80    6.90
   0   5   4   33.90    6.30
  -1  -5  -4  474.15   14.40
  -1  -5  -4  477.25   18.90
  -1  -5  -4  558.44   17.90
   1   5   4  530.75   17.30
  -2  -5  -4  806.22   22.30
  -2  -5  -4  780.92   23.40
   2   5   4  790.62   21.60
  -3  -5  -4   63.09    6.20
  -3  -5  -4   73.89    9.80
  -3  -5  -4   88.09   10.10
  -4  -5  -4  436.96   13.90
  -4  -5  -4  419.36   14.70
   4   5   4  376.36   16.90
  -5  -5  -4   12.30    5.20
   5   5   4    9.00    6.60
   5   5   4    6.20    6.40
   6   5   4    3.30    4.80
   6   5   4    7.80    5.90
   6   5   4    1.60    5.60
   7   5   4  207.48   13.70
   7   5   4  166.58   16.10
   7   5   4  172.68   10.30
   8   5   4   30.00    5.70
   8   5   4   35.10    8.30
   8   5   4   50.79    8.80
   9   5   4  499.45   20.10
   9   5   4  405.86   17.70
  10   5   4   74.49    8.60
  10   5   4   78.29    8.00
  11   5   4   -2.70    4.80
  11   5   4    7.60    9.50
   7  -6  -4    7.10    5.20
   7  -6  -4    5.90    4.40
  -7   6   4    7.80    3.90
  -7   6   4    7.70    4.60
   6  -6  -4   23.60    6.30
   6  -6  -4   20.10    7.00
  -6   6   4   20.90    5.90
  -6   6   4   17.90    4.60
   5  -6  -4    4.40    7.40
   5  -6  -4    8.50    6.40
  -5   6   4   -0.20    6.00
  -5   6   4    4.20    8.20
  -5   6   4   -4.80   10.40
  -5   6   4    6.90    9.40
  -5   6   4    1.00    4.50
   4  -6  -4  217.18   14.50
   4  -6  -4  206.48   12.20
   4  -6  -4  210.98   14.90
  -4   6   4  191.58   16.80
  -4   6   4  188.48   15.60
  -4   6   4  201.08   10.40
  -4   6   4  200.18   12.60
   3  -6  -4  228.38   14.40
   3  -6  -4  256.57   13.20
   3  -6  -4  236.58   13.80
   3  -6  -4  202.48   19.00
  -3   6   4  230.38   16.10
  -3   6   4  255.37   10.90
  -3   6   4  254.47   12.80
  -3   6   4  202.78   16.20
   2  -6  -4  102.99   10.50
   2  -6  -4  119.59    8.60
   2  -6  -4  118.39   10.30
   2  -6  -4   92.19   11.00
   2  -6  -4  115.79   10.30
  -2   6   4  102.69   10.80
  -2   6   4  102.19    9.90
  -2   6   4  113.99    7.80
  -2   6   4  110.09   12.80
  -2   6   4  113.19   13.50
   1  -6  -4    0.60    4.10
   1  -6  -4    0.70    9.70
   1  -6  -4    0.80    4.60
   1  -6  -4   -2.40    4.80
   1  -6  -4   -4.10    8.10
  -1   6   4    6.30    3.40
  -1   6   4   -1.60    5.70
  -1   6   4   11.00    7.10
  -1   6   4    8.60    4.80
  -1   6   4    2.10    6.80
   0  -6  -4  108.99   12.80
   0  -6  -4   89.29    7.70
   0  -6  -4  101.69   14.20
   0  -6  -4   98.99   13.20
   0   6   4   79.19    8.30
   0   6   4  110.89   12.50
   0   6   4   95.49    9.90
   0   6   4   82.19    9.90
  -1  -6  -4   -1.10    3.70
  -1  -6  -4   -0.60    4.70
  -1  -6  -4    0.10    6.30
  -1  -6  -4   -4.90    6.60
   1   6   4   -5.80    6.70
   1   6   4   -4.00    5.40
  -2  -6  -4    5.10    5.90
  -2  -6  -4    9.00    6.30
  -2  -6  -4    1.60    3.80
   2   6   4    6.30    5.60
   2   6   4   -6.20    5.90
  -3  -6  -4 1066.89   27.30
  -3  -6  -4 1201.98   31.50
   3   6   4 1269.87   30.40
  -4  -6  -4  477.15   19.70
  -4  -6  -4  487.85   16.30
   4   6   4  435.46   14.90
   4   6   4  371.26   15.70
  -5  -6  -4  263.57   10.60
  -5  -6  -4  323.77   13.70
  -5  -6  -4  301.07   13.50
   5   6   4  276.67   13.80
   6   6   4   22.00    8.10
   6   6   4   22.50    7.50
   7   6   4   54.69    8.20
   7   6   4   45.50    8.90
   7   6   4   37.30    5.50
   8   6   4   43.30    9.10
   8   6   4   58.89    9.20
   8   6   4   33.40    5.60
   9   6   4  157.88   14.40
   9   6   4  131.49    8.80
  10   6   4   28.10    7.70
  10   6   4   47.60    8.50
  10   6   4   29.40    5.40
   6  -7  -4    1.80    4.90
  -6   7   4    0.10    3.60
   5  -7  -4    6.80    5.90
   5  -7  -4    4.40    5.90
  -5   7   4    8.50    4.00
  -5   7   4   11.50    5.60
  -5   7   4    1.50    8.70
   4  -7  -4   12.90    7.00
   4  -7  -4   23.30    6.90
   4  -7  -4   22.20    6.70
  -4   7   4   14.20    8.30
  -4   7   4   24.70    6.90
  -4   7   4   19.30    4.50
  -4   7   4   20.40    9.10
   3  -7  -4  118.29   14.00
   3  -7  -4  137.29   12.80
   3  -7  -4  163.78   12.80
   3  -7  -4  163.08   12.10
  -3   7   4  158.98   15.30
  -3   7   4  132.89   15.30
  -3   7   4  162.98   11.60
  -3   7   4  155.78    8.80
   2  -7  -4    9.90    5.80
   2  -7  -4    6.10    5.60
   2  -7  -4    5.80    8.40
   2  -7  -4    5.30    6.20
   2  -7  -4    5.70    6.00
  -2   7   4   10.20    4.40
  -2   7   4    7.30    6.00
  -2   7   4   14.10    8.30
  -2   7   4   10.40    8.10
   1  -7  -4   18.90    8.90
   1  -7  -4   27.10    5.40
   1  -7  -4   29.50   11.30
   1  -7  -4   42.00    9.10
   1  -7  -4   30.90    8.80
  -1   7   4   27.60    8.90
  -1   7   4   20.80   10.20
  -1   7   4   33.40    8.80
   0  -7  -4    2.10    8.30
   0  -7  -4    8.80    6.50
   0  -7  -4   -0.90    7.70
   0  -7  -4    4.50    5.50
   0  -7  -4   -3.20    4.40
   0   7   4    0.80    4.50
   0   7   4    2.40    7.60
   0   7   4   -3.30    6.40
  -1  -7  -4  139.19   15.60
  -1  -7  -4  178.38   14.90
  -1  -7  -4  146.69    8.70
  -1  -7  -4  141.19   10.80
   1   7   4  105.19   12.40
   1   7   4  126.39    8.70
   1   7   4  147.59   11.60
   1   7   4  158.28   14.50
  -2  -7  -4    8.50    7.10
  -2  -7  -4    3.00    6.70
  -2  -7  -4   -3.10    4.30
  -2  -7  -4    3.40    5.20
   2   7   4    2.00    6.00
   2   7   4   -1.40    5.60
  -3  -7  -4   12.70    7.40
  -3  -7  -4    5.40    5.90
  -3  -7  -4    2.80    4.00
  -3  -7  -4    8.10    6.50
   3   7   4    1.40    5.70
   3   7   4    2.10    5.70
  -4  -7  -4    9.60    6.40
  -4  -7  -4   10.10    7.00
  -4  -7  -4    5.30    4.00
   4   7   4    7.50    5.90
   4   7   4    7.80    5.30
  -5  -7  -4   53.89    8.10
  -5  -7  -4   44.10    7.80
  -5  -7  -4   46.20    5.70
   5   7   4   41.30    7.50
  -6  -7  -4   15.40    4.90
   6   7   4   16.10    6.60
   6   7   4   19.00   12.80
   7   7   4   27.40    8.00
   7   7   4   27.40    7.40
  10   7   4   69.49    7.90
   6  -8  -4    7.50    3.90
  -6   8   4    6.60    3.40
   5  -8  -4    4.30    4.90
  -5   8   4    5.50    5.40
  -5   8   4    1.40    5.90
   4  -8  -4   39.10    7.00
   4  -8  -4   41.00    7.30
   4  -8  -4   29.10    7.30
  -4   8   4   40.50    6.50
  -4   8   4   42.50    8.20
   3  -8  -4   57.79    7.90
   3  -8  -4   42.00   12.80
   3  -8  -4   52.69    9.50
   3  -8  -4   70.19    9.00
  -3   8   4   58.49    7.60
  -3   8   4   59.59   11.10
  -3   8   4   50.39    9.20
   2  -8  -4   -3.50    6.10
   2  -8  -4    8.70    8.50
   2  -8  -4    5.20    6.40
   2  -8  -4   -4.90    9.10
  -2   8   4    4.40    9.30
  -2   8   4   -2.10    7.60
  -2   8   4    2.60    5.60
   1  -8  -4   31.10   15.00
   1  -8  -4   29.50   13.60
   1  -8  -4   24.10    8.40
   1  -8  -4   39.40    7.90
   1  -8  -4   33.60    6.20
   1  -8  -4   37.30    7.30
  -1   8   4   38.20    9.00
  -1   8   4   27.60   10.50
  -1   8   4   45.40    6.90
   0  -8  -4  142.29   13.50
   0  -8  -4  148.29   15.10
   0  -8  -4  150.98   11.70
   0  -8  -4  137.39   18.10
   0   8   4  150.18   10.40
   0   8   4  160.78   14.20
   0   8   4  139.79   17.60
  -1  -8  -4  105.69   13.30
  -1  -8  -4  113.99   14.80
  -1  -8  -4   99.59   10.50
  -1  -8  -4  101.69    9.40
   1   8   4   90.99    8.80
   1   8   4  109.89   11.60
  -2  -8  -4    7.40    6.60
  -2  -8  -4   13.90    8.60
  -2  -8  -4   13.00    8.60
   2   8   4   10.80    7.40
   2   8   4   12.80    6.90
  -3  -8  -4  524.55   20.70
  -3  -8  -4  426.36   21.40
  -3  -8  -4  479.45   16.00
   3   8   4  562.64   18.30
   3   8   4  511.25   19.30
  -4  -8  -4   56.99    6.80
  -4  -8  -4   61.99    9.60
  -4  -8  -4   60.29    9.20
   4   8   4   52.29    7.90
   4   8   4   67.59    7.60
  -5  -8  -4    8.90    5.00
  -5  -8  -4   16.90    8.10
   5   8   4   10.70    6.40
  -6  -8  -4   21.40    8.10
  -6  -8  -4   23.00    5.30
   6   8   4   17.30    6.70
  -7  -8  -4   23.50    5.50
   7   8   4   16.90    7.10
   8   8   4   55.19    8.30
   9   8   4   92.69   10.80
  -5   9   4   -0.40    3.00
   4  -9  -4   72.49    8.40
  -4   9   4   67.59    6.80
  -4   9   4   55.09    7.30
   3  -9  -4   70.19    8.00
   3  -9  -4   79.39    9.10
  -3   9   4   80.69    8.00
  -3   9   4   58.09    8.20
   2  -9  -4  129.29   11.90
   2  -9  -4  144.19   11.00
  -2   9   4  154.68    9.90
  -2   9   4  168.88   15.10
   1  -9  -4  107.99   13.30
   1  -9  -4  139.49   10.60
   1  -9  -4  121.69   12.00
   1  -9  -4  109.19   13.50
   1  -9  -4  129.49   11.30
  -1   9   4  161.78   16.50
  -1   9   4  127.69    9.70
   0  -9  -4   45.30   13.70
   0  -9  -4   50.59    7.60
   0  -9  -4   51.59   10.70
   0  -9  -4   51.89    7.20
   0  -9  -4   49.80    9.00
   0   9   4   55.39    9.50
   0   9   4   44.40    6.20
  -1  -9  -4  254.37   13.50
  -1  -9  -4  238.38   17.40
  -1  -9  -4  241.28   12.10
  -1  -9  -4  214.88   19.80
   1   9   4  255.47   15.80
  -2  -9  -4  252.67   12.40
  -2  -9  -4  238.18   13.60
   2   9   4  229.28   15.20
   2   9   4  256.17   14.40
  -3  -9  -4  185.28   10.70
  -3  -9  -4  199.58   16.60
  -3  -9  -4  146.49   16.80
   3   9   4  138.99   12.20
   3   9   4  182.38   12.90
  -4  -9  -4  279.97   14.50
  -4  -9  -4  335.47   19.90
  -4  -9  -4  391.86   19.30
  -4  -9  -4  298.17   13.00
   4   9   4  388.46   14.60
   4   9   4  320.27   15.60
  -5  -9  -4   20.90    9.10
  -5  -9  -4   13.30    5.50
  -5  -9  -4   14.60    8.60
  -5  -9  -4   15.20    9.10
   5   9   4    8.10    7.10
  -6  -9  -4    8.80    5.30
  -6  -9  -4   12.30   10.30
   6   9   4    3.40    6.70
  -7  -9  -4   19.20    5.50
   7   9   4   31.20    7.40
   8   9   4  104.59   11.70
   3 -10  -4   13.10    5.10
   3 -10  -4   17.80    5.50
  -3  10   4   12.70    3.60
  -3  10   4   13.70    5.10
   2 -10  -4    1.90    5.60
   2 -10  -4   -0.10    5.20
  -2  10   4   -9.20    5.60
  -2  10   4    0.30    3.80
   1 -10  -4   23.10    7.80
   1 -10  -4   17.00    6.10
  -1  10   4   23.50    6.60
  -1  10   4   30.50    4.50
   0 -10  -4   52.79    8.90
   0 -10  -4   63.19    7.90
   0 -10  -4   78.69    7.50
   0  10   4   67.09    9.30
  -1 -10  -4   77.29    8.80
  -1 -10  -4   79.19    9.10
  -1 -10  -4   48.60   10.20
   1  10   4   64.49    8.70
  -2 -10  -4  247.48   13.60
  -2 -10  -4  216.68   20.50
  -2 -10  -4  280.07   18.10
  -2 -10  -4  279.27   12.50
   2  10   4  233.38   14.00
  -3 -10  -4   13.10    5.60
  -3 -10  -4   14.60    6.70
  -3 -10  -4   17.80    9.20
  -3 -10  -4   23.80   10.20
   3  10   4   12.60    6.40
   3  10   4   10.40    7.20
  -4 -10  -4    2.60    9.30
  -4 -10  -4    5.80    4.80
  -4 -10  -4   -4.50    6.00
   4  10   4    0.90    4.90
   4  10   4    4.80    6.50
  -5 -10  -4    2.40    6.60
  -5 -10  -4    5.70    5.40
   5  10   4    4.20    6.40
  -6 -10  -4  114.49    9.10
   6  10   4   98.29   11.00
  -7 -10  -4   29.60    5.80
   7  10   4   18.40    6.80
  -8 -10  -4   29.50    6.00
   8  10   4   29.70    6.90
   2 -11  -4    2.10    3.70
   1 -11  -4   -1.60    4.30
   1 -11  -4   -6.30    4.90
  -1  11   4   -0.10    4.40
   0 -11  -4    7.20    6.60
   0 -11  -4    2.10    8.90
   0  11   4    7.70    6.50
  -1 -11  -4   15.10    5.90
  -1 -11  -4   19.50    5.30
   1  11   4   15.40    5.80
  -2 -11  -4   19.70    6.40
  -2 -11  -4   24.90    5.70
   2  11   4   18.30    5.90
  -3 -11  -4  171.58   10.10
  -3 -11  -4  117.89   10.60
   3  11   4  134.79    9.50
  -4 -11  -4   10.50    6.30
  -4 -11  -4   13.80    5.20
   4  11   4   18.60    7.20
  -5 -11  -4   49.70    6.30
  -5 -11  -4   29.30    7.00
   5  11   4   35.60    7.00
  -6 -11  -4   -1.00    6.30
   6  11   4    2.00    5.80
  -7 -11  -4   -2.60    4.40
   7  11   4    0.80    5.50
  -1 -12  -4   20.80    4.90
   1  12   4   20.50    4.20
  -2 -12  -4  139.09    8.30
  -2 -12  -4  150.08    9.00
   2  12   4  137.19    8.20
  -3 -12  -4  348.67   11.80
  -3 -12  -4  322.27   12.80
  -4 -12  -4    8.60    4.70
  -4 -12  -4   12.60    5.30
  -3 -11   5   19.10    5.90
  -3 -11   5   13.90    4.60
   2  11  -5   31.50    4.50
  -2 -11   5   29.60    6.40
  -2 -11   5   21.50    4.60
   1  11  -5   -1.00    3.40
  -1 -11   5   -1.90    5.10
   0  11  -5    1.20    3.70
   0 -11   5   -1.60    4.80
   6  10  -5    8.40    7.30
  -6 -10   5    3.90    4.40
   5  10  -5   33.60    8.70
  -5 -10   5   18.40    6.10
   4  10  -5    1.90   10.60
  -4 -10   5   10.50    6.40
  -4 -10   5    9.30    5.80
   3  10  -5   65.79   10.80
   3  10  -5   81.29    6.70
  -3 -10   5   83.89   10.20
  -3 -10   5   88.09   10.10
   2  10  -5   82.09    8.30
   2  10  -5   75.99   11.00
  -2 -10   5   75.69    9.40
  -2 -10   5   80.89    9.60
   1  10  -5   30.20    6.50
  -1 -10   5   36.40    8.00
  -1 -10   5   25.30    6.10
   0  10  -5   13.40    6.40
   0 -10   5   11.30    6.20
   0 -10   5   15.90    7.20
  -1  10  -5    4.30    5.30
   1 -10   5    3.20    6.90
   1 -10   5   -1.00    6.60
  -2  10  -5   14.70    5.90
   2 -10   5   11.80    5.60
   2 -10   5    9.80    5.20
  -3  10  -5    7.60    4.70
   3 -10   5   15.10    5.10
   3 -10   5   11.20    4.00
   7   9  -5   11.70    8.30
  -7  -9   5   12.00    4.70
   6   9  -5   50.89   12.40
  -6  -9   5   40.50    6.50
   5   9  -5    1.90   10.20
  -5  -9   5   -0.20    6.50
  -5  -9   5    4.10    7.10
   4   9  -5   43.20   11.30
   4   9  -5   40.70    4.60
  -4  -9   5   53.39    9.10
  -4  -9   5   42.30    7.80
   3   9  -5  187.38   19.10
   3   9  -5  228.48   11.70
  -3  -9   5  210.18   13.70
  -3  -9   5  208.38   15.50
   2   9  -5    1.30    6.20
   2   9  -5   -3.30   11.80
  -2  -9   5    7.80    9.50
  -2  -9   5    0.50    8.00
  -2  -9   5   -2.30    6.50
  -2  -9   5    8.60    9.50
   1   9  -5   12.70   12.10
   1   9  -5   32.20    7.90
  -1  -9   5   20.40    8.60
  -1  -9   5   13.20    6.90
  -1  -9   5   25.20   10.30
  -1  -9   5    4.10   15.40
   0   9  -5   34.40    8.20
   0  -9   5   23.50    7.10
   0  -9   5    6.30    9.80
   0  -9   5   32.40    8.40
   0  -9   5   16.90    8.40
  -1   9  -5   50.59    5.40
  -1   9  -5   59.89    8.90
   1  -9   5   53.99    9.10
   1  -9   5   45.40    6.60
   1  -9   5   37.10    9.00
  -2   9  -5   14.00    7.10
   2  -9   5   14.20    7.50
   2  -9   5   10.60    7.10
  -3   9  -5   27.10    6.90
   3  -9   5   32.70    7.30
   3  -9   5   23.40    6.40
  -4   9  -5   75.99    8.70
   4  -9   5   76.39    8.60
   4  -9   5   82.79    7.30
  -5   9  -5    3.30    5.60
   5  -9   5    3.20    3.40
   8   8  -5    3.70    7.10
  -8  -8   5    5.20    5.00
   7   8  -5   60.39   11.20
  -7  -8   5   54.09    6.90
   6   8  -5    8.10   10.50
  -6  -8   5   -3.60    6.00
   5   8  -5   18.60   11.30
  -5  -8   5   -1.50    7.70
  -5  -8   5    4.90    7.10
  -5  -8   5   -3.00    7.90
   4   8  -5    6.20   12.00
   4   8  -5   -2.10    4.90
  -4  -8   5    0.70   10.20
  -4  -8   5    4.90    7.00
  -4  -8   5    1.80    8.00
  -4  -8   5    3.00    6.70
   3   8  -5   10.70   11.80
   3   8  -5   10.00    6.40
  -3  -8   5   10.30    6.80
  -3  -8   5    1.30    6.80
  -3  -8   5    9.70   10.40
  -3  -8   5    5.20    8.40
   2   8  -5   79.09   14.30
   2   8  -5   58.59    9.10
  -2  -8   5   56.99    8.20
  -2  -8   5   45.80   10.90
  -2  -8   5   60.19   10.20
  -2  -8   5   54.49   10.10
   1   8  -5   21.60   14.30
   1   8  -5   34.30    8.80
  -1  -8   5   25.30    8.90
  -1  -8   5   31.90    7.30
  -1  -8   5   17.70    9.80
  -1  -8   5   18.10    8.70
   0   8  -5   12.00    8.50
   0   8  -5   18.80    5.30
   0   8  -5    6.90   13.40
   0  -8   5   20.80    9.50
   0  -8   5    3.50    8.60
   0  -8   5   11.30    8.90
   0  -8   5   20.40    7.10
   0  -8   5    8.00    8.00
  -1   8  -5    6.10    8.10
   1  -8   5   -1.10    6.30
   1  -8   5   -7.50   12.50
   1  -8   5    3.10    7.30
   1  -8   5   -6.70    8.80
   1  -8   5   -0.80    7.70
  -2   8  -5  259.27   21.20
  -2   8  -5  315.87   18.50
  -2   8  -5  372.26   15.20
   2  -8   5  348.97   18.30
   2  -8   5  358.06   20.30
   2  -8   5  264.47   20.80
  -3   8  -5  330.27   18.10
  -3   8  -5  328.97   13.90
   3  -8   5  384.36   20.40
   3  -8   5  335.97   16.70
  -4   8  -5   97.29    9.10
  -4   8  -5   74.19    9.50
   4  -8   5   97.09    9.00
   4  -8   5   69.89    8.60
  -5   8  -5    1.30    4.70
  -5   8  -5    0.10    6.30
   5  -8   5    1.20    5.40
  -6   8  -5   47.10    5.10
   6  -8   5   30.40    5.50
   8   7  -5   77.39   10.10
  -8  -7   5   80.59    8.20
   7   7  -5   -7.10   10.50
  -7  -7   5   -0.60    5.80
   6   7  -5    5.20   11.00
  -6  -7   5   11.80    7.80
  -6  -7   5   13.50    6.90
   5   7  -5   22.20   10.90
  -5  -7   5   28.70    9.80
  -5  -7   5   22.80    7.50
  -5  -7   5   20.00   10.90
  -5  -7   5   19.40    8.60
   4   7  -5   55.39   12.80
   4   7  -5   54.39    7.40
  -4  -7   5   61.09   10.10
  -4  -7   5   59.99    8.40
  -4  -7   5   48.20    9.50
  -4  -7   5   38.90   11.10
   3   7  -5   -2.10   11.20
   3   7  -5   -2.60    6.10
  -3  -7   5   -0.90    8.30
  -3  -7   5   -1.70    6.80
  -3  -7   5   -2.60    8.50
  -3  -7   5    3.60    7.40
   2   7  -5  324.57   22.80
   2   7  -5  339.27   16.40
  -2  -7   5  334.47   17.70
  -2  -7   5  341.67   15.30
  -2  -7   5  331.47   19.70
   1   7  -5    2.20    5.30
   1   7  -5   -4.20    7.40
   1   7  -5    9.50   12.80
  -1  -7   5    1.70    8.40
  -1  -7   5   -3.80    7.50
  -1  -7   5   -4.30    5.90
  -1  -7   5   -0.20    6.80
   0   7  -5  147.19   14.00
   0   7  -5  117.89   16.20
   0   7  -5  116.19   16.80
   0  -7   5  110.09   11.60
   0  -7   5  115.79   12.80
   0  -7   5   94.99   14.80
   0  -7   5  126.49   15.70
   0  -7   5  100.79   12.60
  -1   7  -5   37.90    9.20
  -1   7  -5   40.80    7.10
  -1   7  -5   26.30    9.20
  -1   7  -5   25.10   12.80
   1  -7   5   38.30    7.60
   1  -7   5   30.90    9.70
   1  -7   5   25.00    9.10
   1  -7   5   25.30    9.90
   1  -7   5   25.70    7.70
  -2   7  -5   18.50    8.40
  -2   7  -5   15.00    8.80
  -2   7  -5   30.20    7.00
   2  -7   5   27.10    8.20
   2  -7   5   26.50   10.50
   2  -7   5   32.00    8.80
  -3   7  -5   11.30    8.90
  -3   7  -5    7.40    6.10
  -3   7  -5   11.10    8.60
   3  -7   5    7.90    7.60
   3  -7   5    5.20   10.70
   3  -7   5    9.40    8.00
  -4   7  -5    2.00    4.00
  -4   7  -5    7.00    8.70
  -4   7  -5    6.30    6.00
  -4   7  -5   15.90    8.60
   4  -7   5   -1.00    6.70
   4  -7   5    4.70    7.40
   4  -7   5   11.00    7.50
  -5   7  -5    1.00    7.70
  -5   7  -5    0.30    3.70
  -5   7  -5    0.30    5.40
   5  -7   5    7.50    6.20
  -6   7  -5   10.70    5.30
  -6   7  -5   15.10    5.60
   6  -7   5    9.30    5.80
  -7   7  -5   46.90    5.40
   7  -7   5   32.10    5.10
   8   6  -5   83.59   11.20
   8   6  -5   78.79    6.50
  -8  -6   5   92.09    8.90
   7   6  -5    4.20    4.40
   7   6  -5    0.00   11.50
  -7  -6   5    4.10    7.00
   6   6  -5    7.10   11.00
   6   6  -5    3.90    5.40
  -6  -6   5    1.50    6.50
  -6  -6   5    1.20   10.10
  -6  -6   5    1.50    7.50
   5   6  -5   61.29    6.50
   5   6  -5   61.79    7.20
   5   6  -5   68.39   12.20
  -5  -6   5   36.90   13.80
  -5  -6   5   60.99    8.50
  -5  -6   5   74.69   12.80
   4   6  -5  246.48   18.00
   4   6  -5  225.48   12.10
  -4  -6   5  268.97   18.90
  -4  -6   5  195.88   15.70
  -4  -6   5  215.98   13.30
  -4  -6   5  178.58   15.20
   3   6  -5   89.89   10.50
   3   6  -5   76.19   11.90
  -3  -6   5   87.19   10.50
  -3  -6   5  101.79   10.30
  -3  -6   5   85.69   11.10
  -3  -6   5   76.39   10.60
   2   6  -5  305.17   14.90
   2   6  -5  278.67   19.40
  -2  -6   5  286.77   13.40
  -2  -6   5  275.87   16.20
  -2  -6   5  338.07   18.80
   1   6  -5   -1.90    6.60
   1   6  -5   10.40    8.80
   1   6  -5   -2.40    8.00
   1   6  -5    6.60   10.60
  -1  -6   5   -3.20    6.60
  -1  -6   5    5.70    6.90
  -1  -6   5    1.30    4.90
  -1  -6   5    3.70    7.60
   0   6  -5   54.69   12.50
   0   6  -5   63.49   11.40
   0   6  -5   49.90    6.60
   0   6  -5   49.40    9.10
   0  -6   5   35.10    8.50
   0  -6   5   43.70    7.90
   0  -6   5   35.80    8.00
   0  -6   5   35.90   12.50
   0  -6   5   43.60    6.40
  -1   6  -5   24.40   12.90
  -1   6  -5   36.10    6.60
  -1   6  -5   22.20    8.10
  -1   6  -5   21.20    8.30
   1  -6   5   34.60    6.40
   1  -6   5   26.00    8.30
   1  -6   5   27.70    8.90
   1  -6   5   29.10    7.10
  -2   6  -5   20.80    8.00
  -2   6  -5   15.80    8.20
  -2   6  -5   12.50    8.40
  -2   6  -5   13.10    4.20
  -2   6  -5   22.40    8.90
   2  -6   5    8.70    7.40
   2  -6   5   17.70    8.90
   2  -6   5   11.70    5.90
   2  -6   5   13.30    8.80
   2  -6   5   20.60    9.50
  -3   6  -5  354.36   12.50
  -3   6  -5  347.27   19.20
  -3   6  -5  355.76   18.70
  -3   6  -5  384.96   15.50
  -3   6  -5  303.37   19.10
   3  -6   5  353.46   17.60
   3  -6   5  349.87   16.80
   3  -6   5  351.96   21.10
  -4   6  -5   43.60   10.00
  -4   6  -5   51.39    7.30
  -4   6  -5   31.70   13.90
  -4   6  -5   31.50    8.90
   4  -6   5   56.19    9.20
   4  -6   5   35.00   11.70
   4  -6   5   49.90    8.50
  -5   6  -5    4.70   12.00
  -5   6  -5    1.20    8.60
  -5   6  -5    3.50    8.40
  -5   6  -5    5.40    5.70
   5  -6   5    0.20    7.10
   5  -6   5    0.30    6.60
   5  -6   5    2.40    7.50
  -6   6  -5  177.48   11.10
  -6   6  -5  150.38   12.20
   6  -6   5  168.78   12.30
  -7   6  -5   -3.80    4.90
  -7   6  -5    2.80    3.60
   7  -6   5    1.60    5.40
  -8   6  -5   23.60    4.70
  -8   6  -5   13.00    3.00
   8  -6   5   14.50    3.60
   9   5  -5    9.40    3.70
  -9  -5   5    5.10    5.70
   8   5  -5   69.39    7.50
  -8  -5   5   54.69    7.20
   7   5  -5   48.60    6.20
   7   5  -5   47.90   13.10
  -7  -5   5   63.99    8.30
  -7  -5   5   40.00    9.90
   6   5  -5    2.30    5.00
   6   5  -5    9.20   11.40
  -6  -5   5    0.20    7.00
  -6  -5   5    1.50    6.40
   5   5  -5   99.19   12.60
   5   5  -5   99.59   11.10
   5   5  -5   86.39    8.10
  -5  -5   5   80.99   10.60
  -5  -5   5  101.49   11.20
  -5  -5   5   99.79   13.40
   4   5  -5   37.10    6.40
   4   5  -5   31.80    9.60
  -4  -5   5   36.20    7.80
  -4  -5   5   33.80    9.90
  -4  -5   5   30.00    8.60
  -4  -5   5   28.90    6.30
   3   5  -5  198.38   12.10
   3   5  -5  222.58   16.00
  -3  -5   5  182.58   13.60
  -3  -5   5  215.18   11.40
  -3  -5   5  213.68   14.50
  -3  -5   5  232.88   16.10
   2   5  -5 1035.60   27.40
   2   5  -5  944.71   35.80
   2   5  -5 1026.00   29.90
  -2  -5   5  923.01   27.80
  -2  -5   5  899.71   27.70
  -2  -5   5  955.60   26.20
   1   5  -5  119.49   17.20
   1   5  -5   77.79   10.90
   1   5  -5  100.59   12.90
  -1  -5   5   81.09   12.60
  -1  -5   5   69.89    8.50
   0   5  -5  186.38   12.40
   0   5  -5  176.88   10.30
   0   5  -5  178.38   18.90
   0  -5   5  164.48   11.90
   0  -5   5  163.28   13.30
  -1   5  -5  269.27   13.40
  -1   5  -5  223.28   20.30
  -1   5  -5  217.58    8.80
  -1   5  -5  243.58   20.90
  -1   5  -5  274.97   15.40
  -1   5  -5  197.48   19.20
   1  -5   5  203.88   14.30
   1  -5   5  207.18   12.20
   1  -5   5  227.08   14.80
   1  -5   5  256.37   15.40
  -2   5  -5  527.05   17.30
  -2   5  -5  562.94   21.00
  -2   5  -5  495.65   20.10
  -2   5  -5  541.85   15.30
   2  -5   5  549.54   17.40
   2  -5   5  485.55   21.30
   2  -5   5  548.45   20.50
   2  -5   5  608.44   19.60
  -3   5  -5   21.10    8.30
  -3   5  -5   23.10    8.30
  -3   5  -5   30.50    6.10
  -3   5  -5   21.10    8.10
   3  -5   5   34.10   11.30
   3  -5   5   19.30    7.20
   3  -5   5   27.80    7.30
  -4   5  -5   -1.80    5.00
  -4   5  -5    2.70    7.00
  -4   5  -5    1.20    5.80
  -4   5  -5    8.90    8.50
  -4   5  -5    2.10    7.40
   4  -5   5    0.60    8.00
   4  -5   5    1.70    9.00
   4  -5   5    0.00    6.30
  -5   5  -5   44.00    6.40
  -5   5  -5   29.20    9.10
  -5   5  -5   36.50    6.90
  -5   5  -5   32.30   11.00
  -5   5  -5   11.10   15.70
   5  -5   5   40.40    7.70
   5  -5   5   20.00    8.20
   5  -5   5   18.10    7.60
   5  -5   5   23.20   10.90
  -6   5  -5  316.77   19.50
  -6   5  -5  366.66   13.30
  -6   5  -5  384.46   15.80
  -6   5  -5  294.87   19.10
   6  -5   5  351.96   17.10
  -7   5  -5    3.50    5.60
  -7   5  -5    1.10    8.10
   7  -5   5   -2.10    5.90
  -8   5  -5   49.40    6.30
   8  -5   5   42.80    5.80
   9   4  -5   12.10    4.70
  -9  -4   5    3.70    4.70
   8   4  -5  215.98   11.00
  -8  -4   5  213.88   12.10
   7   4  -5   64.19   11.40
   7   4  -5   89.79    9.10
   7   4  -5   73.59   14.50
  -7  -4   5   90.79    8.90
  -7  -4   5   76.79   10.00
   6   4  -5   45.00    7.00
   6   4  -5   44.70   12.50
   6   4  -5   23.30    8.90
  -6  -4   5   25.30    8.80
  -6  -4   5   38.10    8.10
  -6  -4   5   46.50    7.40
   5   4  -5   47.60    5.80
   5   4  -5   45.70    9.90
   5   4  -5   47.50   10.60
  -5  -4   5   33.50    8.50
  -5  -4   5   46.90    6.90
  -5  -4   5   47.00    7.80
   4   4  -5   87.49    8.70
   4   4  -5   90.49   10.90
  -4  -4   5   92.59   13.00
  -4  -4   5   92.99   10.80
  -4  -4   5   89.59   11.30
   3   4  -5   11.40    5.40
   3   4  -5    9.60    8.70
  -3  -4   5   14.70    4.90
  -3  -4   5   15.70    6.30
  -3  -4   5   12.10    6.80
   2   4  -5  301.77   14.30
  -2  -4   5  312.67   11.90
  -2  -4   5  302.97   14.40
   1   4  -5 1281.27   31.50
  -1  -4   5 1184.88   32.00
  -1  -4   5 1183.78   29.10
   0   4  -5  669.93   20.60
   0   4  -5  586.14   19.70
   0  -4   5  578.54   20.90
   0  -4   5  558.84   17.10
   0  -4   5  694.33   21.30
  -1   4  -5  433.86   16.80
  -1   4  -5  472.75   17.70
  -1   4  -5  399.16   12.30
   1  -4   5  391.76   17.10
   1  -4   5  415.66   14.30
   1  -4   5  442.46   18.20
  -2   4  -5  197.28   13.30
  -2   4  -5  161.68   10.40
  -2   4  -5  193.78   12.80
   2  -4   5  203.68   14.40
   2  -4   5  169.18   14.90
   2  -4   5  183.08   19.10
   2  -4   5  198.28   10.50
  -3   4  -5  201.78   13.60
  -3   4  -5  204.68    9.40
  -3   4  -5  235.98   11.80
  -3   4  -5  220.98   14.50
   3  -4   5  212.18   14.00
   3  -4   5  199.48   12.60
   3  -4   5  222.78   15.40
   3  -4   5  221.88   15.40
  -4   4  -5  265.37   12.70
  -4   4  -5  260.67   10.60
  -4   4  -5  224.68   15.20
  -4   4  -5  227.68   17.00
  -4   4  -5  222.58   15.20
   4  -4   5  252.97   13.50
   4  -4   5  247.78   13.70
   4  -4   5  251.87   19.80
   4  -4   5  238.18   17.20
  -5   4  -5   56.29    9.20
  -5   4  -5   75.49   11.30
  -5   4  -5   56.29    9.10
  -5   4  -5   55.59    5.70
   5  -4   5   50.79   10.50
   5  -4   5   51.89    8.30
   5  -4   5   46.80    7.30
   5  -4   5   50.79    6.80
   5  -4   5   48.00    8.70
  -6   4  -5    2.30    5.90
  -6   4  -5    2.70    4.50
  -6   4  -5    2.60    9.10
  -6   4  -5    7.10    9.00
   6  -4   5   -3.70    8.60
   6  -4   5   -1.90    6.20
   6  -4   5    2.80    6.90
   6  -4   5    0.00    5.30
  -7   4  -5  553.54   16.60
  -7   4  -5  554.24   18.70
  -7   4  -5  497.45   22.80
  -7   4  -5  474.35   22.60
   7  -4   5  467.35   17.30
   7  -4   5  547.95   19.50
   7  -4   5  514.15   18.50
   7  -4   5  449.56   23.50
  -8   4  -5  191.98   11.40
  -8   4  -5  198.78    9.90
   8  -4   5  189.68   11.70
   8  -4   5  192.88   10.50
   8  -4   5  206.38   11.70
   9  -4   5    5.60    5.10
  10   3  -5   -1.10    2.60
   9   3  -5   15.50    4.20
   9   3  -5   18.00    5.20
   8   3  -5    6.10    5.20
   8   3  -5    2.10   10.50
   8   3  -5    6.10    6.20
  -8  -3   5    7.30    8.50
   7   3  -5  127.69   15.90
   7   3  -5  135.49   10.20
   7   3  -5  110.39   11.10
  -7  -3   5   97.69   15.30
  -7  -3   5  116.79   11.00
  -7  -3   5  143.99   13.70
   6   3  -5   89.09   11.90
   6   3  -5   96.29   11.40
   6   3  -5  112.89   10.20
   6   3  -5   92.29   13.70
  -6  -3   5  103.79   14.90
  -6  -3   5  108.69   12.60
  -6  -3   5   88.79   10.50
   5   3  -5   18.40    4.60
   5   3  -5   21.00    9.80
   5   3  -5   25.90    8.20
   5   3  -5   15.20    6.40
  -5  -3   5   16.30    6.50
  -5  -3   5   17.20    8.00
  -5  -3   5   16.10    5.70
   4   3  -5  150.58   13.70
   4   3  -5  148.39   14.80
   4   3  -5  145.19    9.20
  -4  -3   5  155.88   13.40
  -4  -3   5  140.59    9.80
  -4  -3   5  152.98   11.30
   3   3  -5    0.60    6.30
  -3  -3   5    3.40    5.30
  -3  -3   5    1.30    4.20
  -3  -3   5    6.90    6.20
   2   3  -5    0.80    5.40
  -2  -3   5    8.40    5.70
  -2  -3   5    5.60    5.40
  -2  -3   5    6.00    6.00
   1   3  -5   13.80    5.90
   1   3  -5   22.90    5.50
  -1  -3   5   17.00    6.10
  -1  -3   5   18.00    6.40
  -1  -3   5    9.30    4.30
   0   3  -5    0.90    5.50
   0   3  -5    4.20    5.70
   0  -3   5    3.20    5.50
   0  -3   5    5.00    6.30
  -1   3  -5   15.10    6.10
  -1   3  -5   19.00    6.10
   1  -3   5   17.10    6.20
   1  -3   5   23.40    7.30
   1  -3   5   18.70    4.70
  -2   3  -5   48.70    5.00
  -2   3  -5   44.60    6.70
  -2   3  -5   47.60    7.40
   2  -3   5   37.50    7.20
   2  -3   5   37.00   10.30
  -3   3  -5 1128.19   30.20
  -3   3  -5 1131.09   26.30
  -3   3  -5 1157.98   30.30
   3  -3   5 1055.39   33.80
   3  -3   5 1147.49   30.50
  -4   3  -5  234.28   11.30
  -4   3  -5  225.28   13.60
  -4   3  -5  245.58    9.90
  -4   3  -5  223.28   14.30
   4  -3   5  247.98   15.00
   4  -3   5  239.18   12.20
  -5   3  -5   19.10    5.80
  -5   3  -5   18.20    7.40
  -5   3  -5   16.70    7.00
  -5   3  -5   20.20    4.30
   5  -3   5   16.60    6.50
   5  -3   5   10.90    5.50
   5  -3   5   24.10    5.60
   5  -3   5   14.30    5.80
  -6   3  -5    6.00    7.30
  -6   3  -5    7.70    5.70
  -6   3  -5   10.50    4.40
  -6   3  -5    9.10    8.30
   6  -3   5    3.10    5.30
   6  -3   5    2.50    6.00
   6  -3   5    0.40    6.20
  -7   3  -5  996.70   30.80
  -7   3  -5  937.41   24.30
  -7   3  -5  951.20   26.40
  -7   3  -5  861.91   30.10
   7  -3   5  821.12   25.80
   7  -3   5  986.00   27.40
   7  -3   5  907.81   32.30
   7  -3   5  975.40   26.00
  -8   3  -5    2.10    4.80
  -8   3  -5    3.40    5.90
  -8   3  -5   -1.60    8.60
  -8   3  -5    4.80    7.50
   8  -3   5    0.10    6.10
   8  -3   5    6.10    6.20
   8  -3   5    8.40    9.00
   8  -3   5    2.70    5.70
  -9   3  -5   -0.30    5.50
  -9   3  -5    1.60    4.40
   9  -3   5    1.00    6.10
   9  -3   5    8.30    5.90
 -10   3  -5    6.10    3.10
  10  -3   5    3.10    4.30
  10  -3   5    7.80    4.20
  10   2  -5    3.60    3.70
  10   2  -5    0.90    5.70
   9   2  -5   66.09    7.40
   9   2  -5   68.49    7.80
   8   2  -5   14.30    9.60
   8   2  -5    7.00    5.10
   8   2  -5   18.70    7.30
  -8  -2   5   14.80    5.80
  -8  -2   5   13.20    7.10
   7   2  -5  122.49   13.00
   7   2  -5  136.09   16.10
   7   2  -5  141.99   10.70
  -7  -2   5  135.19   13.40
  -7  -2   5  116.99   15.90
  -7  -2   5  140.19   10.90
   6   2  -5    2.30    4.10
   6   2  -5    1.00    7.50
   6   2  -5   -6.90    5.40
   6   2  -5   -1.90    7.30
  -6  -2   5    1.00    5.40
  -6  -2   5   -1.60    6.10
  -6  -2   5   -0.20    7.40
   5   2  -5    7.50    4.30
   5   2  -5    8.00    6.20
  -5  -2   5   13.10    6.60
  -5  -2   5    7.40    6.50
  -5  -2   5    7.60    5.50
   4   2  -5    0.30    5.70
  -4  -2   5    2.80    5.10
  -4  -2   5    5.40    4.40
  -4  -2   5    0.80    5.50
   3   2  -5   10.30    6.30
  -3  -2   5    7.10    5.20
  -3  -2   5    3.80    4.40
  -3  -2   5    7.70    5.90
   2   2  -5  398.76   15.80
   2   2  -5  338.37   14.20
  -2  -2   5  445.36   15.70
  -2  -2   5  383.16   14.40
   1   2  -5  279.37   12.30
   1   2  -5  263.37   13.30
  -1  -2   5  292.87   13.20
   0   2  -5  201.98   11.70
   0   2  -5  170.18   12.20
   0  -2   5  188.98   12.00
   0  -2   5  195.48   12.70
  -1   2  -5   15.20    5.60
  -1   2  -5   13.40    5.80
   1  -2   5   12.00    5.40
   1  -2   5    7.80    6.10
  -2   2  -5  323.67   14.50
  -2   2  -5  258.17   21.80
   2  -2   5  298.17   14.10
   2  -2   5  320.87   14.10
  -3   2  -5   49.99    6.60
  -3   2  -5   49.20    6.70
  -3   2  -5   58.59    6.40
   3  -2   5   56.29    7.30
   3  -2   5   46.10    6.70
  -4   2  -5    2.20    5.00
  -4   2  -5    6.20    5.70
  -4   2  -5    3.60    3.60
   4  -2   5    3.40    4.80
  -5   2  -5  102.09   13.70
  -5   2  -5  102.49    9.40
  -5   2  -5   98.39   12.00
  -5   2  -5  105.39    7.30
   5  -2   5   83.79    9.40
   5  -2   5  109.69    9.20
   5  -2   5  105.09   10.80
   5  -2   5   98.99    9.30
  -6   2  -5  680.43   21.00
  -6   2  -5  715.33   23.70
  -6   2  -5  651.63   23.50
  -6   2  -5  686.83   18.80
   6  -2   5  751.52   20.60
   6  -2   5  723.53   21.50
   6  -2   5  705.33   25.00
  -7   2  -5    8.20    7.80
  -7   2  -5    7.80    7.00
  -7   2  -5    6.20    5.90
  -7   2  -5    4.00    5.00
   7  -2   5   -3.20    5.00
   7  -2   5    3.80    6.20
   7  -2   5    1.50    6.70
   7  -2   5    1.40    5.90
  -8   2  -5   40.50    5.80
  -8   2  -5   40.90    9.30
  -8   2  -5   34.40    8.70
  -8   2  -5   33.50    8.10
   8  -2   5   23.00    9.30
   8  -2   5   23.30    7.50
   8  -2   5   40.60    8.70
   8  -2   5   61.89   12.10
  -9   2  -5   -6.60    7.40
  -9   2  -5   -5.70    4.40
   9  -2   5   -0.70    6.20
   9  -2   5   -6.90    5.00
  10  -2   5  103.09    8.60
  10  -2   5  105.19    9.50
  10   1  -5    3.80    4.00
  10   1  -5    4.90    3.20
   9   1  -5   14.60    7.40
   9   1  -5   17.10    4.60
  -9  -1   5   10.00    4.40
   8   1  -5   15.90    9.30
   8   1  -5   23.40    7.20
   8   1  -5   16.20    5.30
  -8  -1   5   23.40    5.90
  -8  -1   5   17.70    7.60
   7   1  -5   51.59   10.70
   7   1  -5   62.79    6.80
   7   1  -5   80.49   10.60
  -7  -1   5   66.39    9.20
  -7  -1   5   53.69    9.30
  -7  -1   5   55.69    7.00
   6   1  -5    2.60    7.50
   6   1  -5    5.80    5.50
   6   1  -5   -0.40    4.00
  -6  -1   5    5.80    7.70
  -6  -1   5    0.50    5.10
  -6  -1   5    4.80    6.20
   5   1  -5  238.78   10.60
   5   1  -5  251.07   15.40
  -5  -1   5  248.18   13.10
  -5  -1   5  240.68   15.10
  -5  -1   5  242.88   15.90
   4   1  -5  721.93   22.80
  -4  -1   5  736.43   21.20
  -4  -1   5  689.83   18.90
  -4  -1   5  668.43   20.40
   3   1  -5   13.70    5.60
   3   1  -5   12.80    5.10
  -3  -1   5   13.90    5.10
  -3  -1   5   15.00    4.50
  -3  -1   5   18.20    5.80
   2   1  -5  617.24   18.70
   2   1  -5  637.44   18.90
  -2  -1   5  631.54   18.10
   1   1  -5  288.37   11.90
   1   1  -5  249.88   12.70
   1   1  -5  260.47   12.40
  -1  -1   5  314.97   12.60
  -1  -1   5  272.57   12.30
   0   1  -5  450.75   15.10
   0   1  -5  345.17   14.60
   0  -1   5  396.96   15.10
   0  -1   5  400.26   14.80
  -1   1  -5  308.47   13.70
  -1   1  -5  324.57   13.30
   1  -1   5  326.37   13.50
   1  -1   5  272.67   13.20
  -2   1  -5  393.26   14.80
  -2   1  -5  403.16   14.50
   2  -1   5  425.46   14.70
   2  -1   5  338.87   13.50
  -3   1  -5  314.37   13.30
  -3   1  -5  294.97   14.00
   3  -1   5  281.97   12.30
  -4   1  -5  979.00   26.10
  -4   1  -5  961.90   25.60
  -4   1  -5  871.91   23.40
   4  -1   5 1038.90   25.80
  -5   1  -5  469.75   17.90
  -5   1  -5  488.65   17.10
  -5   1  -5  450.85   13.50
   5  -1   5  454.75   18.50
   5  -1   5  520.05   17.90
   5  -1   5  503.65   15.30
  -6   1  -5  247.78   14.70
  -6   1  -5  271.87   14.00
  -6   1  -5  240.18    9.80
  -6   1  -5  216.38   12.30
   6  -1   5  245.88   11.30
   6  -1   5  198.08   11.90
   6  -1   5  189.68   23.80
   6  -1   5  257.67   11.50
  -7   1  -5  798.62   24.40
  -7   1  -5  812.32   26.30
  -7   1  -5  865.41   22.20
  -7   1  -5  864.11   26.90
   7  -1   5  827.62   28.60
   7  -1   5  937.61   24.30
  -8   1  -5    0.70    9.10
  -8   1  -5   19.70    5.40
  -8   1  -5   28.00    8.40
   8  -1   5   23.90    6.10
   8  -1   5   10.10    8.20
   8  -1   5   26.10    7.30
  -9   1  -5   30.30    6.20
   9  -1   5   28.70    5.90
   9  -1   5   35.80    8.20
 -10   1  -5    4.20    4.20
  10  -1   5    6.40    6.40
  10  -1   5    5.70    8.30
   9   0  -5    7.50    4.00
  -9   0   5    5.80    4.10
   8   0  -5   45.40   14.80
   8   0  -5   60.49    6.80
   8   0  -5   69.89   10.10
  -8   0   5   56.29    6.60
  -8   0   5   45.00    9.60
   7   0  -5    3.70    5.50
   7   0  -5    1.80    7.50
   7   0  -5   -3.70    7.90
  -7   0   5    9.80    7.80
  -7   0   5    1.40    6.50
  -7   0   5   11.10    8.30
  -7   0   5   -1.30    5.30
   6   0  -5    2.30    5.90
   6   0  -5    2.50    6.80
   6   0  -5    9.00    5.60
  -6   0   5   10.70    7.70
  -6   0   5   -2.70    8.00
  -6   0   5   10.10    5.40
  -6   0   5    4.50    6.00
   5   0  -5  763.72   21.20
   5   0  -5  794.72   26.10
  -5   0   5  783.82   23.70
  -5   0   5  772.92   20.80
  -5   0   5  705.03   25.50
   4   0  -5  890.31   25.80
  -4   0   5  847.62   23.90
  -4   0   5  850.81   23.90
  -4   0   5  843.52   21.80
   3   0  -5 2779.12   59.99
   3   0  -5 2548.25   58.19
  -3   0   5 2558.24   56.89
  -3   0   5 2710.73   58.79
  -3   0   5 2739.23   58.29
   2   0  -5 2170.98   47.80
   2   0  -5 1967.50   47.70
  -2   0   5 2330.47   47.60
  -2   0   5 2116.79   47.60
   1   0  -5 2936.41   67.99
   1   0  -5 3276.97   67.49
  -1   0   5 3244.68   67.49
  -1   0   5 3285.77   68.09
   0   0  -5    0.10    5.50
   0   0  -5    3.60    5.70
   0   0   5    4.10    5.00
   0   0   5    1.90    5.10
  -1   0  -5  172.48   11.40
  -1   0  -5  206.68   12.50
   1   0   5  149.09   12.20
   1   0   5  190.78   11.70
  -2   0  -5  825.72   21.20
  -2   0  -5  767.22   20.70
   2   0   5  806.22   20.50
   2   0   5  697.93   20.10
  -3   0  -5 1778.32   39.40
  -3   0  -5 1797.52   39.10
   3   0   5 1586.54   39.50
   3   0   5 1650.53   37.40
  -4   0  -5  302.37   13.80
  -4   0  -5  301.57   13.10
   4   0   5  317.17   12.00
  -5   0  -5  151.08    7.40
  -5   0  -5  169.28   11.90
  -5   0  -5  163.28   10.80
   5   0   5  190.18   11.00
  -6   0  -5   38.20    6.50
  -6   0  -5   35.80    4.40
   6   0   5   38.50    6.30
   6   0   5   39.10    6.70
   6   0   5   44.50    5.70
   6   0   5   30.10    5.50
  -7   0  -5  210.48    9.40
   7   0   5  197.78   15.00
   7   0   5  184.98    9.70
  -8   0  -5  153.78   15.40
  -8   0  -5  169.68    9.50
   8   0   5  194.08   13.80
   8   0   5  171.28   11.50
  -9   0  -5  219.98   10.30
   9   0   5  228.58   12.00
   9   0   5  244.38   14.80
 -10   0  -5    3.90    4.20
  10   0   5    0.00    6.30
  10   0   5    3.60    5.20
 -11   0  -5   -0.90    4.00
  11   0   5    4.90    5.90
  11   0   5   -1.70    4.40
   9  -1  -5    5.40    3.90
   9  -1  -5    9.00    5.80
  -9   1   5    6.40    3.80
   8  -1  -5   42.20    6.30
  -8   1   5   27.90    6.80
  -8   1   5   44.20    7.90
   7  -1  -5   66.19   10.40
   7  -1  -5   86.49    8.00
   7  -1  -5   94.29   11.30
   7  -1  -5   91.49    9.40
  -7   1   5   76.29   10.50
  -7   1   5   86.89   12.80
  -7   1   5   83.99    9.20
  -7   1   5   75.29    9.00
   6  -1  -5    5.20    6.20
   6  -1  -5    3.30    4.90
   6  -1  -5    8.90    5.10
  -6   1   5    4.40    6.50
  -6   1   5    7.50    7.70
  -6   1   5    4.30    5.10
   5  -1  -5   22.60    6.30
   5  -1  -5   23.80    5.40
   5  -1  -5   20.40    7.10
  -5   1   5   16.00    7.10
  -5   1   5   14.90    4.80
  -5   1   5   29.70    7.30
  -5   1   5   17.30    6.40
   4  -1  -5  381.86   14.10
   4  -1  -5  418.96   16.60
  -4   1   5  405.66   13.40
  -4   1   5  412.66   16.10
  -4   1   5  411.06   16.10
   3  -1  -5  205.98   11.40
   3  -1  -5  184.48   12.50
  -3   1   5  204.48   11.70
  -3   1   5  189.98    9.30
  -3   1   5  215.38   11.80
   2  -1  -5   82.59    8.00
   2  -1  -5   75.69    7.90
   2  -1  -5   94.49   10.90
  -2   1   5   87.59    9.80
  -2   1   5   88.99    9.10
  -2   1   5   62.99    7.40
   1  -1  -5  203.48    8.30
   1  -1  -5  231.48   12.50
   1  -1  -5  189.48   12.30
  -1   1   5  217.38   11.20
  -1   1   5  220.88   10.80
   0  -1  -5   62.59    5.00
   0  -1  -5   54.89    6.30
   0  -1  -5   56.59    6.80
   0   1   5   55.49    6.00
   0   1   5   51.29    5.90
  -1  -1  -5    9.10    5.60
  -1  -1  -5   15.30    5.50
   1   1   5   14.00    5.20
   1   1   5   12.60    5.50
  -2  -1  -5  183.78   10.70
  -2  -1  -5  156.48   10.20
   2   1   5  134.99   10.00
  -3  -1  -5  149.09   10.70
  -3  -1  -5  150.98    9.50
   3   1   5  130.49    7.10
   3   1   5  134.69    6.10
  -4  -1  -5  167.48   16.70
  -4  -1  -5  158.28   10.10
   4   1   5  153.48    8.30
  -5  -1  -5 1552.74   35.20
  -5  -1  -5 1461.35   35.10
   5   1   5 1468.85   36.10
  -6  -1  -5   40.70    6.40
  -6  -1  -5   56.19    6.70
   6   1   5   53.79    6.80
   6   1   5   53.39    7.20
   6   1   5   49.70    7.30
   6   1   5   73.59    8.00
  -7  -1  -5   10.50    7.00
   7   1   5   11.00    7.00
   7   1   5   10.10    5.70
   7   1   5   14.20    5.30
   7   1   5   13.10    6.10
  -8  -1  -5  278.27   11.30
   8   1   5  331.37   16.00
   8   1   5  349.47   15.20
   8   1   5  315.67   13.70
   8   1   5  264.57   17.90
  -9  -1  -5    9.20    5.00
   9   1   5   20.90   13.30
   9   1   5    7.20    9.10
   9   1   5   17.30    7.30
 -10  -1  -5   53.99    5.90
  10   1   5   40.60    5.90
  10   1   5   58.89    9.00
  11   1   5    1.40    4.30
  11   1   5   -0.20    5.30
   9  -2  -5    6.50    5.60
   9  -2  -5    2.60    3.30
  -9   2   5   10.70    6.40
  -9   2   5    5.70    3.50
   8  -2  -5   44.20    5.90
   8  -2  -5   63.29   10.00
  -8   2   5   41.90    5.60
  -8   2   5   38.40    8.20
   7  -2  -5   -6.30    4.70
   7  -2  -5   -5.10    6.40
   7  -2  -5   -4.60    6.90
  -7   2   5    5.20    5.00
  -7   2   5    1.20    6.90
  -7   2   5    5.50    7.70
  -7   2   5    0.60    6.10
   6  -2  -5   47.70    6.00
   6  -2  -5   52.29    6.90
   6  -2  -5   34.90    7.20
  -6   2   5   57.79   10.10
  -6   2   5   42.50    6.20
  -6   2   5   40.90    8.60
  -6   2   5   42.40    8.00
   5  -2  -5  207.28   11.30
   5  -2  -5  195.28   10.50
   5  -2  -5  190.58   14.10
  -5   2   5  201.18   14.20
  -5   2   5  200.28   10.60
  -5   2   5  198.28   13.30
  -5   2   5  186.08   14.10
   4  -2  -5  158.18   11.50
   4  -2  -5  123.89   12.70
   4  -2  -5  136.79    9.40
  -4   2   5  146.59    9.30
  -4   2   5  149.79   11.90
  -4   2   5  118.09   11.10
  -4   2   5  163.78   12.40
   3  -2  -5   80.39   11.90
   3  -2  -5   89.19    8.90
  -3   2   5   96.49    8.00
  -3   2   5  100.69   10.70
   2  -2  -5   63.19    8.10
   2  -2  -5   62.39    7.80
  -2   2   5   63.89    9.50
  -2   2   5   65.29    7.00
   1  -2  -5  223.88   12.40
   1  -2  -5  180.98    7.80
  -1   2   5  197.98   10.80
  -1   2   5  186.38   13.50
   0  -2  -5  526.85   16.50
   0   2   5  506.85   15.80
   0   2   5  465.25   15.60
   1   2   5    1.90    4.80
   1   2   5    0.60    5.10
   2   2   5  323.57   17.30
  -3  -2  -5 1866.21   37.70
  -3  -2  -5 1583.24   39.50
   3   2   5 1596.14   38.90
  -4  -2  -5 2414.86   54.39
  -4  -2  -5 2690.83   55.19
   4   2   5 2557.34   54.99
  -5  -2  -5    6.80    4.50
   5   2   5    7.00    4.30
   6   2   5   17.90    4.90
   6   2   5   15.20    5.70
   6   2   5   21.00    5.70
   6   2   5   10.60    5.50
   7   2   5    8.40    6.20
   8   2   5  360.76   16.30
   9   2   5   98.09   13.40
  10   2   5  167.78   10.30
  10   2   5  186.98   13.90
  11   2   5   22.70    7.60
  11   2   5    8.20    4.20
   9  -3  -5    5.90    5.40
  -9   3   5   10.40    5.80
  -9   3   5    3.40    2.90
   8  -3  -5  116.99   11.40
   8  -3  -5   87.29    6.90
  -8   3   5   88.99    8.90
  -8   3   5  103.99    7.90
   7  -3  -5    7.30    5.30
   7  -3  -5   10.30    8.60
   7  -3  -5    5.70    8.40
   7  -3  -5    8.80    4.50
  -7   3   5    4.60    4.60
  -7   3   5    5.20    7.50
  -7   3   5    8.10    8.40
  -7   3   5    5.50    5.90
   6  -3  -5   33.10    9.30
   6  -3  -5   30.30    5.60
   6  -3  -5   26.70    6.60
  -6   3   5   23.40    6.80
  -6   3   5   26.10    8.50
  -6   3   5   20.70    5.50
  -6   3   5   27.80    8.50
   5  -3  -5   52.19    8.60
   5  -3  -5   64.49    7.80
   5  -3  -5   63.29    7.50
  -5   3   5   65.69    9.80
  -5   3   5   56.39    6.30
  -5   3   5   49.90    8.70
  -5   3   5   71.89   10.30
   4  -3  -5   81.89    9.90
   4  -3  -5  117.09   11.50
   4  -3  -5   88.49    9.00
   4  -3  -5  101.29    9.00
   4  -3  -5   98.99    7.70
  -4   3   5  104.09   10.70
  -4   3   5  102.99   12.10
  -4   3   5   97.49   11.60
  -4   3   5  101.19    8.20
   3  -3  -5   -2.40    4.20
   3  -3  -5    1.50    4.20
  -3   3   5   -0.70    4.90
  -3   3   5    6.20    5.30
  -3   3   5    1.40    3.40
  -3   3   5    5.10    5.80
   2  -3  -5  594.24   19.40
   2  -3  -5  527.85   16.60
   2  -3  -5  485.15   19.50
  -2   3   5  529.95   18.20
  -2   3   5  533.05   15.20
  -2   3   5  562.84   18.10
   1  -3  -5   26.10    7.30
   1  -3  -5   29.10    4.00
   1  -3  -5   32.90    6.90
  -1   3   5   23.80    5.80
  -1   3   5   26.80    6.00
  -1   3   5   29.70    4.30
   0  -3  -5   13.50    6.10
   0  -3  -5   12.80    2.90
   0   3   5   14.60    5.70
   0   3   5   13.40    5.00
  -1  -3  -5  433.56   16.90
   1   3   5  485.65   15.60
   1   3   5  511.45   15.20
  -2  -3  -5  293.17   12.90
   2   3   5  255.47   14.00
  -3  -3  -5  321.97   12.80
  -3  -3  -5  386.06   13.20
   4   3   5  251.87   10.40
  -5  -3  -5  108.19    8.70
   5   3   5  124.19    9.20
   6   3   5   24.80    5.20
   6   3   5   29.30    6.10
   6   3   5   16.50    5.60
   6   3   5   23.70    5.90
   7   3   5  114.69    8.70
   7   3   5  121.99   11.10
   7   3   5   98.29   11.90
   7   3   5  111.89   11.70
   8   3   5  454.85   16.90
   8   3   5  581.74   20.50
   9   3   5   14.00   10.20
   9   3   5   31.70    6.60
  10   3   5    0.80    4.80
  10   3   5   15.30    8.10
  11   3   5   47.10    7.20
  11   3   5   37.50    4.80
   8  -4  -5    7.70    5.60
  -8   4   5    5.10    4.30
  -8   4   5    6.80    3.70
   7  -4  -5    8.10    8.10
   7  -4  -5   11.80    5.50
   7  -4  -5    9.10    4.10
  -7   4   5    6.00    5.60
  -7   4   5   12.20    4.50
   6  -4  -5   25.20    7.30
   6  -4  -5   18.30    8.60
   6  -4  -5   30.80    7.30
  -6   4   5   18.20    8.40
  -6   4   5   25.50    5.20
  -6   4   5   22.60    8.90
  -6   4   5   19.70    8.40
   5  -4  -5    4.30    4.50
   5  -4  -5   -0.80    5.60
   5  -4  -5   -1.00    5.30
  -5   4   5    1.20    6.70
  -5   4   5   -0.50    7.20
  -5   4   5    1.60    4.50
  -5   4   5    4.70    5.80
   4  -4  -5   61.99    7.20
   4  -4  -5   57.49    5.90
   4  -4  -5   66.79   10.50
   4  -4  -5   60.49    8.50
   4  -4  -5   60.69    6.60
  -4   4   5   63.79    7.80
  -4   4   5   63.79    7.90
  -4   4   5   69.69    9.70
  -4   4   5   57.09    8.80
   3  -4  -5    1.80    4.90
   3  -4  -5    6.90    4.70
   3  -4  -5    8.40    5.30
  -3   4   5    9.10    5.20
  -3   4   5   10.60    7.00
  -3   4   5    8.30    3.90
  -3   4   5    7.80    6.00
   2  -4  -5  454.15   16.10
   2  -4  -5  432.86   16.10
   2  -4  -5  415.86   18.70
   2  -4  -5  519.25   18.90
   2  -4  -5  444.86   15.60
  -2   4   5  460.05   17.70
  -2   4   5  503.25   14.20
  -2   4   5  452.65   15.90
  -2   4   5  480.55   17.70
   1  -4  -5   18.10    4.00
   1  -4  -5   16.80    7.20
   1  -4  -5   12.30    4.10
  -1   4   5   15.70    5.70
  -1   4   5   15.50    6.40
  -1   4   5   17.70    3.90
   0  -4  -5   -4.90    6.90
   0  -4  -5    2.20    3.40
   0  -4  -5    2.80    6.50
   0   4   5    1.50    6.00
   0   4   5   -1.10    4.80
  -1  -4  -5  489.65   18.30
  -1  -4  -5  544.75   17.10
  -1  -4  -5  474.95   14.20
   1   4   5  534.35   17.20
   1   4   5  523.15   16.40
  -2  -4  -5  670.63   20.20
   2   4   5  629.74   18.60
  -3  -4  -5   55.39    6.50
  -3  -4  -5   60.29    6.80
  -4  -4  -5   68.29    6.60
  -4  -4  -5   63.09    6.80
  -5  -4  -5  216.88   10.00
   5   4   5  241.08   11.40
   5   4   5  218.38   14.20
   6   4   5   61.19    7.50
   6   4   5   69.09    7.70
   6   4   5   63.09    5.90
   6   4   5   62.29    7.30
   7   4   5    2.30    6.50
   7   4   5    1.00    6.50
   7   4   5   -0.30    4.50
   7   4   5    8.20    7.30
   8   4   5   28.20    5.80
   8   4   5   21.20    7.40
   8   4   5   17.20    8.60
   8   4   5   25.70    8.40
   9   4   5  158.08   10.60
   9   4   5  227.38   16.40
   9   4   5  208.48   13.60
  10   4   5    9.10    6.80
  10   4   5    1.80    4.50
  10   4   5    4.00    8.00
  11   4   5  -10.10    4.40
   8  -5  -5   25.30    5.10
  -8   5   5   13.70    3.00
  -8   5   5    8.50    5.00
   7  -5  -5    0.20    4.90
   7  -5  -5   -0.70    6.20
  -7   5   5    0.60    3.70
  -7   5   5    1.20    4.90
   6  -5  -5   57.69    7.70
  -6   5   5   53.79    6.00
  -6   5   5   55.39    7.50
  -6   5   5   65.79   12.60
   5  -5  -5   15.10    6.50
   5  -5  -5   15.50    7.30
  -5   5   5   15.60    8.70
  -5   5   5   14.30    6.30
  -5   5   5   14.20    8.30
   4  -5  -5  203.78   14.30
   4  -5  -5  182.58   11.90
   4  -5  -5  228.38   23.90
   4  -5  -5  208.18   12.90
  -4   5   5  192.88   23.70
  -4   5   5  180.38   14.30
  -4   5   5  190.48   12.10
  -4   5   5  187.18   15.90
  -4   5   5  180.48   15.40
   3  -5  -5   10.70    9.10
   3  -5  -5    7.30    5.40
   3  -5  -5   12.40    6.00
   3  -5  -5    8.00    5.50
  -3   5   5    6.00    6.60
  -3   5   5    8.20    7.80
  -3   5   5    9.30    7.20
  -3   5   5    8.10    5.40
  -3   5   5    6.70    4.30
   2  -5  -5  414.46   13.10
   2  -5  -5  405.06   14.90
   2  -5  -5  413.76   15.60
   2  -5  -5  410.96   19.00
   2  -5  -5  366.96   18.90
   2  -5  -5  399.16   15.80
  -2   5   5  417.86   17.80
  -2   5   5  373.06   21.60
  -2   5   5  415.26   15.10
  -2   5   5  430.16   13.10
   1  -5  -5    1.70    4.30
   1  -5  -5   -4.70    8.20
   1  -5  -5   -2.20    3.60
   1  -5  -5   -0.80    3.70
   1  -5  -5    6.40    6.90
  -1   5   5    1.50    4.70
  -1   5   5    3.10    8.40
  -1   5   5    0.50    6.10
  -1   5   5    1.30    5.30
  -1   5   5    3.40    3.30
   0  -5  -5  123.69   13.90
   0  -5  -5  134.29   13.00
   0  -5  -5  128.89    8.00
   0   5   5  143.89   11.10
   0   5   5  133.09   12.10
  -1  -5  -5   28.10    6.80
  -1  -5  -5   34.90    4.60
  -1  -5  -5   27.10    7.40
   1   5   5   30.90    6.60
  -2  -5  -5  313.77   15.40
  -2  -5  -5  354.76   14.10
  -2  -5  -5  298.67   10.70
   2   5   5  275.17   13.70
  -3  -5  -5  514.85   16.10
  -3  -5  -5  485.55   17.30
  -3  -5  -5  443.46   14.50
  -4  -5  -5  196.58    8.50
  -4  -5  -5  231.88   12.30
  -4  -5  -5  253.97   12.50
   4   5   5  222.88   11.30
   5   5   5    2.40    4.70
   5   5   5    7.20    6.00
   6   5   5   22.90    6.60
   6   5   5   22.80    4.70
   6   5   5   28.00    7.40
   7   5   5   56.99    9.20
   7   5   5   60.99    8.60
   7   5   5   52.79   10.50
   8   5   5  178.38   13.80
   8   5   5  164.28   10.00
   8   5   5  166.58   15.00
   9   5   5  835.22   23.60
   9   5   5  872.21   27.90
   9   5   5  919.01   26.70
  10   5   5  296.57   12.80
  10   5   5  329.27   15.30
  10   5   5  300.97   16.60
  11   5   5   32.30    7.10
  11   5   5   38.80    7.50
   7  -6  -5   63.19    7.60
   7  -6  -5   80.79    6.70
  -7   6   5   74.79    7.00
  -7   6   5   69.09    5.30
   6  -6  -5    3.70    5.10
   6  -6  -5    2.80    6.20
  -6   6   5    1.20    3.70
  -6   6   5    2.80    5.20
   5  -6  -5    4.70    7.60
   5  -6  -5    8.10    6.30
  -5   6   5   13.30    9.60
  -5   6   5    8.80   13.90
  -5   6   5    7.00    4.20
  -5   6   5    8.80    8.50
  -5   6   5    7.30    5.90
   4  -6  -5    3.10    5.80
   4  -6  -5    4.60    6.10
   4  -6  -5    4.20    5.70
  -4   6   5   -2.30    7.90
  -4   6   5   -0.70    4.50
  -4   6   5    1.90    7.90
  -4   6   5    3.40    5.60
  -4   6   5   -8.70    7.80
   3  -6  -5  -11.00    8.60
   3  -6  -5    2.80    5.80
   3  -6  -5    5.80    6.10
   3  -6  -5    5.20    5.90
  -3   6   5    2.50    5.20
  -3   6   5    7.80    7.90
  -3   6   5   -2.90    4.30
  -3   6   5    3.20    7.10
  -3   6   5   -3.50    7.90
   2  -6  -5  393.16   16.60
   2  -6  -5  355.46   20.20
   2  -6  -5  414.56   16.00
   2  -6  -5  395.76   21.30
   2  -6  -5  414.46   13.80
   2  -6  -5  396.96   16.50
  -2   6   5  417.76   15.40
  -2   6   5  418.76   13.40
  -2   6   5  398.86   19.00
  -2   6   5  410.96   19.10
  -2   6   5  394.36   19.30
   1  -6  -5  281.67   11.30
   1  -6  -5  252.87   13.20
   1  -6  -5  241.48   16.40
   1  -6  -5  265.97   12.60
   1  -6  -5  254.67   12.20
   1  -6  -5  246.38   18.90
  -1   6   5  264.97    9.80
  -1   6   5  271.07   15.00
  -1   6   5  250.27   15.00
  -1   6   5  266.07   11.90
   0  -6  -5  256.77   17.50
   0  -6  -5  267.87   12.30
   0  -6  -5  269.77   11.00
   0  -6  -5  257.57   19.60
   0   6   5  248.38   14.50
   0   6   5  263.67   15.20
   0   6   5  253.17   11.70
  -1  -6  -5    0.60    6.60
  -1  -6  -5    0.20    6.80
  -1  -6  -5   -1.10    3.70
  -1  -6  -5   -0.40    4.50
   1   6   5   -4.80    6.50
   1   6   5   -0.50    5.40
  -2  -6  -5  100.09   12.20
  -2  -6  -5   93.39    7.80
  -2  -6  -5   84.99   12.70
   2   6   5   93.89   10.70
   2   6   5  101.19    9.10
  -3  -6  -5   78.39   11.70
  -3  -6  -5   70.59    7.00
  -3  -6  -5   84.89   11.70
   3   6   5   77.09    7.90
  -4  -6  -5   82.49   10.50
  -4  -6  -5   67.09    6.90
  -4  -6  -5   87.19   11.70
   4   6   5   90.09   11.50
   4   6   5   70.49    6.80
  -5  -6  -5  117.79   11.70
  -5  -6  -5   88.59    7.30
   5   6   5  100.19   11.80
   5   6   5   91.89   10.10
   6   6   5  144.89   11.70
   6   6   5  122.89   12.90
   7   6   5    6.80    7.90
   7   6   5   13.60    7.30
   7   6   5   15.30    4.90
   8   6   5  119.49   14.50
   8   6   5  116.29   12.40
   8   6   5   92.49    8.90
   9   6   5   72.29   10.40
   9   6   5   71.39    8.80
   9   6   5   53.09    6.50
  10   6   5   99.99   12.30
  10   6   5  102.09    8.60
   6  -7  -5    1.40    4.60
   6  -7  -5    2.60    4.50
  -6   7   5   -3.10    4.80
  -6   7   5    3.10    4.30
   5  -7  -5   21.60    6.00
   5  -7  -5   25.30    6.50
  -5   7   5   19.60    8.10
  -5   7   5   27.30    6.10
  -5   7   5   25.40    4.30
   4  -7  -5   11.70    6.60
   4  -7  -5   15.90    6.30
   4  -7  -5   12.80    6.70
  -4   7   5   15.80    5.90
  -4   7   5   13.60    9.50
  -4   7   5   17.30    4.30
  -4   7   5   15.00    8.40
   3  -7  -5   -3.50    6.10
   3  -7  -5    5.40    6.30
   3  -7  -5   -3.30   10.50
   3  -7  -5    0.80    6.00
  -3   7   5   -1.20    7.70
  -3   7   5   -1.10    4.00
  -3   7   5   -0.40    8.30
  -3   7   5    4.20    5.80
   2  -7  -5  175.98   18.10
   2  -7  -5  215.98   12.80
   2  -7  -5  171.68   12.70
   2  -7  -5  193.48   13.10
  -2   7   5  231.38   12.90
  -2   7   5  196.38   15.70
  -2   7   5  179.78    8.90
  -2   7   5  201.38   16.50
   1  -7  -5    8.80    5.90
   1  -7  -5    9.50    4.90
   1  -7  -5    5.00    5.10
   1  -7  -5   -1.20    7.90
   1  -7  -5   -1.20    6.50
  -1   7   5    1.60    7.00
  -1   7   5   -1.50    5.40
  -1   7   5    6.50    8.40
   0  -7  -5    7.30    5.40
   0  -7  -5   -0.80    7.70
   0  -7  -5   14.60    9.50
   0  -7  -5    5.30    4.90
   0  -7  -5    2.40    6.50
   0   7   5    3.80    6.60
   0   7   5    6.30    4.90
   0   7   5    4.60    8.80
  -1  -7  -5   17.30    5.70
  -1  -7  -5   22.40    8.10
  -1  -7  -5   24.00    8.80
  -1  -7  -5   21.90    4.80
   1   7   5   14.30    4.70
   1   7   5   22.50    6.80
   1   7   5   20.50    8.80
  -2  -7  -5  213.18   10.00
  -2  -7  -5  199.08   15.90
  -2  -7  -5  178.88   11.50
   2   7   5  188.48   11.90
   2   7   5  205.18   12.60
  -3  -7  -5  507.55   15.50
  -3  -7  -5  538.25   21.40
  -3  -7  -5  466.15   17.20
   3   7   5  465.35   17.70
   3   7   5  579.34   18.90
   3   7   5  532.85   22.30
  -4  -7  -5   35.30    7.60
  -4  -7  -5   43.30    8.60
  -4  -7  -5   31.60    8.10
  -4  -7  -5   37.50    5.40
   4   7   5   32.80    7.40
   4   7   5   34.60    7.00
   4   7   5   46.70    6.80
  -5  -7  -5    0.40    4.20
  -5  -7  -5   -2.10    7.60
  -5  -7  -5    3.20    6.40
   5   7   5    2.70    6.90
   5   7   5   -7.10    6.20
  -6  -7  -5    9.00    7.10
  -6  -7  -5    9.90    4.90
   6   7   5   11.30    7.10
   6   7   5   11.90    7.60
   7   7   5   -2.00    6.80
   7   7   5   -5.30    7.30
   8   7   5   12.80    7.80
   9   7   5   55.19   10.20
  10   7   5  288.67   13.30
   5  -8  -5  -12.40    6.80
   5  -8  -5    1.90    4.80
  -5   8   5    0.40    4.10
  -5   8   5    7.60    6.00
   4  -8  -5   19.60    5.80
   4  -8  -5   11.00    5.60
   4  -8  -5   19.30    6.20
  -4   8   5   14.10    5.40
  -4   8   5   11.60    6.90
   3  -8  -5    8.50    6.10
   3  -8  -5    9.50    6.40
  -3   8   5    5.70    7.80
  -3   8   5    3.70    5.40
   2  -8  -5   43.50    8.10
   2  -8  -5   46.30   10.90
   2  -8  -5   65.89    8.90
   2  -8  -5   65.69    8.00
  -2   8   5   61.69   10.80
  -2   8   5   72.29   10.50
  -2   8   5   76.39    7.90
   1  -8  -5   -3.40    6.00
   1  -8  -5    0.10    5.50
   1  -8  -5    8.00    9.10
   1  -8  -5    2.00    4.90
   1  -8  -5    4.80    6.10
  -1   8   5   -0.10    7.20
  -1   8   5    3.10   10.10
  -1   8   5    2.80    5.50
   0  -8  -5   42.00    9.90
   0  -8  -5   65.89    9.30
   0  -8  -5   54.29    6.50
   0  -8  -5   77.79   13.90
   0  -8  -5   64.99    8.40
   0   8   5   46.90   11.60
   0   8   5   52.89    9.40
   0   8   5   60.89    7.00
  -1  -8  -5    5.80    5.30
  -1  -8  -5    3.40    8.60
  -1  -8  -5    0.90    8.60
  -1  -8  -5    8.90    6.20
   1   8   5   -9.60    6.70
   1   8   5    6.90    7.00
  -2  -8  -5   53.09    7.80
  -2  -8  -5   46.80    9.50
  -2  -8  -5   46.30   10.10
  -2  -8  -5   48.90    6.30
   2   8   5   36.50    7.30
   2   8   5   51.79    8.80
  -3  -8  -5  157.38   10.00
  -3  -8  -5  150.78   12.00
  -3  -8  -5  191.68   16.70
   3   8   5  148.09   11.30
   3   8   5  175.18   12.70
  -4  -8  -5    0.30    7.90
  -4  -8  -5    0.10    5.00
  -4  -8  -5   -4.40    6.30
  -4  -8  -5    7.90    7.50
   4   8   5   -0.10    6.00
   4   8   5   -4.50    6.00
  -5  -8  -5  138.39    9.60
  -5  -8  -5  155.58   16.30
  -5  -8  -5  151.38   20.70
   5   8   5  163.58   12.40
  -6  -8  -5   48.20    9.40
  -6  -8  -5   48.80    6.50
   6   8   5   50.69    8.70
  -7  -8  -5   22.30    5.50
   7   8   5   10.40    7.10
   8   8   5    4.40    6.60
   9   8   5  114.19   10.60
  10   8   5    0.40    5.60
   4  -9  -5    6.10    4.80
  -4   9   5   -1.20    3.50
  -4   9   5   -1.90    4.80
   3  -9  -5   53.19    7.30
   3  -9  -5   54.69    7.50
  -3   9   5   61.59    8.50
  -3   9   5   58.59    6.10
   2  -9  -5  174.48   11.60
   2  -9  -5  207.38   14.90
  -2   9   5  198.18   10.60
  -2   9   5  170.58   13.80
   1  -9  -5  183.48   18.90
   1  -9  -5  215.68   15.60
   1  -9  -5  209.18   13.90
   1  -9  -5  243.38   13.10
  -1   9   5  271.17   19.10
  -1   9   5  217.68   11.20
   0  -9  -5   75.19   10.70
   0  -9  -5   73.79   13.90
   0  -9  -5   85.59   14.00
   0  -9  -5   93.29    9.30
   0  -9  -5   93.19   10.40
   0   9   5  100.19   11.00
  -1  -9  -5    3.20    6.10
  -1  -9  -5    2.00    8.60
  -1  -9  -5   -3.30   10.10
   1   9   5    1.80    7.20
  -2  -9  -5   26.50    6.30
  -2  -9  -5   37.80   11.30
  -2  -9  -5   32.90    9.60
  -2  -9  -5   18.50    6.90
   2   9   5   19.00    7.40
   2   9   5   19.10    8.10
  -3  -9  -5  156.68   12.00
  -3  -9  -5  163.68   10.60
  -3  -9  -5  178.08   17.70
   3   9   5  155.08   11.90
   3   9   5  169.28   12.70
  -4  -9  -5   52.19    8.10
  -4  -9  -5   52.39    6.80
   4   9   5   51.49    8.20
   4   9   5   57.09    7.60
  -5  -9  -5   26.60    9.50
  -5  -9  -5   15.30    7.20
  -5  -9  -5   31.00    6.00
  -5  -9  -5   34.60    9.60
   5   9   5   22.70    8.70
  -6  -9  -5  126.59   18.50
  -6  -9  -5  133.89    9.50
   6   9   5  124.99   11.80
  -7  -9  -5    9.80    5.30
   7   9   5   11.50    6.80
  -8  -9  -5   30.50    5.30
   8   9   5   26.00    7.20
   9   9   5   25.30    6.70
   3 -10  -5   24.20    5.30
   3 -10  -5   22.30    4.20
  -3  10   5   26.00    5.30
  -3  10   5   20.20    3.60
   2 -10  -5    4.00    4.80
   2 -10  -5   -0.30    4.50
  -2  10   5   -2.60    3.30
  -2  10   5   -0.80    5.10
   1 -10  -5   11.70    7.60
   1 -10  -5   18.60    5.90
  -1  10   5   15.60    6.70
  -1  10   5   13.90    3.60
   0 -10  -5   -1.40    7.10
   0 -10  -5    2.90    5.60
   0 -10  -5    1.90    5.00
   0  10   5    3.00    6.40
  -1 -10  -5   19.10    6.10
  -1 -10  -5   14.90    6.60
   1  10   5    9.30    7.00
  -2 -10  -5  219.48   11.40
  -2 -10  -5  230.08   12.80
  -2 -10  -5  222.48   17.30
   2  10   5  195.88   13.50
  -3 -10  -5   70.79   13.60
  -3 -10  -5   56.99    8.20
  -3 -10  -5   59.19    6.70
  -3 -10  -5   63.89   11.00
   3  10   5   70.49    8.00
   3  10   5   55.29    8.60
  -4 -10  -5   31.20    5.80
  -4 -10  -5   28.70    7.00
   4  10   5   18.40    5.70
   4  10   5   24.90    6.90
  -5 -10  -5    1.60    6.00
  -5 -10  -5    1.50    5.10
   5  10   5   -0.90    6.00
  -6 -10  -5   29.60    5.70
   6  10   5   25.90    6.90
  -7 -10  -5   -0.10    4.60
   7  10   5    2.70    5.70
  -8 -10  -5    3.20    5.00
   8  10   5    8.40    5.90
   1 -11  -5   17.90    5.20
   1 -11  -5   24.10    5.00
  -1  11   5   22.10    4.90
   0 -11  -5   27.20    5.60
   0  11   5   27.40    6.00
  -1 -11  -5    2.30    5.30
  -1 -11  -5    2.50    5.20
   1  11   5    0.80    5.00
  -2 -11  -5   -4.30    5.30
  -2 -11  -5   -3.20    4.70
   2  11   5   -1.00    4.80
  -3 -11  -5    0.00    5.00
  -3 -11  -5    9.90    6.50
   3  11   5   13.70    6.80
  -4 -11  -5   81.49    8.00
  -4 -11  -5   85.49    8.20
   4  11   5   65.89    8.30
  -5 -11  -5   24.50    6.40
  -5 -11  -5   31.30    5.40
   5  11   5   24.60    6.60
  -6 -11  -5    3.20    5.80
   6  11   5    9.40    5.80
  -7 -11  -5   12.40    4.60
   7  11   5    6.90    5.30
  -2 -12  -5    8.20    4.60
   2  12   5    5.40    4.30
  -3 -12  -5   70.79    6.90
  -3 -12  -5   76.89    7.20
  -4 -12  -5   19.90    5.30
  -4 -12  -5   25.50    4.80
   5  10  -6   68.39    8.40
  -5 -10   6   69.79    8.00
  -5 -10   6   51.19    8.00
   4  10  -6    0.50    8.00
  -4 -10   6    4.00    5.40
  -4 -10   6   14.90    5.70
   3  10  -6    2.00    3.20
   3  10  -6    1.00    7.10
  -3 -10   6   -3.10    5.30
  -3 -10   6   -3.40    6.10
   2  10  -6    4.50    4.40
  -2 -10   6    3.80    5.10
  -2 -10   6   19.90    8.80
   1  10  -6   -2.40    4.90
  -1 -10   6    0.00    4.70
  -1 -10   6   -1.20    6.60
   0  10  -6    4.10    5.70
   0 -10   6    0.00    7.10
  -1  10  -6    3.10    5.20
   1 -10   6    3.00    7.10
   1 -10   6   11.30    6.00
  -2  10  -6   36.20    5.80
   2 -10   6   49.00    6.20
   2 -10   6   23.50    7.20
   6   9  -6    1.70    8.20
  -6  -9   6    8.80    5.30
   5   9  -6  105.59   11.90
  -5  -9   6  137.19   10.70
  -5  -9   6  128.19   11.00
   4   9  -6    5.20   10.80
  -4  -9   6   10.20    8.20
  -4  -9   6    7.20    6.60
   3   9  -6   37.20   12.60
   3   9  -6   29.60    5.80
  -3  -9   6   25.10    8.70
  -3  -9   6   43.30    7.80
   2   9  -6  109.69   10.20
   2   9  -6  106.29   13.50
  -2  -9   6   91.29   10.60
  -2  -9   6   87.99   12.00
   1   9  -6    3.20    6.40
   1   9  -6   14.30   11.00
  -1  -9   6   12.60    8.70
  -1  -9   6   12.80    8.00
   0   9  -6    4.70    7.00
   0  -9   6   14.00    8.90
   0  -9   6    6.60    5.80
   0  -9   6   11.80    7.80
  -1   9  -6   11.40    6.80
  -1   9  -6   13.70    5.90
   1  -9   6    6.60    7.30
   1  -9   6    8.80    7.30
  -2   9  -6    6.00    5.80
  -2   9  -6   12.70    6.80
   2  -9   6    6.40    6.30
   2  -9   6    6.50    6.80
  -3   9  -6   13.60    6.40
  -3   9  -6   21.90    4.50
   3  -9   6   24.20    7.00
   3  -9   6   27.10    6.50
  -4   9  -6   27.80    5.40
   4  -9   6   33.50    5.30
   7   8  -6  -11.30    8.20
  -7  -8   6    6.30    4.80
   6   8  -6  311.47   19.20
  -6  -8   6  343.97   14.70
   5   8  -6  205.68   18.50
  -5  -8   6  211.98   14.10
  -5  -8   6  260.17   14.10
   4   8  -6   17.80    5.20
   4   8  -6   18.70   12.20
  -4  -8   6   15.70    8.00
  -4  -8   6   12.90    7.20
  -4  -8   6   11.10    8.20
  -4  -8   6   17.90   11.30
   3   8  -6   43.40    7.40
   3   8  -6   47.00   14.00
  -3  -8   6   38.10    8.50
  -3  -8   6   46.20    8.50
  -3  -8   6   34.40   11.20
  -3  -8   6   44.40    9.80
   2   8  -6   29.60    7.60
   2   8  -6   22.20   12.90
  -2  -8   6   19.30    8.90
  -2  -8   6   13.60    9.80
  -2  -8   6   21.70    9.00
  -2  -8   6   40.80    8.10
   1   8  -6   68.19    9.60
   1   8  -6   62.39   14.80
  -1  -8   6   76.69   11.00
  -1  -8   6   61.99   11.00
  -1  -8   6   39.00   10.20
  -1  -8   6   59.29    8.60
   0   8  -6    0.70   12.50
   0   8  -6   19.80    6.90
   0   8  -6   16.10    8.20
   0  -8   6   10.00   10.00
   0  -8   6   10.10    8.20
   0  -8   6   17.80    7.40
   0  -8   6   21.80    9.80
   0  -8   6    8.30    9.20
  -1   8  -6    1.10    5.30
  -1   8  -6   -0.80    8.30
   1  -8   6    1.50    8.20
   1  -8   6    4.00    9.20
   1  -8   6    0.80    5.80
   1  -8   6    3.90   13.30
  -2   8  -6    4.90    7.60
  -2   8  -6   26.20   14.40
   2  -8   6    9.10    7.60
   2  -8   6    5.30    7.50
   2  -8   6    3.50   10.30
  -3   8  -6   -4.30    6.70
  -3   8  -6   -7.90    5.40
   3  -8   6   -9.90    6.50
   3  -8   6   -6.00    6.70
  -4   8  -6   36.40    7.50
  -4   8  -6   47.20    6.60
   4  -8   6   34.30    9.40
   4  -8   6   32.90   10.10
  -5   8  -6   87.89    7.40
  -5   8  -6   66.89    8.10
   5  -8   6   81.79    9.00
   6  -8   6    3.20    3.70
  -8  -7   6    3.70    4.40
   7   7  -6   37.10   13.70
  -7  -7   6   38.10    6.60
   6   7  -6    9.30   11.20
  -6  -7   6   19.20    6.80
   5   7  -6   29.60   12.50
  -5  -7   6   19.40    7.60
  -5  -7   6    7.10    8.10
  -5  -7   6   14.10    8.20
   4   7  -6   15.50   12.00
   4   7  -6    7.60    5.90
  -4  -7   6   16.40    7.70
  -4  -7   6    6.20    7.90
  -4  -7   6   10.70   10.60
  -4  -7   6    8.80    8.70
   3   7  -6   22.10    7.20
   3   7  -6   28.70   11.60
  -3  -7   6   19.50    8.60
  -3  -7   6   34.80    9.80
  -3  -7   6   33.10   10.20
  -3  -7   6   37.60    8.20
   2   7  -6   22.00    7.70
   2   7  -6   21.30   13.00
  -2  -7   6   18.40    8.80
  -2  -7   6   11.10    8.30
  -2  -7   6   15.00    6.90
  -2  -7   6   20.40    9.60
   1   7  -6   32.00    8.50
   1   7  -6   32.00   14.90
  -1  -7   6   32.00    7.70
  -1  -7   6   25.50   10.10
  -1  -7   6   24.80    8.90
  -1  -7   6   35.70    9.60
   0   7  -6   58.09   15.30
   0   7  -6   43.80    6.20
   0   7  -6   60.59    9.90
   0   7  -6   34.60   11.10
   0  -7   6   27.70   10.40
   0  -7   6   40.20    9.50
   0  -7   6   42.90    8.20
   0  -7   6   44.30    9.30
   0  -7   6   49.20   10.80
  -1   7  -6  108.69   16.20
  -1   7  -6  127.69   14.70
   1  -7   6  101.59   12.70
   1  -7   6  114.09   11.60
   1  -7   6  103.19   11.50
   1  -7   6   81.19   12.10
   1  -7   6   98.49   13.20
  -2   7  -6  191.88   12.10
  -2   7  -6  172.28   16.90
   2  -7   6  194.08   16.20
   2  -7   6  202.88   14.50
   2  -7   6  143.79   11.20
   2  -7   6  164.78   18.10
  -3   7  -6   19.20    9.20
  -3   7  -6   19.00    6.50
  -3   7  -6    6.90    7.90
   3  -7   6    1.90    9.90
   3  -7   6   14.70    8.00
   3  -7   6    9.90    8.00
  -4   7  -6   -4.60    8.00
  -4   7  -6   -0.30   10.40
  -4   7  -6    2.60    6.00
   4  -7   6    7.10    6.90
   4  -7   6    5.10    6.90
   4  -7   6   -2.20    6.60
  -5   7  -6  100.79    9.70
  -5   7  -6   75.69   10.10
  -5   7  -6   85.49    6.60
   5  -7   6   71.99    8.80
  -6   7  -6    5.50    3.40
  -6   7  -6    3.90    5.00
   6  -7   6    0.60    5.50
  -7   7  -6    1.40    4.00
   7  -7   6    3.90    4.00
   8   6  -6   13.40    3.50
  -8  -6   6   11.30    5.00
   7   6  -6    7.20    4.30
   7   6  -6   -3.00   10.90
  -7  -6   6    4.60    6.00
   6   6  -6   70.99   13.60
   6   6  -6   73.19    7.90
  -6  -6   6   81.39   17.50
  -6  -6   6   77.29    8.70
   5   6  -6   66.99   13.80
   5   6  -6   47.80    6.20
   5   6  -6   43.50    5.50
  -5  -6   6   49.00    8.30
  -5  -6   6   33.90   11.20
  -5  -6   6   59.09   10.10
  -5  -6   6   54.69   10.20
   4   6  -6   20.60    6.50
   4   6  -6    8.20   11.20
  -4  -6   6   16.50    9.80
  -4  -6   6    6.00    7.10
  -4  -6   6   26.60    9.30
  -4  -6   6   19.20    8.60
   3   6  -6   24.80   12.30
   3   6  -6   22.00    6.90
  -3  -6   6   23.90    7.30
  -3  -6   6    7.00   11.70
  -3  -6   6   22.10    8.80
  -3  -6   6   26.20    9.60
   2   6  -6  483.95   23.90
  -2  -6   6  550.74   21.80
  -2  -6   6  543.75   18.60
  -2  -6   6  461.35   21.80
  -2  -6   6  609.24   23.50
   1   6  -6   22.60   12.20
   1   6  -6   14.30    5.00
   1   6  -6   11.60    7.10
   1   6  -6   17.10    9.50
  -1  -6   6    7.90    7.60
  -1  -6   6   16.80    6.10
  -1  -6   6   20.70    9.00
  -1  -6   6   13.40    7.90
   0   6  -6    6.00   12.70
   0   6  -6    0.00    7.30
   0   6  -6    2.60    8.50
   0  -6   6    1.00    7.90
   0  -6   6    6.60    7.90
   0  -6   6    2.40    7.00
   0  -6   6    2.80    5.60
   0  -6   6   -1.30    7.10
  -1   6  -6   -0.90    7.70
  -1   6  -6   -2.60    7.70
  -1   6  -6   -3.10    5.50
  -1   6  -6   -0.80   12.50
   1  -6   6   -1.30    5.70
   1  -6   6    9.00   10.00
   1  -6   6    6.10    8.10
   1  -6   6    1.60    7.70
   1  -6   6    3.90    8.20
  -2   6  -6    0.70    5.90
  -2   6  -6   -2.10    3.90
  -2   6  -6   -2.00    7.90
  -2   6  -6   -2.50    7.90
   2  -6   6    4.30    9.40
   2  -6   6   -0.10    8.40
   2  -6   6    5.00    5.90
   2  -6   6   -0.50    7.30
   2  -6   6   -9.00    7.20
  -3   6  -6   -0.30    5.60
  -3   6  -6    4.00    7.40
  -3   6  -6    3.10    8.40
  -3   6  -6    3.00    8.10
  -3   6  -6    3.00    4.20
   3  -6   6   -7.30    8.50
   3  -6   6   -1.10    7.00
   3  -6   6   -2.10    7.00
  -4   6  -6   16.40    4.70
  -4   6  -6   15.20    8.30
  -4   6  -6    7.90    8.60
  -4   6  -6   16.20    6.40
  -4   6  -6   13.50    8.90
   4  -6   6   18.90    8.20
   4  -6   6   24.40   12.50
   4  -6   6   12.70    7.90
  -5   6  -6  309.47   13.90
  -5   6  -6  244.08   16.90
  -5   6  -6  288.47   11.00
  -5   6  -6  243.78   18.10
   5  -6   6  219.58   16.70
   5  -6   6  244.38   15.10
  -6   6  -6   15.20    4.20
  -6   6  -6   19.30    6.00
   6  -6   6   15.30    6.90
  -7   6  -6   29.70    4.20
  -7   6  -6   47.50    7.90
   7  -6   6   31.00    6.90
  -8   6  -6    9.40    4.30
  -8   6  -6    7.00    3.00
   9   5  -6    3.40    3.90
  -9  -5   6   10.00    4.60
   8   5  -6   -0.90    5.10
  -8  -5   6   -1.80    5.10
   7   5  -6    3.50    4.80
   7   5  -6    7.20   11.70
  -7  -5   6   -3.60    8.90
   6   5  -6  384.16   14.50
   6   5  -6  334.97   22.80
  -6  -5   6  347.17   21.20
  -6  -5   6  409.76   16.40
  -6  -5   6  397.76   19.40
   5   5  -6   87.19    8.50
   5   5  -6   95.49   14.00
   5   5  -6   83.29    8.00
  -5  -5   6   87.19   12.00
  -5  -5   6  103.09   13.60
  -5  -5   6   69.09   11.00
   4   5  -6    0.90    5.80
   4   5  -6   -6.00   11.00
  -4  -5   6    6.30    6.50
  -4  -5   6    0.10    7.90
  -4  -5   6    5.30    6.80
  -4  -5   6    0.80    8.30
   3   5  -6   76.39    9.40
   3   5  -6   75.49   11.50
  -3  -5   6   75.39   10.00
  -3  -5   6   68.29    7.90
  -3  -5   6   71.79    9.30
  -3  -5   6   55.49    9.10
   2   5  -6    6.40    6.10
   2   5  -6   -0.50    8.90
  -2  -5   6    6.70    7.70
  -2  -5   6    9.10    7.10
  -2  -5   6    4.90    5.30
  -2  -5   6    2.90    6.80
   1   5  -6  479.15   23.60
   1   5  -6  441.56   14.90
   1   5  -6  464.95   17.90
   1   5  -6  483.95   19.40
  -1  -5   6  458.35   15.80
  -1  -5   6  457.95   20.40
  -1  -5   6  431.16   18.70
   0   5  -6   15.70    7.30
   0   5  -6   29.60   12.20
   0   5  -6    8.10    7.20
   0  -5   6    3.70    5.10
   0  -5   6    8.00    6.80
   0  -5   6    2.20    6.70
  -1   5  -6  313.97   13.10
  -1   5  -6  312.97   16.00
  -1   5  -6  342.67   17.50
  -1   5  -6  306.37   22.50
  -1   5  -6  294.67   10.10
  -1   5  -6  267.37   15.70
   1  -5   6  231.68   22.90
   1  -5   6  261.47   16.40
   1  -5   6  294.07   13.00
   1  -5   6  294.07   14.80
  -2   5  -6  561.64   21.10
  -2   5  -6  501.45   20.80
  -2   5  -6  533.05   17.60
  -2   5  -6  534.85   15.30
   2  -5   6  577.34   20.20
   2  -5   6  518.15   17.10
   2  -5   6  567.54   22.30
   2  -5   6  526.65   20.50
   2  -5   6  483.05   21.90
  -3   5  -6    6.40    4.00
  -3   5  -6    7.10    8.20
  -3   5  -6    0.30    5.20
  -3   5  -6    4.00    7.60
  -3   5  -6    1.30    6.70
   3  -5   6   -0.80    7.10
   3  -5   6    0.80    6.60
   3  -5   6    2.10    8.80
  -4   5  -6  193.38   17.60
  -4   5  -6  175.38   15.30
  -4   5  -6  193.58   15.90
  -4   5  -6  213.68   12.30
   4  -5   6  182.48   19.60
   4  -5   6  182.48   13.40
   4  -5   6  216.08   14.80
   4  -5   6  162.18   14.30
  -5   5  -6   41.70    9.30
  -5   5  -6   62.99    7.70
  -5   5  -6   46.70   11.40
  -5   5  -6   58.09   10.20
   5  -5   6   43.80    8.10
   5  -5   6   40.60    8.30
   5  -5   6   47.50    9.80
   5  -5   6   55.79    8.90
  -6   5  -6    5.70    8.10
  -6   5  -6   -0.50    8.20
  -6   5  -6    3.90    6.00
   6  -5   6    5.80    7.10
   6  -5   6    7.80    7.30
   6  -5   6    2.70    6.50
  -7   5  -6   -0.90    5.40
   7  -5   6    5.50    5.90
  -8   5  -6   65.69    6.80
  -8   5  -6   65.29    6.10
   8  -5   6   52.09    5.80
   9   4  -6    6.70    3.40
  -9  -4   6    5.50    4.40
   8   4  -6    0.80    4.10
  -8  -4   6   -2.50    4.90
   7   4  -6   23.40    8.60
   7   4  -6   17.90    5.60
  -7  -4   6   22.40    6.60
  -7  -4   6   28.60    9.60
   6   4  -6   16.30   13.00
   6   4  -6   14.70    6.20
  -6  -4   6   19.80    8.00
  -6  -4   6   13.00    6.60
  -6  -4   6    7.20   13.20
   5   4  -6   73.29    8.30
   5   4  -6   77.99   14.30
  -5  -4   6   81.59   15.90
  -5  -4   6   64.89    7.80
  -5  -4   6   67.99   10.20
  -5  -4   6   70.09    9.40
   4   4  -6    9.00    5.40
   4   4  -6   -0.60   10.10
  -4  -4   6    6.40    7.70
  -4  -4   6    7.20    6.50
  -4  -4   6    9.10   11.40
  -4  -4   6   10.40    5.80
   3   4  -6   40.80    6.40
   3   4  -6   59.89   10.80
  -3  -4   6   38.60    9.00
  -3  -4   6   37.10    8.00
  -3  -4   6   44.90    8.80
  -3  -4   6   50.99    6.60
   2   4  -6  371.36   15.00
   2   4  -6  408.86   20.60
   2   4  -6  348.47   16.50
  -2  -4   6  422.16   17.60
  -2  -4   6  382.06   14.00
  -2  -4   6  366.76   16.50
   1   4  -6   86.89   12.70
   1   4  -6   95.39   10.50
   1   4  -6  131.39   17.30
  -1  -4   6  101.99    9.10
  -1  -4   6  108.89   12.40
   0   4  -6  239.08   13.90
   0   4  -6  263.37   14.80
   0  -4   6  282.07   15.50
   0  -4   6  245.38   11.50
   0  -4   6  246.98   15.20
  -1   4  -6  155.58   10.60
  -1   4  -6  178.88   13.90
  -1   4  -6  174.08    7.80
   1  -4   6  189.68   15.00
   1  -4   6  159.28   13.40
   1  -4   6  149.29   11.30
   1  -4   6  178.48   10.30
  -2   4  -6   -2.50    5.10
  -2   4  -6    1.60    6.10
  -2   4  -6    1.60    3.10
  -2   4  -6    7.40    6.70
   2  -4   6    6.30    4.70
   2  -4   6   -1.30    6.50
   2  -4   6   -3.60    6.50
   2  -4   6    2.60    6.50
   2  -4   6    1.60    5.90
  -3   4  -6  213.28   13.80
  -3   4  -6  220.08   17.60
  -3   4  -6  212.68   15.20
  -3   4  -6  213.68   11.60
   3  -4   6  234.28   16.20
   3  -4   6  240.58   13.30
   3  -4   6  222.38   13.40
  -4   4  -6   31.10    5.70
  -4   4  -6   32.20    6.60
  -4   4  -6   30.20    9.90
  -4   4  -6   39.10    8.40
  -4   4  -6   27.70    7.80
   4  -4   6   24.20    7.60
   4  -4   6   29.20    6.50
   4  -4   6   34.40    9.30
   4  -4   6   46.10    8.10
  -5   4  -6   -2.00    5.60
  -5   4  -6   -2.00    4.80
  -5   4  -6   -5.60    7.40
  -5   4  -6   -1.00    7.10
   5  -4   6    4.00    6.20
   5  -4   6   -6.20    5.60
   5  -4   6   -1.50    8.50
   5  -4   6   -2.70    7.50
  -6   4  -6  121.59   14.40
  -6   4  -6  111.79   15.40
  -6   4  -6  149.09   11.40
  -6   4  -6  132.39    9.40
   6  -4   6  116.89   12.80
   6  -4   6  110.39   13.50
   6  -4   6  143.99   12.80
   6  -4   6  103.49   10.60
  -7   4  -6  263.37   32.20
  -7   4  -6  355.66   14.90
  -7   4  -6  331.07   12.70
   7  -4   6  308.67   14.10
   7  -4   6  310.17   14.80
   7  -4   6  364.46   15.90
   7  -4   6  300.17   21.00
  -8   4  -6  165.48   10.90
   8  -4   6  155.88   10.90
   8  -4   6  164.38   10.00
   8  -4   6  145.79   15.20
  -9   4  -6  103.09    9.80
  -9   4  -6   91.49    7.30
   9  -4   6   71.59    6.70
   9   3  -6   19.80    4.60
  -9  -3   6   10.60    4.50
   8   3  -6   25.60    7.00
   8   3  -6   26.90    5.70
  -8  -3   6   16.60    5.80
   7   3  -6    9.10    9.10
   7   3  -6   21.90    6.30
   7   3  -6   24.00   10.20
  -7  -3   6   13.00    7.70
  -7  -3   6   12.30    6.30
  -7  -3   6   13.60   17.60
   6   3  -6    3.70   12.60
   6   3  -6    6.10    6.00
   6   3  -6   -1.20    6.20
   6   3  -6    5.70    8.30
  -6  -3   6   -5.40    8.00
  -6  -3   6    4.30    7.00
   5   3  -6   98.59   14.40
   5   3  -6   82.09   13.80
   5   3  -6  100.09    8.40
  -5  -3   6   96.29   10.10
  -5  -3   6   98.69   10.60
  -5  -3   6  108.49   12.50
   4   3  -6    8.30    7.00
   4   3  -6    5.90   10.60
   4   3  -6   13.90    5.00
  -4  -3   6    9.40   13.00
  -4  -3   6    9.90    6.10
  -4  -3   6    4.50    5.10
   3   3  -6  455.95   22.80
   3   3  -6  453.25   15.90
  -3  -3   6  422.36   16.90
  -3  -3   6  420.56   14.50
  -3  -3   6  454.15   17.80
   2   3  -6  515.85   18.40
  -2  -3   6  569.04   19.30
  -2  -3   6  552.64   16.60
   1   3  -6  426.26   16.10
   1   3  -6  424.66   17.30
  -1  -3   6  491.25   17.90
  -1  -3   6  447.26   14.50
   0   3  -6   -0.80    6.00
   0   3  -6    3.10    6.00
   0  -3   6    5.00    4.40
   0  -3   6    3.10    6.10
   0  -3   6   -0.70    6.30
  -1   3  -6   37.10    7.00
  -1   3  -6   34.30    6.80
  -1   3  -6   35.00    7.10
   1  -3   6   38.40    8.20
   1  -3   6   34.30    5.40
   1  -3   6   32.50    7.00
  -2   3  -6   17.40    3.90
  -2   3  -6    9.30    6.30
  -2   3  -6   14.90    6.00
   2  -3   6   21.50    7.30
   2  -3   6   18.70    5.20
   2  -3   6   14.30    6.70
  -3   3  -6   42.70    8.00
  -3   3  -6   31.40    6.80
  -3   3  -6   38.10    7.20
  -3   3  -6   44.20    5.10
   3  -3   6   41.50    7.90
   3  -3   6   31.50    8.20
   3  -3   6   28.60    6.80
  -4   3  -6  819.32   23.10
  -4   3  -6  840.42   26.00
  -4   3  -6  855.91   21.40
   4  -3   6  893.81   25.00
   4  -3   6  880.81   24.60
   4  -3   6  840.02   26.50
   4  -3   6  776.92   23.80
  -5   3  -6 1000.80   30.60
  -5   3  -6 1072.29   25.40
  -5   3  -6 1065.89   27.40
  -5   3  -6  992.80   30.10
   5  -3   6 1009.40   27.70
   5  -3   6 1117.69   29.20
   5  -3   6  984.70   30.60
   5  -3   6  886.81   26.20
  -6   3  -6  497.75   17.40
  -6   3  -6  438.66   20.90
  -6   3  -6  489.15   16.20
  -6   3  -6  447.66   20.80
   6  -3   6  481.95   18.50
   6  -3   6  472.45   17.80
   6  -3   6  401.26   16.40
   6  -3   6  439.16   20.50
  -7   3  -6   -5.00    8.90
  -7   3  -6   -1.20    5.00
  -7   3  -6    7.30    7.60
  -7   3  -6   -5.60    5.70
   7  -3   6   -5.70    6.00
   7  -3   6   -4.20    6.80
   7  -3   6    5.00    6.00
   7  -3   6   -3.20    6.20
  -8   3  -6   79.19    8.30
  -8   3  -6   73.19    8.20
   8  -3   6   84.49    9.10
   8  -3   6   80.29    8.80
   8  -3   6   84.59    8.70
  -9   3  -6   17.10    5.90
   9  -3   6   15.10    5.90
   9  -3   6   20.50    6.40
 -10   3  -6    0.60    2.70
  10  -3   6   -3.80    3.90
  10  -3   6    0.70    6.20
   9   2  -6    0.90    4.50
   9   2  -6    2.80    4.90
  -9  -2   6   -0.40    4.10
   8   2  -6    0.40    5.50
   8   2  -6    4.20    5.20
  -8  -2   6    4.00    5.30
   7   2  -6   62.69    8.80
   7   2  -6   56.29    6.90
   7   2  -6   64.99   11.90
  -7  -2   6   53.39    6.90
  -7  -2   6   57.89    9.30
   6   2  -6  134.89   15.30
   6   2  -6  127.89    8.10
   6   2  -6  147.99   11.50
   6   2  -6  122.49   12.40
  -6  -2   6  162.08   13.90
  -6  -2   6  149.39   16.20
  -6  -2   6  161.48   11.30
   5   2  -6   28.60    8.40
   5   2  -6   21.00    5.30
  -5  -2   6   27.20    7.90
  -5  -2   6   23.70    6.90
  -5  -2   6   19.70    5.70
   4   2  -6   67.09    9.20
  -4  -2   6   65.29    6.60
  -4  -2   6   77.79   12.00
  -4  -2   6   74.79    8.40
   3   2  -6   -4.10    5.90
   3   2  -6    3.20    6.90
  -3  -2   6    4.80    5.50
  -3  -2   6    4.50    5.90
  -3  -2   6   -1.00    4.40
   2   2  -6   17.10    7.20
   2   2  -6   11.60    6.00
  -2  -2   6   11.10    4.60
  -2  -2   6   18.10    6.60
  -2  -2   6   12.80    5.90
   1   2  -6  383.66   15.00
   1   2  -6  348.67   15.60
  -1  -2   6  372.16   15.40
  -1  -2   6  350.36   12.60
   0   2  -6   85.49   12.40
   0   2  -6  127.59   11.90
   0  -2   6  123.49   12.40
   0  -2   6   94.49   15.40
  -1   2  -6   39.10    6.80
  -1   2  -6   38.80    6.90
   1  -2   6   38.40    7.60
   1  -2   6   31.80    6.60
  -2   2  -6 1324.97   32.00
  -2   2  -6 1260.07   31.80
  -2   2  -6 1167.18   28.50
   2  -2   6 1329.87   32.50
   2  -2   6 1096.89   31.00
  -3   2  -6  158.58   13.00
  -3   2  -6  145.99    8.30
  -3   2  -6  152.98   11.70
   3  -2   6  128.89   11.40
  -4   2  -6   14.40    5.70
  -4   2  -6   11.30    6.10
  -4   2  -6   21.40    4.20
   4  -2   6   15.60    5.60
   4  -2   6   13.90    6.60
   4  -2   6   16.10    5.30
  -5   2  -6  151.18    8.30
  -5   2  -6  140.69   12.30
  -5   2  -6  146.89   14.00
   5  -2   6  144.69   10.40
   5  -2   6  162.08   12.10
   5  -2   6  141.39   14.70
   5  -2   6  149.19   10.60
  -6   2  -6    1.90    4.20
  -6   2  -6    1.80    5.50
  -6   2  -6   -1.20    7.10
  -6   2  -6    2.80    6.40
   6  -2   6   -3.50    5.70
   6  -2   6    0.60    5.40
   6  -2   6   -2.20    5.30
   6  -2   6   -5.70    4.70
  -7   2  -6  336.47   24.50
  -7   2  -6  364.66   13.20
  -7   2  -6  344.47   15.40
   7  -2   6  361.16   19.10
   7  -2   6  333.27   15.70
   7  -2   6  390.26   15.70
   7  -2   6  406.86   15.40
  -8   2  -6  329.97   19.60
  -8   2  -6  397.86   13.80
  -8   2  -6  384.16   18.80
  -8   2  -6  371.16   15.60
   8  -2   6  437.16   16.40
   8  -2   6  392.96   17.10
   8  -2   6  367.66   20.50
   8  -2   6  400.86   14.00
  -9   2  -6  145.09    9.00
  -9   2  -6  145.19   10.60
   9  -2   6  138.29   11.70
   9  -2   6  151.08   11.10
  10  -2   6   62.69    6.90
  10  -2   6   62.09    6.40
   9   1  -6   33.00    5.80
   9   1  -6   28.00    4.70
  -9  -1   6   18.10    6.90
   8   1  -6   45.50    6.80
   8   1  -6   39.50    7.80
  -8  -1   6   32.50    6.00
   7   1  -6   18.40    5.40
   7   1  -6   16.90    8.60
   7   1  -6   34.90    8.80
  -7  -1   6   14.90    8.50
  -7  -1   6   34.10    8.30
  -7  -1   6   36.30    6.50
  -7  -1   6   19.20   10.30
   6   1  -6   16.90    8.40
   6   1  -6   14.40    4.90
   6   1  -6   22.50    6.90
  -6  -1   6   20.50    8.50
  -6  -1   6   23.50    6.10
  -6  -1   6    5.90   12.20
  -6  -1   6   19.90    7.40
   5   1  -6   73.49    7.90
   5   1  -6   53.89    7.90
  -5  -1   6   57.59    6.40
  -5  -1   6   75.09   10.90
  -5  -1   6   65.59   13.00
  -5  -1   6   66.99    9.10
   4   1  -6  183.78   10.00
   4   1  -6  182.58   12.80
  -4  -1   6  186.48   13.60
  -4  -1   6  177.48   11.60
  -4  -1   6  175.88    9.80
   3   1  -6  512.95   17.90
   3   1  -6  432.26   18.30
  -3  -1   6  494.45   14.80
  -3  -1   6  486.85   16.70
   2   1  -6  836.82   22.80
   2   1  -6  724.23   22.30
  -2  -1   6  750.62   20.20
  -2  -1   6  785.52   22.50
  -2  -1   6  866.11   22.60
   1   1  -6  681.83   20.70
   1   1  -6  720.13   20.10
   1   1  -6  630.04   20.60
  -1  -1   6  663.13   20.50
  -1  -1   6  761.82   20.70
   0   1  -6    8.50    5.60
   0   1  -6   12.30    6.20
   0  -1   6    7.50    5.70
  -1   1  -6    2.30    6.10
  -1   1  -6    3.70    6.00
   1  -1   6    1.20    5.70
   1  -1   6    6.80    5.70
  -2   1  -6  294.57   14.30
  -2   1  -6  277.97   15.70
   2  -1   6  241.48   13.20
   2  -1   6  331.57   16.60
  -3   1  -6  442.06   16.20
  -3   1  -6  390.66   12.30
  -3   1  -6  424.56   16.70
   3  -1   6  417.66   15.50
  -4   1  -6  743.63   18.80
  -4   1  -6  743.53   22.30
  -4   1  -6  785.32   23.10
   4  -1   6  694.53   21.20
   4  -1   6  840.52   22.00
  -5   1  -6  297.07   14.30
  -5   1  -6  296.17   10.40
  -5   1  -6  293.67   15.40
   5  -1   6  310.87   13.90
   5  -1   6  292.37   12.50
  -6   1  -6   37.20    6.90
  -6   1  -6   41.70    8.00
  -6   1  -6   41.70    5.20
   6  -1   6   34.70    6.10
   6  -1   6   31.20    7.30
   6  -1   6   30.10    6.20
   6  -1   6   38.10    6.00
  -7   1  -6    0.00    6.60
  -7   1  -6    6.70    4.50
   7  -1   6   13.40    6.70
   7  -1   6   10.40    5.90
   7  -1   6    3.00    6.40
   7  -1   6    9.30    6.00
  -8   1  -6  134.69   15.60
  -8   1  -6  155.78   14.00
  -8   1  -6  140.79    9.20
  -8   1  -6  109.89   11.50
   8  -1   6  150.38   11.00
   8  -1   6  134.99   13.00
   8  -1   6  133.19   14.70
  -9   1  -6  115.39   11.00
   9  -1   6  138.69   10.10
   9  -1   6  108.89   11.60
  10  -1   6   -1.10    6.80
  10  -1   6   -3.30    6.20
   9   0  -6    5.80    3.90
   9   0  -6    8.00    4.70
   8   0  -6   12.60    5.20
   8   0  -6   16.90    6.70
  -8   0   6   15.50    7.30
  -8   0   6   18.50    5.30
   7   0  -6    1.90    7.70
   7   0  -6    5.70    8.10
   7   0  -6    7.50    5.90
  -7   0   6   10.10    5.60
  -7   0   6    6.70    8.40
  -7   0   6    3.90    6.80
  -7   0   6   14.70   10.50
   6   0  -6   29.60    9.10
   6   0  -6   37.70    5.90
   6   0  -6   41.40    7.00
  -6   0   6   14.30    8.40
  -6   0   6   24.80    7.60
  -6   0   6   27.20    6.90
  -6   0   6   34.30    9.40
   5   0  -6   -4.20    5.80
   5   0  -6    4.70    4.80
  -5   0   6    3.10    4.70
  -5   0   6    1.50    5.80
  -5   0   6   12.20    7.40
  -5   0   6   -1.40    6.90
   4   0  -6  687.63   22.70
  -4   0   6  681.03   21.40
  -4   0   6  669.03   18.80
  -4   0   6  685.93   21.50
   3   0  -6 2060.79   49.90
   3   0  -6 2262.47   51.39
  -3   0   6 2348.76   50.29
  -3   0   6 2161.88   48.40
  -3   0   6 2211.08   50.59
   2   0  -6  288.37   14.00
   2   0  -6  254.77   14.00
  -2   0   6  268.77   10.80
  -2   0   6  281.97   12.80
  -2   0   6  318.87   13.90
   1   0  -6  132.29   13.00
   1   0  -6  146.09   12.70
   1   0  -6  137.19    8.90
  -1   0   6  116.59   13.10
  -1   0   6  145.99   11.70
   0   0  -6  101.99   12.50
   0   0  -6  136.79   11.70
   0   0   6  107.69   11.10
   0   0   6  107.39   10.80
  -1   0  -6  416.66   15.90
  -1   0  -6  407.46   15.50
   1   0   6  400.56   15.30
   1   0   6  366.26   15.60
  -2   0  -6  272.37   13.30
   2   0   6  286.37   13.10
   2   0   6  273.47   13.00
  -3   0  -6  400.66   15.00
  -3   0  -6  411.16   15.40
   3   0   6  340.67   11.10
   3   0   6  351.86   13.20
  -4   0  -6  724.63   18.50
  -4   0  -6  765.72   22.60
  -4   0  -6  803.52   22.50
   4   0   6  798.32   20.70
  -5   0  -6  454.55   16.90
  -5   0  -6  463.45   13.20
  -5   0  -6  485.55   17.70
   5   0   6  502.05   16.50
   5   0   6  504.75   15.40
  -6   0  -6    5.30    6.30
  -6   0  -6    2.10    5.30
  -6   0  -6    0.00    3.70
   6   0   6    1.60    4.30
   6   0   6    1.50    5.00
   6   0   6    4.20    5.30
   6   0   6    8.20    5.00
  -7   0  -6  174.28    9.30
  -7   0  -6  196.08   13.70
  -7   0  -6  198.48   14.10
   7   0   6  164.38   10.20
   7   0   6  185.98   13.40
   7   0   6  169.78   13.90
   7   0   6  198.68   11.20
  -8   0  -6  231.68   10.60
  -8   0  -6  256.97   19.30
   8   0   6  238.88   14.90
   8   0   6  245.48   12.60
  -9   0  -6   -1.20    6.20
  -9   0  -6    2.00    4.70
   9   0   6    0.60    5.70
   9   0   6    2.30    7.10
 -10   0  -6    6.60    4.50
  10   0   6    5.10    6.70
  10   0   6    5.20    5.70
 -11   0  -6   13.80    5.20
  11   0   6   26.50    5.80
  11   0   6   29.40    6.30
   9  -1  -6   11.80    4.00
   9  -1  -6   14.90    6.20
  -9   1   6    7.20    3.50
   8  -1  -6   -1.50    6.20
   8  -1  -6   -0.10    4.70
  -8   1   6    0.80    4.30
  -8   1   6   -3.90    5.40
   7  -1  -6    0.50    4.20
   7  -1  -6   -4.70    5.60
   7  -1  -6    2.30   13.20
   7  -1  -6   -1.20    8.40
  -7   1   6   -1.80    6.30
  -7   1   6    1.80    6.80
  -7   1   6   -0.50    8.00
  -7   1   6    1.50    5.20
   6  -1  -6  158.38   15.00
   6  -1  -6  159.08   10.80
   6  -1  -6  171.18   11.20
  -6   1   6  174.68   15.70
  -6   1   6  128.09   13.10
  -6   1   6  175.88   16.70
  -6   1   6  148.69   10.70
   5  -1  -6   74.39    8.40
   5  -1  -6   85.79   12.00
  -5   1   6   80.59    8.70
  -5   1   6   76.29    9.40
  -5   1   6   62.69    8.70
  -5   1   6   73.49    8.90
   4  -1  -6   12.80    5.50
   4  -1  -6   10.00    5.00
  -4   1   6    7.70    6.30
  -4   1   6   17.20    4.90
  -4   1   6   10.40    9.10
  -4   1   6    6.40    6.50
   3  -1  -6   85.09    9.20
   3  -1  -6   72.19    8.10
  -3   1   6   84.59   11.10
  -3   1   6   83.39    9.80
  -3   1   6   77.19    7.70
   2  -1  -6  270.87   11.50
   2  -1  -6  234.38   14.40
   2  -1  -6  258.97   14.00
  -2   1   6  273.47   12.70
  -2   1   6  277.67   13.30
  -2   1   6  253.27   10.40
   1  -1  -6   10.00    3.80
   1  -1  -6   11.30    6.20
   1  -1  -6   11.40    6.50
  -1   1   6   13.00    6.00
  -1   1   6   13.70    5.40
   0  -1  -6   14.80    5.70
   0  -1  -6   22.20    3.70
   0  -1  -6   18.80    6.60
   0   1   6   22.50    5.70
   0   1   6   13.70    5.70
  -1  -1  -6  296.17   13.70
  -1  -1  -6  324.57   13.80
   1   1   6  329.97   13.70
   1   1   6  309.97   13.50
  -2  -1  -6  846.82   22.90
  -2  -1  -6  943.11   23.50
   2   1   6  833.62   21.90
   2   1   6  796.52   22.40
  -3  -1  -6   53.09    6.70
  -3  -1  -6   57.69    6.60
   3   1   6   47.50    5.30
   3   1   6   48.10    5.60
  -4  -1  -6 1181.68   27.90
  -4  -1  -6 1066.89   27.60
   4   1   6 1049.49   25.80
  -5  -1  -6  986.10   25.00
  -5  -1  -6  920.61   24.70
  -5  -1  -6  823.22   22.00
   5   1   6  904.21   24.10
  -6  -1  -6  205.48    8.60
  -6  -1  -6  220.28   13.00
   6   1   6  205.48   12.00
   6   1   6  196.88   12.10
   6   1   6  245.08   11.00
  -7  -1  -6  338.77   11.60
  -7  -1  -6  325.27   15.50
  -7  -1  -6  361.56   15.20
   7   1   6  334.07   16.90
   7   1   6  376.66   15.70
   7   1   6  356.46   17.60
   7   1   6  412.06   17.10
   8   1   6   -5.00    6.90
   8   1   6    4.40    7.00
   8   1   6    7.80    5.70
  -9  -1  -6   54.19    6.30
   9   1   6   39.80   12.30
   9   1   6   61.09    7.30
   9   1   6   69.59    9.50
  10   1   6   34.50    6.50
  10   1   6   43.70    8.30
  11   1   6  117.79   10.30
  11   1   6   97.99    8.30
   9  -2  -6    4.40    3.40
   9  -2  -6    1.80    3.90
  -9   2   6    1.40    3.10
   8  -2  -6    6.40    4.30
   8  -2  -6    1.60    6.40
  -8   2   6    4.20    4.20
  -8   2   6    1.60    5.10
   7  -2  -6   21.40    8.50
   7  -2  -6   20.70    5.60
   7  -2  -6   20.10    5.60
  -7   2   6   24.00    5.60
  -7   2   6   18.60    6.60
  -7   2   6   20.00    8.30
  -7   2   6   16.30    8.40
   6  -2  -6    1.50    5.20
   6  -2  -6   -2.40    4.80
   6  -2  -6    2.60    7.40
  -6   2   6    6.40    6.90
  -6   2   6    1.10    7.70
  -6   2   6    5.30    4.90
  -6   2   6   -2.10    6.30
   5  -2  -6   65.59    9.50
   5  -2  -6   69.59    7.60
  -5   2   6   67.39    7.00
  -5   2   6   64.79    9.00
  -5   2   6   67.39    9.30
  -5   2   6   75.49   10.10
   4  -2  -6   -1.60    5.40
   4  -2  -6   -3.10    4.50
  -4   2   6    0.10    4.50
  -4   2   6  -10.00    5.40
  -4   2   6   -2.00    6.30
  -4   2   6    6.10    5.90
   3  -2  -6  572.54   18.40
   3  -2  -6  495.35   16.70
   3  -2  -6  485.25   19.40
  -3   2   6  539.85   15.80
  -3   2   6  556.14   18.80
  -3   2   6  512.05   18.30
   2  -2  -6  401.36   13.80
   2  -2  -6  422.26   17.70
   2  -2  -6  356.66   17.00
  -2   2   6  427.76   15.80
  -2   2   6  440.66   16.00
  -2   2   6  434.46   13.10
   1  -2  -6    0.90    6.10
   1  -2  -6    1.70    6.30
   1  -2  -6    0.40    3.10
  -1   2   6    3.20    5.30
  -1   2   6    1.50    3.70
   0  -2  -6   -4.10    6.70
   0  -2  -6    0.20    5.70
   0  -2  -6    0.30    2.40
   0   2   6   -2.30    5.30
   0   2   6   -0.60    4.80
  -1  -2  -6  314.87   13.50
   1   2   6  350.86   14.40
   1   2   6  334.67   23.00
  -2  -2  -6    3.20    5.10
   2   2   6    4.20    5.30
  -3  -2  -6 1831.12   39.60
   3   2   6 1667.93   38.10
  -4  -2  -6   20.90    5.90
  -4  -2  -6   23.30    5.70
   4   2   6   19.20    3.60
  -5  -2  -6 1700.23   41.70
  -5  -2  -6 2016.30   42.30
   5   2   6 1788.02   44.20
  -6  -2  -6    8.30    5.20
   6   2   6   19.20    6.20
   6   2   6    9.50    5.60
   6   2   6   10.10    4.60
   6   2   6    9.60    5.10
   7   2   6   22.20    7.00
   7   2   6   22.80    7.00
   7   2   6   28.10    6.60
   7   2   6   20.90    5.10
  -8  -2  -6  138.99    9.50
   8   2   6  154.28   14.70
   8   2   6  149.39   13.20
   8   2   6  166.48   12.30
   8   2   6  157.68   10.90
  -9  -2  -6    9.40    5.60
   9   2   6   25.00    7.40
   9   2   6    9.50    7.60
   9   2   6   12.80   10.20
  10   2   6    3.00    4.80
  10   2   6   12.70    7.80
  11   2   6    7.90    4.60
  11   2   6   16.50    6.90
   8  -3  -6    3.70    3.40
   8  -3  -6    9.30    9.80
  -8   3   6    6.10    3.90
  -8   3   6    4.60    4.70
   7  -3  -6  200.48    9.80
   7  -3  -6  193.68   15.30
   7  -3  -6  193.48   10.80
  -7   3   6  193.88   11.70
  -7   3   6  196.88   11.40
   6  -3  -6  154.48   14.80
   6  -3  -6  154.58    9.80
   6  -3  -6  168.28   11.90
  -6   3   6  137.59   15.90
  -6   3   6  154.68   15.00
  -6   3   6  164.78   10.10
  -6   3   6  156.78   11.90
   5  -3  -6   48.20    7.20
   5  -3  -6   46.20    6.00
   5  -3  -6   41.70    8.30
  -5   3   6   49.00    8.90
  -5   3   6   52.79    9.40
  -5   3   6   54.59    8.00
   4  -3  -6  140.19   12.30
   4  -3  -6  123.19    8.80
   4  -3  -6  116.19   13.90
   4  -3  -6  113.39    9.50
   4  -3  -6  133.39   10.30
  -4   3   6  124.09    8.70
  -4   3   6  126.89   13.10
  -4   3   6  125.09   13.10
  -4   3   6  119.59   11.00
   3  -3  -6   80.59    8.90
   3  -3  -6   68.59    8.80
   3  -3  -6   63.19    6.80
   3  -3  -6   65.69    6.60
  -3   3   6   86.89   11.90
  -3   3   6   81.19    7.20
  -3   3   6   73.99   10.90
  -3   3   6   69.59    7.70
   2  -3  -6   94.09    8.20
   2  -3  -6   95.79   12.40
  -2   3   6   91.69    7.50
  -2   3   6   92.89   10.50
  -2   3   6   91.79   11.20
   1  -3  -6    0.60    3.20
   1  -3  -6    1.00    6.30
   1  -3  -6    2.20    3.30
  -1   3   6    3.00    3.70
  -1   3   6    4.40    5.10
  -1   3   6    5.10    6.10
   0  -3  -6  270.57    8.80
   0  -3  -6  304.77   10.60
   0  -3  -6  317.57   15.00
   0  -3  -6  273.67   22.90
   0   3   6  306.47   14.10
   0   3   6  325.77   13.50
  -1  -3  -6   19.80    3.80
  -1  -3  -6   22.70    6.60
   1   3   6   23.60    5.90
   1   3   6   26.10    6.30
   2   3   6  110.79   10.90
   3   3   6   59.89   29.00
  -4  -3  -6  738.83   21.00
  -4  -3  -6  858.01   21.80
  -5  -3  -6   69.29    6.60
  -5  -3  -6   62.69    9.10
   5   3   6   68.59    7.20
   5   3   6   67.89    7.20
   5   3   6   70.69    9.00
   6   3   6   69.09    6.30
   6   3   6   74.59    7.30
   6   3   6   77.39    8.40
   6   3   6   67.89    8.80
   7   3   6   46.30    7.00
   7   3   6   66.49    9.60
   7   3   6   55.39   10.50
   7   3   6   63.49    6.50
   8   3   6  528.25   20.30
   8   3   6  459.65   16.80
   8   3   6  496.05   19.20
   9   3   6   66.19   15.20
   9   3   6   41.20    7.80
   9   3   6   43.20    8.20
  10   3   6   41.90    9.40
  10   3   6   29.90    6.10
  11   3   6   -1.00    4.10
  11   3   6    3.60    6.60
   8  -4  -6    8.10    5.60
  -8   4   6    4.10    3.90
  -8   4   6    3.10    3.20
   7  -4  -6   11.00    7.40
   7  -4  -6   13.40    5.10
   7  -4  -6   10.90    3.90
  -7   4   6   18.00    5.70
  -7   4   6   10.80    4.30
   6  -4  -6  119.89    8.10
   6  -4  -6  124.19   14.50
   6  -4  -6  158.68   11.50
  -6   4   6  127.79    9.10
  -6   4   6  103.29   15.70
  -6   4   6  101.39   22.50
  -6   4   6  154.78   11.30
   5  -4  -6   54.19    6.00
   5  -4  -6   58.09    9.80
   5  -4  -6   54.79    7.60
  -5   4   6   56.39    7.80
  -5   4   6   55.09    9.90
  -5   4   6   64.99   10.40
  -5   4   6   64.79    6.70
   4  -4  -6   33.80    6.00
   4  -4  -6   29.00    5.30
   4  -4  -6   33.40    6.50
   4  -4  -6   25.40    6.90
  -4   4   6   31.10    5.30
  -4   4   6   28.40    8.60
  -4   4   6   15.80   12.80
  -4   4   6   27.70    6.90
  -4   4   6   34.90    8.50
   3  -4  -6  194.68   11.90
   3  -4  -6  187.88   11.40
   3  -4  -6  152.88    9.40
   3  -4  -6  185.28   10.80
   3  -4  -6  174.68   15.90
  -3   4   6  200.48   14.20
  -3   4   6  192.88    9.60
  -3   4   6  203.08   12.30
  -3   4   6  159.98   18.40
  -3   4   6  192.48   14.10
   2  -4  -6  132.09    7.60
   2  -4  -6  124.39   12.40
   2  -4  -6  149.99    9.90
   2  -4  -6  142.09   13.60
  -2   4   6  157.48   12.20
  -2   4   6  169.18   10.60
  -2   4   6  168.58   13.00
   1  -4  -6    2.10    3.70
   1  -4  -6   -1.90    3.30
   1  -4  -6    1.20    6.80
   1  -4  -6   -1.50    6.20
  -1   4   6    0.50    6.00
  -1   4   6   -0.20    3.40
  -1   4   6   -0.10    5.10
   0  -4  -6  295.07   10.90
   0  -4  -6  266.07    9.70
   0  -4  -6  304.87   15.50
   0   4   6  314.27   14.60
   0   4   6  321.57   14.00
  -1  -4  -6  243.18    9.80
  -1  -4  -6  225.58   15.30
  -1  -4  -6  266.07   14.00
   1   4   6  229.98   13.50
   1   4   6  246.78   12.40
  -2  -4  -6  409.16   15.80
  -2  -4  -6  372.76   16.20
  -2  -4  -6  355.06   16.20
   2   4   6  364.56   14.90
  -3  -4  -6  382.16   15.00
  -3  -4  -6  324.67   10.50
  -3  -4  -6  321.47   14.70
  -4  -4  -6  533.85   17.90
  -5  -4  -6  543.55   16.50
   5   4   6  479.15   17.40
   6   4   6   75.29    6.30
   6   4   6   84.99    7.90
   6   4   6   72.99    8.80
   6   4   6   66.59    8.90
   7   4   6    5.60    5.90
   7   4   6    4.00    6.80
   7   4   6    9.50    5.20
   7   4   6    8.80    6.50
   8   4   6   46.20    9.60
   8   4   6   42.50    6.50
   8   4   6   50.79    8.40
   9   4   6  160.28   15.00
   9   4   6  143.29   12.50
  10   4   6    4.80    7.40
  10   4   6    3.00    8.30
  10   4   6   -0.40    5.20
  11   4   6  129.39   11.90
  11   4   6  121.29    9.00
   7  -5  -6  101.09    7.80
   7  -5  -6  106.19   10.40
  -7   5   6   97.19    6.80
  -7   5   6  101.19    8.40
  -6   5   6   35.80    5.60
  -6   5   6   38.90    6.80
   5  -5  -6  207.48   13.30
   5  -5  -6  194.08   14.80
  -5   5   6  198.58   10.40
  -5   5   6  215.58   13.60
  -5   5   6  186.28   16.80
  -5   5   6  202.68   16.90
   4  -5  -6   34.80    7.80
   4  -5  -6   34.70    6.60
   4  -5  -6   33.40    6.60
  -4   5   6   28.00   10.00
  -4   5   6   29.40    5.20
  -4   5   6   32.40   11.50
  -4   5   6   19.30    8.30
  -4   5   6   29.70    6.50
   3  -5  -6  113.79   11.00
   3  -5  -6  113.69   11.50
   3  -5  -6  126.09   10.90
  -3   5   6  125.39    8.60
  -3   5   6   94.89   13.80
  -3   5   6  115.89   11.20
  -3   5   6  107.59   13.50
  -3   5   6   87.69   11.40
   2  -5  -6  199.18   16.10
   2  -5  -6  216.98   11.90
   2  -5  -6  230.98   11.60
   2  -5  -6  202.98   12.30
   2  -5  -6  216.98    9.60
  -2   5   6  204.48   14.20
  -2   5   6  220.88   15.00
  -2   5   6  225.88   12.10
  -2   5   6  225.28    9.80
  -2   5   6  209.58   15.10
   1  -5  -6  182.88   10.40
   1  -5  -6  185.48   11.60
   1  -5  -6  180.08   15.20
   1  -5  -6  211.68    9.40
   1  -5  -6  172.28    9.70
  -1   5   6  174.38   20.60
  -1   5   6  187.68   12.90
  -1   5   6  199.88    8.60
  -1   5   6  174.38   13.80
  -1   5   6  188.28   11.20
   0  -5  -6  507.75   15.50
   0  -5  -6  545.95   22.40
   0  -5  -6  530.75   19.90
   0  -5  -6  535.45   17.30
   0  -5  -6  556.24   15.80
   0   5   6  521.95   16.90
   0   5   6  552.64   19.50
   0   5   6  545.05   19.90
   0   5   6  595.04   19.30
  -1  -5  -6  621.74   16.80
  -1  -5  -6  597.44   20.10
  -1  -5  -6  585.94   22.10
   1   5   6  593.74   20.20
  -2  -5  -6  269.07   10.20
  -2  -5  -6  295.97   14.10
  -2  -5  -6  256.87   15.00
   2   5   6  243.88   13.80
  -3  -5  -6    2.10    5.60
  -3  -5  -6   -0.40    3.20
  -3  -5  -6   -3.10    6.00
  -4  -5  -6   55.29    7.40
  -4  -5  -6   57.89    8.00
  -4  -5  -6   48.30    4.50
   4   5   6   49.10    6.30
   4   5   6   51.69    8.10
  -5  -5  -6  458.35   15.50
  -5  -5  -6  405.26   12.30
   5   5   6  393.16   16.80
   5   5   6  416.26   15.40
   6   5   6   79.79    9.40
   6   5   6   55.59    5.80
   6   5   6   86.99    9.80
   7   5   6   93.69   10.40
   7   5   6   83.19    8.50
   7   5   6   80.99    8.90
   8   5   6   56.09    9.90
   8   5   6   48.40    6.40
   8   5   6   51.19    9.00
  10   5   6    2.60    7.40
  11   5   6   78.49   10.60
  11   5   6   69.79    7.80
   7  -6  -6   39.10    4.60
   7  -6  -6   44.10    5.40
  -7   6   6   44.20    4.90
  -7   6   6   37.10    4.00
   6  -6  -6   26.60    7.60
   6  -6  -6   14.20    5.40
  -6   6   6   19.70    5.50
  -6   6   6   16.20    3.90
   5  -6  -6   49.90    7.40
  -5   6   6   43.80    6.90
  -5   6   6   18.90   10.50
  -5   6   6   50.59    5.80
   4  -6  -6    2.40    5.50
   4  -6  -6   -5.20    5.70
   4  -6  -6    2.60    6.00
  -4   6   6   -5.10    8.70
  -4   6   6   -1.20    7.60
  -4   6   6   -1.40    4.30
  -4   6   6    3.50    7.90
  -4   6   6    4.10    5.50
   3  -6  -6    2.00    5.90
   3  -6  -6    0.10    5.40
   3  -6  -6   -2.30    5.60
  -3   6   6   -3.00    4.90
  -3   6   6    2.50    7.60
  -3   6   6   -3.70    4.10
  -3   6   6   -3.90    7.60
  -3   6   6    0.60    7.40
   2  -6  -6   66.49    8.00
   2  -6  -6   72.09    9.70
   2  -6  -6   57.49   10.70
   2  -6  -6   75.89    9.00
   2  -6  -6   79.99    8.20
  -2   6   6   72.29    7.70
  -2   6   6   78.19   10.50
  -2   6   6   59.89    9.70
  -2   6   6   83.99    9.50
  -2   6   6   70.89   13.30
   1  -6  -6   50.89    7.70
   1  -6  -6   57.79    6.00
   1  -6  -6   55.19    6.70
   1  -6  -6   56.79    8.00
   1  -6  -6   57.59   10.30
  -1   6   6   56.79    9.50
  -1   6   6   55.89    9.30
  -1   6   6   55.69    6.60
  -1   6   6   48.20    8.50
   0  -6  -6   76.39    8.60
   0  -6  -6   76.49    7.90
   0  -6  -6   88.89   12.40
   0  -6  -6   68.59    9.60
   0  -6  -6   69.59    7.70
   0  -6  -6   74.09    7.30
   0   6   6   78.39    9.90
   0   6   6   69.39    6.80
   0   6   6   81.89    9.60
  -1  -6  -6  222.28   16.70
  -1  -6  -6  225.48    9.70
  -1  -6  -6  198.68   10.80
   1   6   6  203.38   14.40
   1   6   6  245.68   12.90
   1   6   6  205.68   10.20
  -2  -6  -6  189.48   10.50
  -2  -6  -6  211.18    9.70
  -2  -6  -6  226.98   15.30
   2   6   6  222.78   12.50
   2   6   6  193.78   13.00
   2   6   6  189.28   13.70
  -3  -6  -6  269.87   14.70
  -3  -6  -6  256.27   11.70
   3   6   6  210.48   13.90
   3   6   6  209.58   17.60
   3   6   6  232.38   12.10
  -4  -6  -6   39.80    7.50
  -4  -6  -6   38.90    9.30
   4   6   6   34.70    5.90
   4   6   6   30.90    7.60
   4   6   6   31.30    5.60
  -5  -6  -6   59.69    8.50
  -5  -6  -6   49.50    5.20
   5   6   6   71.69    9.40
   5   6   6   41.60    8.30
   5   6   6   48.20    7.30
  -6  -6  -6    8.00    4.00
   6   6   6   10.30    6.00
   6   6   6    7.00   12.80
   7   6   6   28.20    8.70
   7   6   6   36.80    7.20
   8   6   6  284.97   19.20
   8   6   6  293.87   16.10
   9   6   6   33.40    6.30
   9   6   6   32.90    7.40
   9   6   6   41.90    9.50
  10   6   6   22.40    6.60
  11   6   6   11.00    5.60
   6  -7  -6    2.20    4.40
   6  -7  -6   -0.10    4.30
  -6   7   6    6.10    4.10
   5  -7  -6    8.80    8.10
   5  -7  -6    2.50    5.20
  -5   7   6    7.80    4.90
  -5   7   6    1.60    4.20
  -5   7   6    2.70    7.10
   4  -7  -6   10.90    7.60
   4  -7  -6    8.60    5.70
  -4   7   6    3.70    5.50
  -4   7   6   10.20    8.40
  -4   7   6    0.10    3.60
   3  -7  -6   31.90    6.90
   3  -7  -6   25.60    7.70
   3  -7  -6   37.20    7.40
  -3   7   6   33.30    6.70
  -3   7   6   35.80    9.40
  -3   7   6   33.20    4.70
  -3   7   6   36.10   10.00
   2  -7  -6   71.49    8.90
   2  -7  -6   84.89    9.00
   2  -7  -6   97.09   11.30
   2  -7  -6   56.49   19.50
  -2   7   6   89.29    9.90
  -2   7   6   51.39   19.30
  -2   7   6   83.49   10.50
   1  -7  -6   15.90    5.80
   1  -7  -6   26.50    6.90
   1  -7  -6   26.60    6.80
   1  -7  -6   27.30    5.50
   1  -7  -6   30.10   10.60
  -1   7   6   26.30    6.40
  -1   7   6   23.30    8.30
  -1   7   6   30.50    9.80
   0  -7  -6   21.90    5.30
   0  -7  -6   17.30   11.30
   0  -7  -6   17.10    6.80
   0  -7  -6   23.30    5.50
   0  -7  -6   22.40    8.90
   0  -7  -6   16.50    6.70
   0   7   6   25.50    5.90
   0   7   6   22.40    8.20
   0   7   6   28.40    9.60
  -1  -7  -6   57.89    6.30
  -1  -7  -6   53.29   12.10
  -1  -7  -6   55.89    7.20
  -1  -7  -6   73.59   11.80
  -1  -7  -6   54.59    9.50
   1   7   6   65.79   10.90
   1   7   6   59.29    6.40
   1   7   6   56.09    8.30
  -2  -7  -6   49.20    5.90
  -2  -7  -6   36.90    6.30
  -2  -7  -6   40.90    8.90
  -2  -7  -6   43.70    9.40
   2   7   6   40.90    6.40
   2   7   6   52.39    7.90
  -3  -7  -6  234.88   10.80
  -3  -7  -6  287.27   15.90
  -3  -7  -6  239.78   16.70
  -3  -7  -6  222.88   12.30
   3   7   6  228.68   12.10
   3   7   6  264.57   13.50
   3   7   6  218.58   13.90
  -4  -7  -6   93.29   13.30
  -4  -7  -6   83.99    8.60
  -4  -7  -6   88.69    7.90
  -4  -7  -6   96.49   13.90
   4   7   6  101.49    9.40
   4   7   6   94.19    9.70
   4   7   6  101.19   11.50
  -5  -7  -6  140.89   14.30
  -5  -7  -6  135.69   14.40
  -5  -7  -6  122.99    8.70
   5   7   6  119.09   12.00
   5   7   6  124.79   12.70
   5   7   6  137.89    8.80
  -6  -7  -6   -1.40    4.40
   6   7   6   10.20    8.00
   6   7   6   -1.00    6.60
  -7  -7  -6   -3.80    4.80
   7   7   6   -7.10    7.00
   7   7   6    2.80    7.60
   8   7   6   13.50    8.10
   8   7   6   26.20    7.70
   9   7   6   72.39    8.90
  10   7   6  168.48   11.50
   5  -8  -6   -0.60    4.40
   5  -8  -6    3.80    4.20
  -5   8   6   -7.80    5.70
  -5   8   6    3.30    4.00
   4  -8  -6    6.50    5.30
   4  -8  -6    5.70    5.40
   4  -8  -6   11.60    5.60
  -4   8   6    6.60    4.70
  -4   8   6    6.00    6.60
   3  -8  -6    1.60    5.40
   3  -8  -6   -2.00    5.50
  -3   8   6   -2.70    6.70
  -3   8   6    1.50    5.00
   2  -8  -6   22.00    6.90
   2  -8  -6   19.30    6.90
  -2   8   6   19.70    6.50
  -2   8   6   24.80    8.60
  -2   8   6   15.30   11.30
   1  -8  -6   45.80    8.00
   1  -8  -6   59.49    8.20
   1  -8  -6   45.00   10.90
   1  -8  -6   41.80    6.20
   1  -8  -6   40.70    8.10
  -1   8   6   57.79    7.10
  -1   8   6   42.80   10.80
  -1   8   6   44.80    8.70
   0  -8  -6    0.80   13.50
   0  -8  -6    4.10    5.60
   0  -8  -6    2.40    6.40
   0  -8  -6    4.30    5.90
   0  -8  -6    9.50    5.40
   0   8   6    0.80    5.00
   0   8   6    3.90   11.10
   0   8   6   -1.10    7.00
  -1  -8  -6   65.39    8.20
  -1  -8  -6   69.99   15.80
  -1  -8  -6   61.19   10.40
  -1  -8  -6   72.79   13.20
  -1  -8  -6   72.39    7.10
   1   8   6   63.29    6.60
   1   8   6   70.29    9.50
  -2  -8  -6   14.00    8.80
  -2  -8  -6   11.40    9.60
  -2  -8  -6    8.80    5.90
   2   8   6   14.70    7.20
   2   8   6    6.80    8.40
  -3  -8  -6   91.29   11.50
  -3  -8  -6   91.79   12.00
  -3  -8  -6   70.09   12.30
  -3  -8  -6   79.29    8.40
   3   8   6   73.89    8.50
   3   8   6   84.09    9.30
  -4  -8  -6   92.39   10.70
  -4  -8  -6   93.99   14.80
  -4  -8  -6   80.59    8.70
  -4  -8  -6  112.79   15.50
   4   8   6   88.69    9.20
   4   8   6   96.69   10.70
  -5  -8  -6  125.39    9.10
  -5  -8  -6  114.09   12.30
  -5  -8  -6  155.88   16.00
   5   8   6  124.29   12.50
   5   8   6  114.09    8.00
  -6  -8  -6   -4.30    4.60
  -6  -8  -6    6.70    8.30
   6   8   6    3.20    6.80
   6   8   6   -2.90    5.20
  -7  -8  -6    7.80    5.20
   7   8   6    8.20    6.70
   7   8   6    1.20    4.90
  -8  -8  -6   65.09    6.40
   8   8   6   61.09    8.70
   9   8   6  196.38   12.30
  10   8   6   -2.10    5.30
   4  -9  -6    5.10    4.30
  -4   9   6    5.90    3.60
  -4   9   6    3.60    5.60
   3  -9  -6    1.30    5.20
   3  -9  -6    4.80    4.80
  -3   9   6    5.00    5.40
  -3   9   6   -0.20    5.20
   2  -9  -6   86.99   10.10
   2  -9  -6   89.09    9.40
  -2   9   6   74.09    9.10
  -2   9   6   88.09    8.20
   1  -9  -6    7.40   12.60
   1  -9  -6    1.20    5.80
   1  -9  -6    4.10    6.10
   1  -9  -6   -0.60    6.60
  -1   9   6    0.40    6.90
  -1   9   6   -2.20    4.70
   0  -9  -6    5.60    6.30
   0  -9  -6   -5.10    8.50
   0  -9  -6   -1.50    6.40
   0  -9  -6    1.70    4.70
   0   9   6   -3.00    4.50
   0   9   6   -2.30    6.80
  -1  -9  -6   76.19    7.60
  -1  -9  -6   65.59   11.80
  -1  -9  -6   60.79    8.20
   1   9   6   79.79   10.30
  -2  -9  -6   11.00    9.10
  -2  -9  -6    0.50    4.70
  -2  -9  -6    1.40    6.00
  -2  -9  -6    1.10   10.20
   2   9   6    1.10    7.10
  -3  -9  -6   51.59   12.00
  -3  -9  -6   50.99    6.80
  -3  -9  -6   60.19   11.10
  -3  -9  -6   43.50    7.90
   3   9   6   45.60    8.40
   3   9   6   41.60    7.20
  -4  -9  -6   28.20    9.90
  -4  -9  -6   39.70    7.90
  -4  -9  -6   38.20   10.90
  -4  -9  -6   36.00    6.80
   4   9   6   34.70    7.20
   4   9   6   31.30    6.70
  -5  -9  -6    8.50    5.30
  -5  -9  -6    9.60    9.70
  -5  -9  -6   16.20    6.80
   5   9   6    6.80    6.30
  -6  -9  -6   72.49    8.60
   6   9   6   94.59   10.60
  -7  -9  -6  134.19    9.30
   7   9   6  151.28   11.70
  -8  -9  -6   64.99    7.30
   8   9   6   83.89    8.80
   9   9   6   59.79    7.10
   3 -10  -6   66.09    6.70
  -3  10   6   59.09    5.70
  -3  10   6   64.79    7.20
   2 -10  -6   93.89    8.80
   2 -10  -6  106.69    8.20
  -2  10   6   89.29    8.80
  -2  10   6   96.09    7.50
   1 -10  -6   -4.90    5.20
   1 -10  -6   -0.90    4.80
  -1  10   6   -2.30    5.10
   0 -10  -6   48.00    7.10
   0 -10  -6   41.80    8.50
   0 -10  -6   42.10    5.90
   0  10   6   51.69    8.30
  -1 -10  -6   32.60    7.20
  -1 -10  -6   38.80    5.90
   1  10   6   33.60    7.70
  -2 -10  -6   13.10    6.50
  -2 -10  -6   11.60    5.40
   2  10   6    7.70    6.50
  -3 -10  -6   30.00    6.10
  -3 -10  -6   26.00    6.70
   3  10   6   18.20    7.40
   3  10   6   29.10    6.80
  -4 -10  -6  167.98   10.30
  -4 -10  -6  167.28   11.40
   4  10   6  128.19   10.60
   4  10   6  165.18    9.40
  -5 -10  -6   50.69    6.90
  -5 -10  -6   49.90    7.70
   5  10   6   37.20    7.00
  -6 -10  -6   11.00    5.10
   6  10   6   13.80    6.40
  -7 -10  -6   -1.80    4.80
   7  10   6    0.60    7.30
  -8 -10  -6    2.30    5.00
   8  10   6    2.40    5.30
   1 -11  -6   -3.00    3.60
   1 -11  -6    5.40    4.60
  -1  11   6   -0.60    4.10
   0 -11  -6    8.20   10.70
   0 -11  -6   31.60    5.60
   0  11   6   23.60    5.40
  -1 -11  -6    7.00    6.80
  -1 -11  -6   -0.50    4.20
   1  11   6    7.30    5.80
  -2 -11  -6   43.10    6.90
  -2 -11  -6   35.60    5.50
   2  11   6   33.40    6.00
  -3 -11  -6    7.60    7.40
  -3 -11  -6    5.90    4.50
   3  11   6   10.90    4.80
  -4 -11  -6    3.20    4.80
  -4 -11  -6    4.60    5.50
   4  11   6   -4.30    6.20
  -5 -11  -6   17.80    5.50
  -5 -11  -6   19.00    6.00
   5  11   6   23.20    6.20
  -6 -11  -6    5.50    4.50
   6  11   6    8.90    5.30
  -7 -11  -6   15.60    4.70
   7  11   6    4.00    5.00
  -2 -12  -6    5.70    4.30
   2  12   6    2.40    3.00
  -3 -12  -6   -1.50    3.80
  -3 -12  -6    1.20    4.40
  -4 -12  -6   96.49    7.70
  -4 -12  -6   97.89    7.40
  -4 -10   7   51.29    6.00
  -4 -10   7   58.99    6.40
  -3 -10   7   69.89    7.50
  -3 -10   7   68.69    7.70
   2  10  -7    2.10    3.70
  -2 -10   7    2.20    4.50
  -2 -10   7    4.00    6.00
   1  10  -7   18.00    4.70
  -1 -10   7   18.50    6.60
  -1 -10   7   18.90    4.60
   0  10  -7   13.00    4.70
   0 -10   7   16.10    6.00
  -1  10  -7    3.10    4.30
   1 -10   7   -3.00    5.40
   1 -10   7    3.00    5.00
  -2  10  -7    0.30    3.90
   2 -10   7   -2.50    4.10
   2 -10   7    3.00    4.20
   6   9  -7    3.30    7.00
  -6  -9   7   -4.60    4.00
   5   9  -7    8.80    8.70
  -5  -9   7    9.80    5.70
  -5  -9   7   16.90    8.90
   4   9  -7   12.60    9.30
  -4  -9   7    7.60    6.20
  -4  -9   7   -2.70    6.30
   3   9  -7    7.90    9.20
   3   9  -7    3.80    4.40
  -3  -9   7   11.60    6.20
  -3  -9   7    8.90    7.40
   2   9  -7   55.99   10.90
   2   9  -7   45.30    6.60
  -2  -9   7   40.60    7.20
  -2  -9   7   44.90    9.20
   1   9  -7   55.09    7.60
  -1  -9   7   63.79    7.40
  -1  -9   7   65.99    9.30
   0   9  -7   39.30    7.40
   0  -9   7   38.80    6.30
   0  -9   7   46.00    9.30
   0  -9   7   40.90    8.40
  -1   9  -7   39.30    7.60
   1  -9   7   34.30    8.00
   1  -9   7   37.80    8.80
  -2   9  -7   -2.30    3.50
  -2   9  -7    0.60    5.40
   2  -9   7    0.50    6.20
   2  -9   7    0.70    5.60
  -3   9  -7   29.20    6.30
  -3   9  -7   40.30    4.40
   3  -9   7   48.40    6.40
   3  -9   7   36.50    6.50
  -4   9  -7    8.50    3.50
   4  -9   7    6.10    4.60
  -7  -8   7  319.17   11.40
   6   8  -7   13.60    9.30
  -6  -8   7    7.40    5.80
   5   8  -7   14.30   11.70
  -5  -8   7   14.50    7.00
  -5  -8   7   20.70    7.60
   4   8  -7   32.90   11.60
   4   8  -7   41.00    5.10
  -4  -8   7   40.30    8.80
  -4  -8   7   43.70   15.90
   3   8  -7   22.90   12.40
   3   8  -7   16.90    5.90
  -3  -8   7   20.40    7.10
  -3  -8   7   11.40   10.30
  -3  -8   7   20.80    8.90
  -3  -8   7   13.20    7.90
   2   8  -7    8.80    6.40
   2   8  -7    5.40   12.50
  -2  -8   7   12.30    8.50
  -2  -8   7    7.10    6.70
  -2  -8   7   -5.50   12.20
  -2  -8   7   -5.00   10.00
   1   8  -7  137.29   13.10
   1   8  -7  142.89   16.10
  -1  -8   7   91.39   19.50
  -1  -8   7  111.69   11.60
  -1  -8   7  107.09   11.40
  -1  -8   7  128.89   17.40
   0   8  -7   36.00    8.20
   0  -8   7   16.40    9.90
   0  -8   7   23.70    8.60
   0  -8   7   23.00    9.00
   0  -8   7   20.50    6.90
   0  -8   7   11.10   16.00
  -1   8  -7   42.90    5.90
  -1   8  -7   33.30    8.60
   1  -8   7   36.80    9.50
   1  -8   7   48.50   12.50
   1  -8   7   42.00    6.80
   1  -8   7   59.29    9.60
  -2   8  -7   49.90    6.40
  -2   8  -7   33.70    8.00
   2  -8   7   27.90    8.40
   2  -8   7   43.00    8.70
  -3   8  -7  180.18   13.20
   3  -8   7  190.08   12.80
   3  -8   7  194.48   15.90
  -4   8  -7   88.29   10.60
   4  -8   7   89.69    9.90
   4  -8   7   94.49    8.70
  -5   8  -7    2.50    6.20
   5  -8   7    3.20    4.50
  -8  -7   7    3.50    4.00
   7   7  -7   33.80    8.90
  -7  -7   7   29.90    7.20
   6   7  -7   15.30   11.00
  -6  -7   7   22.40    6.60
   5   7  -7    6.90   11.40
  -5  -7   7    8.10    7.00
  -5  -7   7   20.10    8.50
   4   7  -7  224.38   24.30
   4   7  -7  232.58   11.70
  -4  -7   7  248.88   20.20
  -4  -7   7  259.97   14.90
  -4  -7   7  228.28   15.40
  -4  -7   7  196.28   17.00
   3   7  -7   -1.80    5.70
   3   7  -7    4.50   11.90
  -3  -7   7    1.20    7.10
  -3  -7   7  -10.20    7.90
  -3  -7   7    3.00    7.90
  -3  -7   7    3.80    9.50
   2   7  -7   -2.80    6.50
   2   7  -7    3.30   12.90
  -2  -7   7    2.40    7.30
  -2  -7   7    6.20    6.80
  -2  -7   7    3.30    8.70
  -2  -7   7   11.10    8.70
   1   7  -7    6.60   14.10
   1   7  -7   10.50    7.40
  -1  -7   7   10.20    6.90
  -1  -7   7   13.30    8.70
  -1  -7   7   10.30    9.00
  -1  -7   7   12.90    8.70
   0   7  -7    0.50    4.80
   0   7  -7   -2.60    7.60
   0   7  -7   -0.50   13.30
   0  -7   7    5.00    6.60
   0  -7   7    2.90    7.70
   0  -7   7    3.70    8.60
   0  -7   7   -5.80    8.40
  -1   7  -7   46.60    9.70
  -1   7  -7   35.80    6.40
  -1   7  -7   27.90   10.70
   1  -7   7   48.20    7.50
   1  -7   7   39.20    9.70
   1  -7   7   44.90    8.90
   1  -7   7   24.60   10.30
   1  -7   7   31.20   12.00
  -2   7  -7   17.20    9.60
  -2   7  -7   10.60    8.10
   2  -7   7   13.10    9.90
   2  -7   7    6.20    7.70
   2  -7   7    3.60   10.90
   2  -7   7   -0.40    7.40
  -3   7  -7  126.49   12.30
  -3   7  -7   91.29   11.30
  -3   7  -7   91.19   10.70
   3  -7   7  120.69   13.90
   3  -7   7  105.29   10.80
   3  -7   7   95.19   17.20
  -4   7  -7    6.90    7.40
  -4   7  -7   12.70    6.30
   4  -7   7    5.40    6.90
   4  -7   7   15.10    7.00
  -5   7  -7   20.30    7.70
  -5   7  -7   31.70    6.20
   5  -7   7   15.30    6.90
  -6   7  -7   -3.00    4.50
   6  -7   7   -1.40    5.20
   8   6  -7   20.00    3.30
  -8  -6   7   16.30    4.40
   7   6  -7    5.70    3.90
   7   6  -7   11.20    9.60
  -7  -6   7    7.40    5.70
   6   6  -7    1.30   12.20
   6   6  -7    4.60    4.40
  -6  -6   7   12.50    6.70
   5   6  -7  145.89   21.20
   5   6  -7  116.59    8.60
   5   6  -7  132.39   10.20
  -5  -6   7  145.19   18.70
  -5  -6   7  168.88   13.00
  -5  -6   7  166.48   17.70
  -5  -6   7  135.59   15.60
   4   6  -7  121.59   14.90
   4   6  -7  126.59   10.60
  -4  -6   7  135.09   12.80
  -4  -6   7  116.29   15.00
  -4  -6   7  134.39   18.60
  -4  -6   7  123.59   11.90
   3   6  -7   -0.80    5.80
   3   6  -7    8.60   11.90
  -3  -6   7   -3.60    9.80
  -3  -6   7   -4.40    7.60
  -3  -6   7   -0.30    6.80
  -3  -6   7    0.20    8.00
   2   6  -7   20.90    7.40
   2   6  -7   12.70   12.20
  -2  -6   7   20.00    8.40
  -2  -6   7   14.50    7.00
  -2  -6   7    9.80    8.40
  -2  -6   7   31.30   10.00
   1   6  -7  140.79   12.40
   1   6  -7  157.38   17.60
   1   6  -7  126.89    9.10
  -1  -6   7  110.49   14.60
  -1  -6   7  121.99   13.90
  -1  -6   7  133.39   11.80
  -1  -6   7  142.39   16.80
   0   6  -7   41.60    7.60
   0   6  -7   48.80   14.90
   0   6  -7   51.89   10.20
   0   6  -7   54.39    9.40
   0  -6   7   24.00    8.30
   0  -6   7   36.40    9.50
   0  -6   7   43.70    8.90
   0  -6   7   26.60    9.90
   0  -6   7   45.80    7.50
  -1   6  -7    1.70    8.20
  -1   6  -7   -4.40    7.70
   1  -6   7   -0.30    8.20
   1  -6   7    0.30    6.10
   1  -6   7    1.60    8.40
   1  -6   7   -2.90   11.60
   1  -6   7    2.60    6.90
  -2   6  -7    3.20    4.20
  -2   6  -7    0.60    6.10
  -2   6  -7    0.20    8.60
  -2   6  -7    1.10    7.90
   2  -6   7   -8.20    6.80
   2  -6   7   11.70   11.10
   2  -6   7   -0.10    5.60
   2  -6   7    1.20    8.60
  -3   6  -7   -0.20    5.90
  -3   6  -7   -1.20    4.00
  -3   6  -7   -0.10   11.20
  -3   6  -7    3.00   11.20
   3  -6   7    5.10    7.50
   3  -6   7   -6.60   11.60
   3  -6   7   -2.70    7.20
  -4   6  -7    2.30    9.30
  -4   6  -7    6.50    8.40
  -4   6  -7    5.20    6.10
  -4   6  -7    9.40    4.30
  -4   6  -7   -6.00    7.70
   4  -6   7   13.70    7.50
   4  -6   7    3.50    7.50
  -5   6  -7    4.70    8.40
  -5   6  -7    4.10    7.90
  -5   6  -7    8.10    4.20
  -5   6  -7    8.00    6.20
   5  -6   7    6.10    7.20
   5  -6   7    7.40    6.90
  -6   6  -7  128.79    7.60
  -6   6  -7  127.39   10.30
   6  -6   7  108.69   11.20
  -7   6  -7    3.40    4.10
  -7   6  -7    0.60    4.70
   7  -6   7    2.20    4.70
   8   5  -7   33.00    4.40
   7   5  -7   36.00   11.40
   7   5  -7   49.20    6.00
  -7  -5   7   42.30    6.80
   6   5  -7   34.60    6.20
   6   5  -7   36.20   13.30
  -6  -5   7   24.90    8.70
  -6  -5   7   31.50    7.60
   5   5  -7  194.48   17.20
   5   5  -7  184.88   10.40
  -5  -5   7  207.98   16.00
  -5  -5   7  166.18   18.30
  -5  -5   7  157.08   15.50
  -5  -5   7  210.38   13.50
   4   5  -7  342.77   14.60
   4   5  -7  291.57   22.90
  -4  -5   7  287.67   17.10
  -4  -5   7  309.07   15.20
  -4  -5   7  335.97   20.00
  -4  -5   7  318.97   18.10
   3   5  -7  104.59   17.10
  -3  -5   7   90.79   13.70
  -3  -5   7   91.09   10.50
  -3  -5   7  110.49   11.50
  -3  -5   7  119.39   15.90
   2   5  -7   53.89    7.50
   2   5  -7   70.99   12.80
  -2  -5   7   50.29    7.40
  -2  -5   7   59.99    9.80
  -2  -5   7   62.89    9.50
  -2  -5   7   54.69    9.10
   1   5  -7   35.80   12.50
   1   5  -7   41.40    5.90
   1   5  -7   40.60    9.10
   1   5  -7   41.40    7.70
  -1  -5   7   50.89   10.10
  -1  -5   7   51.39    8.80
  -1  -5   7   47.00    6.70
  -1  -5   7   43.10    9.20
   0   5  -7  156.38   16.10
   0   5  -7  151.58    9.70
   0   5  -7  166.58   12.90
   0   5  -7  145.69   15.00
   0  -5   7  141.69   11.00
   0  -5   7  182.18   16.20
   0  -5   7  145.29   13.10
   0  -5   7  212.68   23.60
  -1   5  -7    8.50    4.00
  -1   5  -7    7.20    7.80
  -1   5  -7   -1.70    9.90
  -1   5  -7   12.80    6.20
  -1   5  -7    5.00    7.80
  -1   5  -7   16.00   12.50
   1  -5   7    4.50    8.20
   1  -5   7   14.50    8.00
   1  -5   7    7.90    7.80
   1  -5   7    4.20    5.40
   1  -5   7    7.40    6.50
  -2   5  -7    6.90    7.90
  -2   5  -7   11.00    8.20
  -2   5  -7    4.80    5.60
  -2   5  -7    5.40    7.60
  -2   5  -7   10.40    4.00
   2  -5   7   12.70    7.10
   2  -5   7   11.30    8.90
   2  -5   7    7.20    5.30
   2  -5   7   11.70    8.00
   2  -5   7    5.10    8.40
  -3   5  -7  134.39   14.20
  -3   5  -7  133.69    8.80
  -3   5  -7  128.99   10.80
  -3   5  -7  141.39   15.30
  -3   5  -7  125.79   14.30
   3  -5   7  143.79   17.50
   3  -5   7  144.99   13.90
   3  -5   7  129.49   12.70
   3  -5   7  106.99   10.60
  -4   5  -7   92.39   11.90
  -4   5  -7  110.49   14.40
  -4   5  -7  121.29   11.30
  -4   5  -7  106.99   15.40
   4  -5   7   90.49    8.70
   4  -5   7   91.19   13.60
   4  -5   7  106.59   12.00
   4  -5   7  107.39   13.10
  -5   5  -7    3.60    8.10
  -5   5  -7   10.10    4.70
  -5   5  -7    2.60    6.10
  -5   5  -7    4.00    7.90
  -5   5  -7    3.10    8.80
   5  -5   7    0.30    6.20
   5  -5   7   10.50    7.50
   5  -5   7    1.50    6.30
   5  -5   7    4.30    6.30
  -6   5  -7  259.97   13.00
  -6   5  -7  238.88   18.30
  -6   5  -7  253.87   10.80
   6  -5   7  233.28   14.40
  -7   5  -7   83.39    7.10
  -7   5  -7   78.79    7.90
   7  -5   7   77.39    9.30
  -8   5  -7   62.99    5.80
  -8   5  -7   74.39    6.80
   8  -5   7   65.19    6.50
   9   4  -7   10.00    3.50
  -9  -4   7    4.10    4.00
   8   4  -7   33.40    5.40
  -8  -4   7   24.50    5.30
   7   4  -7  250.47   11.60
  -7  -4   7  206.08   15.10
   6   4  -7    5.30   12.80
   6   4  -7   16.90    6.10
  -6  -4   7   23.70    9.40
  -6  -4   7   -0.90   12.30
  -6  -4   7   17.40    6.70
  -6  -4   7   14.30    7.90
   5   4  -7   -0.80    4.90
   5   4  -7    6.20   13.10
  -5  -4   7    1.50    7.30
  -5  -4   7    2.90    8.80
  -5  -4   7   22.10    9.50
   4   4  -7  357.06   23.40
   4   4  -7  357.76   14.70
  -4  -4   7  335.77   17.70
  -4  -4   7  308.37   17.30
  -4  -4   7  322.97   14.70
  -4  -4   7  325.97   19.00
   3   4  -7  206.98   12.30
   3   4  -7  162.18   19.10
  -3  -4   7  184.88   11.90
  -3  -4   7  170.58   13.50
  -3  -4   7  178.48   14.30
  -3  -4   7  174.98   16.00
   2   4  -7 1239.48   35.10
   2   4  -7 1009.30   31.10
   2   4  -7 1203.18   30.50
  -2  -4   7 1045.70   36.20
  -2  -4   7 1007.00   37.60
  -2  -4   7 1209.58   29.10
   1   4  -7  411.36   22.60
   1   4  -7  419.26   18.50
   1   4  -7  430.86   16.80
  -1  -4   7  425.46   18.50
  -1  -4   7  473.75   18.80
  -1  -4   7  394.66   17.50
  -1  -4   7  419.16   15.00
   0   4  -7  338.17   17.00
   0   4  -7  332.67   12.70
   0   4  -7  307.47   16.10
   0   4  -7  338.07   17.70
   0  -4   7  352.86   19.50
   0  -4   7  385.66   20.30
   0  -4   7  341.17   17.70
   0  -4   7  382.66   17.50
  -1   4  -7   87.69   13.10
  -1   4  -7   95.69   12.20
  -1   4  -7   80.29   18.90
  -1   4  -7   72.29   10.20
  -1   4  -7   78.29    6.30
  -1   4  -7   61.19    8.60
   1  -4   7   67.09    9.30
   1  -4   7   84.39    8.90
   1  -4   7   49.80    8.50
   1  -4   7   76.89    8.40
   1  -4   7   98.19   14.40
  -2   4  -7    7.40    3.60
  -2   4  -7    9.90    7.20
  -2   4  -7    7.50    6.70
  -2   4  -7   10.40   12.30
  -2   4  -7   12.10    5.30
   2  -4   7    1.20    7.10
   2  -4   7    8.50    8.00
   2  -4   7    9.10    4.90
   2  -4   7   13.60    7.10
   2  -4   7    2.90    6.00
  -3   4  -7  354.26   18.60
  -3   4  -7  356.26   14.80
  -3   4  -7  342.17   12.10
  -3   4  -7  350.36   17.50
  -3   4  -7  372.66   18.40
   3  -4   7  377.16   16.10
   3  -4   7  340.97   16.60
   3  -4   7  377.06   19.40
   3  -4   7  324.17   21.00
  -4   4  -7    7.30    8.60
  -4   4  -7   26.00    6.70
  -4   4  -7   13.50    7.40
  -4   4  -7   11.30    8.00
   4  -4   7    6.30    7.30
   4  -4   7   19.40    7.90
   4  -4   7   12.20   12.00
   4  -4   7   19.30    7.10
  -5   4  -7   10.00    8.00
  -5   4  -7    1.30    7.60
  -5   4  -7   12.30    6.20
   5  -4   7    4.60    6.80
   5  -4   7    5.80    8.00
   5  -4   7    3.50    6.60
  -6   4  -7   65.19   10.80
  -6   4  -7   82.09    8.60
  -6   4  -7   66.69   10.50
   6  -4   7   70.69    9.40
   6  -4   7   46.90    9.30
   6  -4   7   67.49    9.20
  -7   4  -7   -0.10    7.50
  -7   4  -7    4.20    6.00
  -7   4  -7   -4.10    8.40
   7  -4   7   -1.00    6.20
   7  -4   7    5.70   14.40
   7  -4   7   -4.50    6.60
   7  -4   7    0.10    5.90
  -8   4  -7   58.69    7.30
  -8   4  -7   47.40    5.60
   8  -4   7   61.89    7.20
   8  -4   7   49.60    6.80
  -9   4  -7   57.79    5.50
   9   3  -7    0.60    3.50
  -9  -3   7    1.10    3.60
   8   3  -7    5.10    4.10
  -8  -3   7    5.60    5.20
   7   3  -7   21.20    5.80
   7   3  -7   16.90    9.50
  -7  -3   7   14.50    6.20
  -7  -3   7   10.00    8.00
   6   3  -7   79.79    8.60
   6   3  -7   64.19   11.90
  -6  -3   7   60.39   11.20
  -6  -3   7   65.89    9.70
  -6  -3   7   98.29   10.70
  -6  -3   7   76.29   10.80
   5   3  -7   89.19   12.30
   5   3  -7   76.39    9.00
  -5  -3   7   72.69    8.20
  -5  -3   7   90.69   12.90
  -5  -3   7   72.69   11.30
  -5  -3   7   72.29   10.70
   4   3  -7  126.79   14.20
   4   3  -7  116.49   13.40
   4   3  -7  119.29    9.80
  -4  -3   7  134.69   13.70
  -4  -3   7  111.59   12.70
  -4  -3   7  123.09   15.00
  -4  -3   7  125.39   10.50
   3   3  -7  -19.20   10.40
   3   3  -7    4.20    5.30
  -3  -3   7    0.10    6.70
  -3  -3   7   15.20    9.30
  -3  -3   7    1.50    5.00
  -3  -3   7    1.10    7.70
   2   3  -7   82.69    9.50
   2   3  -7   86.19   12.40
   2   3  -7   80.29   11.90
  -2  -3   7   91.29    9.20
  -2  -3   7  112.39   11.90
   1   3  -7  607.54   21.10
  -1  -3   7  662.53   21.90
  -1  -3   7  634.34   18.40
   0   3  -7   95.09   12.80
   0   3  -7   91.79   12.10
   0  -3   7   98.39    8.80
   0  -3   7   90.79   12.70
   0  -3   7  103.69   13.30
  -1   3  -7   32.40    7.00
  -1   3  -7   33.30    8.00
  -1   3  -7   33.10    4.20
   1  -3   7   30.30    7.50
   1  -3   7   36.30    5.70
   1  -3   7   42.80    8.70
  -2   3  -7   35.20    7.40
  -2   3  -7   41.80    7.50
  -2   3  -7   33.50    4.30
  -2   3  -7   40.10    6.60
   2  -3   7   37.30    8.20
   2  -3   7   27.20    7.50
   2  -3   7   44.40    8.10
   2  -3   7   39.80    5.60
  -3   3  -7  176.18   14.00
  -3   3  -7  175.28    8.80
  -3   3  -7  173.58   12.80
   3  -3   7  184.68   12.10
   3  -3   7  178.58   15.10
   3  -3   7  153.68   17.40
   3  -3   7  210.28   19.60
  -4   3  -7   31.30    7.70
  -4   3  -7   37.70    8.40
  -4   3  -7   44.00    6.80
   4  -3   7   33.40    7.10
   4  -3   7   43.50    8.10
   4  -3   7   40.30    9.20
   4  -3   7   24.90    7.00
  -5   3  -7   13.70    8.00
  -5   3  -7   17.50    6.10
  -5   3  -7    8.00    6.80
  -5   3  -7    6.90    5.10
   5  -3   7    9.60    5.70
   5  -3   7    8.30    8.50
   5  -3   7    9.50    7.30
   5  -3   7    5.50    6.20
  -6   3  -7  298.57   18.40
  -6   3  -7  296.77   14.20
  -6   3  -7  279.17   17.60
  -6   3  -7  319.37   12.50
   6  -3   7  291.87   16.20
   6  -3   7  261.67   13.80
   6  -3   7  296.57   16.80
   6  -3   7  286.37   15.10
  -7   3  -7  144.99    9.60
  -7   3  -7  112.69   16.00
  -7   3  -7  126.69   10.70
  -7   3  -7  112.79   14.30
   7  -3   7  132.89   11.60
   7  -3   7  127.79   12.50
   7  -3   7   93.19   13.30
   7  -3   7  111.39   11.30
  -8   3  -7   77.99    8.10
   8  -3   7   62.69    8.30
   8  -3   7   64.39    7.10
   8  -3   7   57.49    7.90
  -9   3  -7    3.80    3.90
   9  -3   7   11.10    5.60
   9  -3   7   -1.70    5.50
   9   2  -7    6.50    4.20
   9   2  -7   -2.80    6.10
  -9  -2   7    5.70    3.70
   8   2  -7   26.00    5.80
   8   2  -7   31.80    9.40
  -8  -2   7   29.90    5.80
   7   2  -7   22.10   10.10
   7   2  -7   28.90    7.20
   7   2  -7   35.00    7.30
  -7  -2   7   24.10    6.40
  -7  -2   7   43.70   13.40
  -7  -2   7   26.90   11.00
   6   2  -7  181.78   16.90
   6   2  -7  164.58   12.90
   6   2  -7  170.08    9.30
   6   2  -7  185.88   12.60
  -6  -2   7  195.68   15.60
  -6  -2   7  169.68   11.90
  -6  -2   7  172.58   15.90
  -6  -2   7  228.78   21.70
   5   2  -7  189.18   16.10
   5   2  -7  224.08   12.50
  -5  -2   7  188.18   16.60
  -5  -2   7  176.18   15.80
  -5  -2   7  208.88   14.80
  -5  -2   7  194.18   12.00
   4   2  -7  157.98   14.00
   4   2  -7  161.48   17.80
   4   2  -7  173.78   10.60
  -4  -2   7  158.18   12.80
  -4  -2   7  165.98   10.70
  -4  -2   7  160.58   14.70
   3   2  -7    2.40    4.90
   3   2  -7   10.00    6.70
  -3  -2   7    5.50    5.80
  -3  -2   7    5.10    6.60
  -3  -2   7    4.50    4.60
   2   2  -7    8.00    6.10
  -2  -2   7   15.50    4.80
  -2  -2   7   15.80    6.20
  -2  -2   7   15.60    6.80
   1   2  -7  379.76   16.10
   1   2  -7  349.37   25.10
  -1  -2   7  383.26   16.40
  -1  -2   7  365.66   13.10
   0   2  -7   -2.50    5.90
   0  -2   7   -0.40    4.40
   0  -2   7    0.10    6.30
   0  -2   7    0.20    5.90
  -1   2  -7  817.02   22.00
  -1   2  -7  800.42   25.10
  -1   2  -7  946.31   25.90
   1  -2   7  768.02   24.80
   1  -2   7  929.21   28.80
   1  -2   7  918.01   26.70
  -2   2  -7   28.20    4.10
  -2   2  -7   25.10    6.90
  -2   2  -7   25.10    6.80
   2  -2   7   28.20    8.00
   2  -2   7   27.00    6.90
  -3   2  -7 1198.48   32.30
  -3   2  -7 1259.57   32.60
   3  -2   7 1184.58   32.10
  -4   2  -7  822.32   22.50
  -4   2  -7  714.83   22.10
  -4   2  -7  843.12   25.60
  -4   2  -7  817.22   24.90
   4  -2   7  882.11   24.20
   4  -2   7  823.72   24.00
   4  -2   7  831.72   26.30
   4  -2   7  778.12   23.60
  -5   2  -7   -0.80    6.70
  -5   2  -7   -1.00    5.00
  -5   2  -7    9.70    4.60
  -5   2  -7    9.30    6.10
   5  -2   7    3.20    5.20
   5  -2   7    3.90    5.10
   5  -2   7    3.10    5.30
   5  -2   7   10.50    6.10
  -6   2  -7    1.10    6.70
  -6   2  -7   -1.10    7.00
  -6   2  -7   -1.70    4.50
  -6   2  -7    2.70    5.80
   6  -2   7    1.00    6.00
   6  -2   7   -1.30    5.40
   6  -2   7   -3.30    5.40
   6  -2   7   -2.90    5.80
  -7   2  -7   35.30    7.30
  -7   2  -7   37.10    9.30
  -7   2  -7   36.60    5.90
  -7   2  -7   32.40    8.60
   7  -2   7   34.90    7.50
   7  -2   7   28.70    8.20
   7  -2   7   32.00    7.30
   7  -2   7   28.20    7.50
  -8   2  -7   13.30    6.80
  -8   2  -7   17.00    5.50
  -8   2  -7   15.80    8.90
   8  -2   7   12.40    8.30
   8  -2   7   12.50    6.50
   8  -2   7   15.60    5.90
   8  -2   7    9.40    6.60
  -9   2  -7   17.80    6.30
   9  -2   7   16.10    6.80
   9  -2   7   28.20    7.20
 -10   2  -7   43.60    5.30
  10  -2   7   42.60    5.80
  10  -2   7   45.30    6.20
   9   1  -7    2.10    5.00
   9   1  -7   -0.40    3.40
  -9  -1   7    4.10    3.70
   8   1  -7   85.89    8.60
   8   1  -7   75.69    9.80
  -8  -1   7   78.39    8.60
   7   1  -7   92.09   13.70
   7   1  -7   97.69   12.50
   7   1  -7   97.79    9.70
  -7  -1   7  119.09   16.50
  -7  -1   7   63.79    9.30
  -7  -1   7   88.09    9.80
   6   1  -7    6.30    9.40
   6   1  -7   -0.50    4.50
   6   1  -7   -0.90    6.40
  -6  -1   7   -1.30    8.00
  -6  -1   7   -1.90    5.40
  -6  -1   7   -0.10    7.20
   5   1  -7   83.59   12.70
   5   1  -7   92.99    9.10
  -5  -1   7   83.59   10.70
  -5  -1   7   88.79   10.50
  -5  -1   7   85.19    9.80
  -5  -1   7   77.19   12.10
   4   1  -7  172.78   15.70
   4   1  -7  178.18   10.60
  -4  -1   7  180.58   12.90
  -4  -1   7  181.48   14.30
  -4  -1   7  194.88   10.80
  -4  -1   7  197.68   15.50
   3   1  -7   91.89   11.10
   3   1  -7   95.69    9.00
   3   1  -7   95.39   10.80
  -3  -1   7   99.19   12.20
  -3  -1   7  100.89    8.60
  -3  -1   7   96.79   10.90
   2   1  -7  335.57   14.70
   2   1  -7  318.17   15.40
  -2  -1   7  338.47   12.60
  -2  -1   7  327.97   15.10
  -2  -1   7  367.96   15.60
   1   1  -7  610.24   21.80
  -1  -1   7  754.62   21.80
  -1  -1   7  686.53   21.50
  -1  -1   7  673.73   18.50
   0   1  -7  337.17   15.60
   0  -1   7  280.67   11.50
   0  -1   7  316.07   15.80
  -1   1  -7  166.68   13.20
  -1   1  -7  142.19   10.40
   1  -1   7  194.58   13.30
   1  -1   7  176.68   13.60
  -2   1  -7  456.75   14.50
  -2   1  -7  492.55   18.50
  -2   1  -7  514.65   18.20
   2  -1   7  506.15   18.70
  -3   1  -7   50.69    7.60
  -3   1  -7   48.50    7.50
   3  -1   7   56.09    8.40
   3  -1   7   44.70    7.20
  -4   1  -7  352.76   16.50
  -4   1  -7  315.17   11.20
  -4   1  -7  345.77   15.20
   4  -1   7  321.47   14.80
   4  -1   7  368.46   13.30
   4  -1   7  277.37   19.50
  -5   1  -7   54.29    7.30
  -5   1  -7   71.09    8.60
  -5   1  -7   76.29    7.30
   5  -1   7   61.39    6.70
   5  -1   7   55.39    7.30
   5  -1   7   50.69    6.10
   5  -1   7   78.09    8.90
  -6   1  -7  115.59   14.30
  -6   1  -7  103.59   11.70
  -6   1  -7  110.99    8.00
  -6   1  -7   97.69    8.70
   6  -1   7  118.49   10.30
   6  -1   7   91.39   10.70
   6  -1   7  124.39   11.40
   6  -1   7  108.79    9.80
  -7   1  -7   12.80    7.10
  -7   1  -7   16.60    7.20
  -7   1  -7   10.40    6.40
  -7   1  -7   10.90    7.80
   7  -1   7   11.40    6.30
   7  -1   7   10.60    7.00
   7  -1   7   13.50    7.50
   7  -1   7    7.50    6.40
   7  -1   7    8.70    6.10
  -8   1  -7   52.09    6.40
  -8   1  -7   38.60    9.60
  -8   1  -7   45.40    8.40
  -8   1  -7   42.60    8.80
   8  -1   7   49.30    7.50
   8  -1   7   37.50    9.50
   8  -1   7   49.50    8.40
  -9   1  -7    1.40    4.90
   9  -1   7    8.30    7.00
   9  -1   7    2.20    6.40
 -10   1  -7   24.60    4.20
  10  -1   7   29.30    6.40
  10  -1   7   28.80    6.70
   9   0  -7   -1.10    3.00
   9   0  -7   -0.40    4.20
  -9   0   7    0.70    3.50
   8   0  -7   11.00    4.90
   8   0  -7   10.50    6.30
  -8   0   7    3.40    5.60
  -8   0   7   -1.20    4.50
   7   0  -7   54.89   11.60
   7   0  -7   58.79    9.40
   7   0  -7   56.69    6.60
  -7   0   7   71.39   15.80
  -7   0   7   55.49    6.90
  -7   0   7   40.20    8.10
   6   0  -7    5.20    5.90
   6   0  -7    1.30    5.00
   6   0  -7    0.60    7.10
  -6   0   7    4.40    7.10
  -6   0   7   -1.40    9.10
  -6   0   7   -2.50    7.20
  -6   0   7    6.40    5.40
   5   0  -7   12.50    6.70
  -5   0   7   11.40    7.80
  -5   0   7    5.60    5.10
  -5   0   7    7.30    6.90
  -5   0   7   12.20    8.10
   4   0  -7  396.96   17.30
   4   0  -7  383.46   14.60
  -4   0   7  390.66   18.70
  -4   0   7  377.26   16.60
  -4   0   7  362.06   17.50
  -4   0   7  377.96   13.80
   3   0  -7  141.89   12.30
   3   0  -7  155.18   10.10
   3   0  -7  162.78   11.30
  -3   0   7  185.08   13.20
  -3   0   7  173.78   11.70
  -3   0   7  172.68    9.80
   2   0  -7   12.70    5.30
   2   0  -7   30.30    9.10
   2   0  -7    7.80    6.70
  -2   0   7   15.40    4.70
  -2   0   7   16.10    6.20
  -2   0   7   19.00    6.00
   1   0  -7  964.20   24.40
   1   0  -7  983.40   27.20
  -1   0   7  977.90   26.30
  -1   0   7  919.41   25.50
  -1   0   7  945.11   26.30
   0   0  -7  323.37   16.40
   0   0  -7  394.96   16.40
   0   0   7  349.07   15.50
   0   0   7  339.27   15.20
  -1   0  -7  111.29   13.10
  -1   0  -7  139.19   12.70
   1   0   7  114.99   12.10
   1   0   7  121.59   13.50
  -2   0  -7    6.80    3.40
  -2   0  -7    0.30    5.70
  -2   0  -7    5.00    6.30
   2   0   7    5.50    6.00
   2   0   7    8.10    7.40
  -3   0  -7    3.80    3.70
  -3   0  -7    7.80    6.10
  -3   0  -7    5.40    6.10
   3   0   7    3.20    3.00
   3   0   7    1.70    5.10
  -4   0  -7   56.59    7.60
  -4   0  -7   56.69    7.70
  -4   0  -7   58.99    6.80
   4   0   7   53.79    6.60
  -5   0  -7  129.19    7.80
  -5   0  -7  160.38   13.40
  -5   0  -7  135.09   11.80
   5   0   7  153.48    9.40
   5   0   7  139.39   10.40
   5   0   7  135.19    9.90
  -6   0  -7  401.16   18.10
  -6   0  -7  390.96   12.40
  -6   0  -7  361.06   16.80
   6   0   7  382.46   15.70
   6   0   7  374.56   14.60
   6   0   7  328.17   14.90
   6   0   7  430.26   14.80
  -7   0  -7   50.29    5.60
  -7   0  -7   46.40    8.50
  -7   0  -7   32.00    7.40
   7   0   7   44.30    8.30
   7   0   7   46.60    6.90
   7   0   7   47.40    8.50
   7   0   7   48.50    6.80
   7   0   7   45.90    7.60
  -8   0  -7   47.40    9.20
  -8   0  -7   57.69    6.40
   8   0   7   62.19    8.90
   8   0   7   54.59    7.00
   8   0   7   40.80    9.30
  -9   0  -7    1.80    6.10
  -9   0  -7    8.40    5.10
   9   0   7    3.70    5.90
   9   0   7    5.00    7.10
  10   0   7    8.40    5.30
  10   0   7    5.90    6.80
  11   0   7    2.20    4.50
  11   0   7   -0.70    4.40
   9  -1  -7    3.30    3.80
   9  -1  -7    1.00    3.00
  -9   1   7    0.00    3.00
   8  -1  -7   11.00    4.70
   8  -1  -7   10.20    6.20
  -8   1   7    4.70    5.10
  -8   1   7    5.80    4.40
   7  -1  -7   68.99   13.10
   7  -1  -7   99.39   11.20
   7  -1  -7   72.89    7.20
   7  -1  -7   72.09    7.30
  -7   1   7   76.39    8.90
  -7   1   7   87.09   13.50
  -7   1   7   64.49    8.40
  -7   1   7   71.69   11.00
   6  -1  -7    1.00    5.20
   6  -1  -7   -4.10    5.80
   6  -1  -7   -6.10    7.70
  -6   1   7    8.10    8.70
  -6   1   7    2.10    7.10
  -6   1   7    4.60    7.10
  -6   1   7   -0.20    5.10
   5  -1  -7  104.19    9.90
   5  -1  -7  118.79   13.00
  -5   1   7  109.29    9.70
  -5   1   7   97.09   13.10
  -5   1   7  107.59   14.30
  -5   1   7   81.69   14.40
   4  -1  -7   11.40    5.50
   4  -1  -7   10.90   10.30
  -4   1   7   15.20    6.40
  -4   1   7   11.30    5.00
  -4   1   7    7.50    6.30
  -4   1   7   16.10    6.70
   3  -1  -7   95.59   13.00
   3  -1  -7  120.69   10.10
   3  -1  -7  105.99    9.20
  -3   1   7  114.99   12.10
  -3   1   7  103.79   11.70
  -3   1   7  116.39    8.70
  -3   1   7  103.09   10.80
   2  -1  -7   -4.40    5.90
   2  -1  -7    1.00    4.20
   2  -1  -7   -4.40    6.80
  -2   1   7    1.20    5.90
  -2   1   7   -2.50    5.20
  -2   1   7    2.20    4.10
   1  -1  -7  690.53   23.40
   1  -1  -7  807.12   23.90
   1  -1  -7  820.52   20.40
  -1   1   7  802.52   22.70
  -1   1   7  756.92   19.90
  -1   1   7  791.42   22.60
   0  -1  -7    2.50    5.90
   0  -1  -7    2.40    6.50
   0   1   7   -0.20    6.00
   0   1   7    6.00    5.70
  -1  -1  -7  319.27   14.90
  -1  -1  -7  324.97   15.40
   1   1   7  338.17   15.00
   1   1   7  335.57   14.90
  -2  -1  -7  618.54   19.60
  -2  -1  -7  567.94   18.70
   2   1   7  544.45   18.70
   2   1   7  575.74   18.40
  -3  -1  -7 4190.98   91.79
  -3  -1  -7 4858.21   95.09
   3   1   7 4301.87   93.29
  -4  -1  -7  974.40   25.00
  -4  -1  -7  873.01   24.40
   4   1   7  783.72   20.60
  -5  -1  -7   97.89   11.60
  -5  -1  -7   67.39    6.70
  -5  -1  -7   75.49   11.10
   5   1   7   85.19   10.40
   5   1   7   86.49    8.50
   5   1   7   82.79   10.50
  -6  -1  -7  337.17   16.20
  -6  -1  -7  298.57   10.90
  -6  -1  -7  300.87   15.10
   6   1   7  366.66   13.50
   6   1   7  296.37   14.30
   6   1   7  325.47   15.50
   6   1   7  319.97   13.80
  -7  -1  -7   63.89    6.00
  -7  -1  -7   48.20    8.00
   7   1   7   54.69    6.70
   7   1   7   64.79    7.90
   7   1   7   66.89    8.70
   7   1   7   55.29    8.30
  -8  -1  -7   12.30    5.20
  -8  -1  -7    8.40    7.10
   8   1   7    5.70    6.50
   8   1   7    6.60    8.70
   8   1   7   11.40    6.00
   8   1   7   11.30    7.60
  -9  -1  -7  257.67   11.60
   9   1   7  290.47   16.50
   9   1   7  300.97   13.60
  10   1   7  177.68   11.30
  10   1   7  202.28   13.50
  11   1   7  143.09    9.70
  11   1   7  154.88   10.80
   8  -2  -7   30.80    4.90
   8  -2  -7   26.60   11.40
  -8   2   7   37.60    4.90
  -8   2   7   38.80    5.90
   7  -2  -7  171.68    9.60
   7  -2  -7  170.18   10.00
   7  -2  -7  187.88   15.40
  -7   2   7  158.58   10.00
  -7   2   7  173.98   11.50
   6  -2  -7   21.20    6.20
   6  -2  -7   26.00    5.80
   6  -2  -7   17.80    8.00
  -6   2   7   21.70    8.40
  -6   2   7   22.40    7.20
  -6   2   7   20.60    5.50
  -6   2   7   28.30    9.00
   5  -2  -7   55.59    9.70
   5  -2  -7   52.69    7.40
   5  -2  -7   55.69    6.80
  -5   2   7   42.10    8.00
  -5   2   7   64.69   10.80
  -5   2   7   44.10    9.90
  -5   2   7   59.89    9.50
   4  -2  -7   -1.20    4.80
   4  -2  -7    0.10    5.30
  -4   2   7    2.10    6.80
  -4   2   7    5.40    6.10
  -4   2   7    5.40    6.30
  -4   2   7   -1.30    4.40
   3  -2  -7    6.60    5.90
   3  -2  -7    2.00    4.50
   3  -2  -7    0.40    4.60
   3  -2  -7    4.60    6.90
  -3   2   7   -6.30    7.30
  -3   2   7   -2.40    5.10
  -3   2   7    3.90    6.60
  -3   2   7    0.60    3.80
   2  -2  -7    6.20    6.50
   2  -2  -7    9.70    7.50
   2  -2  -7    5.00    4.20
  -2   2   7    8.00    6.30
  -2   2   7    3.50    5.20
  -2   2   7    6.40    3.80
   1  -2  -7  108.19   13.10
   1  -2  -7   97.29    9.40
   1  -2  -7  105.29    7.30
  -1   2   7  106.09   10.90
  -1   2   7  120.79    8.10
  -1   2   7   97.59   12.10
   0  -2  -7  637.84   16.40
   0  -2  -7  553.74   20.00
   0  -2  -7  582.04   20.70
   0   2   7  594.94   19.60
   0   2   7  674.33   19.90
  -1  -2  -7  244.78   13.60
  -1  -2  -7  241.08   13.90
   1   2   7  231.48   14.20
   1   2   7  253.27   13.40
  -2  -2  -7  365.56   15.40
  -2  -2  -7  297.67   10.30
  -2  -2  -7  356.06   14.50
   2   2   7  306.17   14.20
  -3  -2  -7   48.60    6.70
  -3  -2  -7   46.50    6.70
  -3  -2  -7   48.00    7.10
   3   2   7   35.40    9.50
  -4  -2  -7    2.80    5.80
  -4  -2  -7   -0.80    5.60
  -4  -2  -7    1.90    2.90
  -5  -2  -7  364.96   14.70
  -5  -2  -7  298.77   14.10
   5   2   7  305.97   14.00
   5   2   7  321.27   12.40
   5   2   7  313.17   11.10
  -6  -2  -7  183.38   12.60
  -6  -2  -7  172.68    8.70
   6   2   7  184.28   10.40
   6   2   7  188.18   12.20
   6   2   7  200.68   10.40
  -7  -2  -7   14.20    6.80
  -7  -2  -7   20.60    6.50
  -7  -2  -7   26.30    5.30
   7   2   7   23.20    7.40
   7   2   7   25.30    7.10
   7   2   7   23.00    6.50
   7   2   7   21.60   11.40
   8   2   7  132.09   10.80
   8   2   7  155.28   14.00
   8   2   7  158.98   11.90
   8   2   7  109.69   13.70
   9   2   7   18.50    8.10
   9   2   7   20.40    7.20
   9   2   7    8.60    5.70
 -10  -2  -7    4.20    3.90
  10   2   7    4.90    6.90
  10   2   7    8.60    5.90
  11   2   7   -1.10    6.50
  11   2   7   -2.90    4.90
   8  -3  -7   -0.10    3.60
   8  -3  -7    2.00    6.50
  -8   3   7   -1.60    3.80
  -8   3   7    1.10    4.60
   7  -3  -7   42.70    9.40
   7  -3  -7   32.90    5.10
   7  -3  -7   42.50    5.80
  -7   3   7   33.80    5.00
  -7   3   7   35.10    6.30
   6  -3  -7   -1.90    5.30
   6  -3  -7   -0.50    4.60
   6  -3  -7    8.50   11.20
  -6   3   7   -4.10    7.50
  -6   3   7    1.50    5.80
  -6   3   7    2.30    7.90
  -6   3   7    3.40    4.60
   5  -3  -7   76.49    8.40
   5  -3  -7   81.89   11.60
   5  -3  -7   90.59   10.40
  -5   3   7   91.69   12.60
  -5   3   7   86.39    8.80
  -5   3   7   74.79   14.50
  -5   3   7   71.59    8.80
   4  -3  -7  259.67   13.60
   4  -3  -7  221.08   11.80
   4  -3  -7  237.38   11.30
   4  -3  -7  256.17   14.70
  -4   3   7  234.98   16.30
  -4   3   7  263.17   16.30
  -4   3   7  216.38   18.30
  -4   3   7  258.97   11.30
   3  -3  -7    5.70    4.80
   3  -3  -7    7.20    5.20
   3  -3  -7    3.90    7.40
   3  -3  -7    4.40    4.90
  -3   3   7    2.10    7.70
  -3   3   7   11.50    6.00
  -3   3   7   -2.90   10.60
  -3   3   7    6.10    4.00
  -3   3   7    9.80    6.80
   2  -3  -7  308.97   12.50
   2  -3  -7  303.57   13.70
   2  -3  -7  321.77   17.10
   2  -3  -7  310.27   12.50
   2  -3  -7  299.97   16.90
  -2   3   7  296.77   13.70
  -2   3   7  308.47   15.40
  -2   3   7  317.47   15.10
  -2   3   7  337.07   11.80
   1  -3  -7    2.10    7.10
   1  -3  -7    1.70    3.50
   1  -3  -7    3.70    7.20
   1  -3  -7    0.80    3.30
  -1   3   7    2.60    3.90
  -1   3   7    1.70    6.00
  -1   3   7   -0.60    5.10
   0  -3  -7   39.40    4.90
   0  -3  -7   41.40    5.10
   0  -3  -7   44.40    7.30
   0   3   7   49.90    6.90
   0   3   7   48.60    7.30
   0   3   7   44.90    4.70
  -1  -3  -7   11.00    6.00
  -1  -3  -7   16.20    3.80
   1   3   7   19.90    9.90
   1   3   7   15.10    6.10
  -2  -3  -7  264.87   11.20
  -2  -3  -7  262.27   13.10
  -2  -3  -7  284.27   14.40
   2   3   7  247.28   13.70
  -3  -3  -7  345.57   13.80
  -3  -3  -7  322.07   10.40
   3   3   7  332.07   12.70
  -4  -3  -7  871.41   20.80
  -4  -3  -7  881.81   23.70
  -5  -3  -7   -1.80    5.50
  -5  -3  -7   -1.40    3.30
  -5  -3  -7    4.30    5.40
   5   3   7    1.20    4.10
   5   3   7   -4.10    7.20
  -6  -3  -7   58.49    7.00
   6   3   7   66.89    8.30
   6   3   7   59.79    7.20
   6   3   7   66.19    6.50
   6   3   7   52.69    6.20
   7   3   7   15.80    7.50
   7   3   7    7.80    6.30
   7   3   7    7.20    7.90
   7   3   7    8.40    8.10
   8   3   7  215.08   13.50
   8   3   7  186.28   11.50
   8   3   7  215.58   15.30
   9   3   7   77.39   10.60
   9   3   7   70.19    8.70
   9   3   7   66.09    7.40
  10   3   7   57.99    7.20
  10   3   7   46.70    6.30
  10   3   7   69.59    9.50
  11   3   7   27.70    6.30
  11   3   7   34.00    6.70
   8  -4  -7    1.80    4.80
  -8   4   7    4.00    2.80
  -8   4   7    3.60    3.30
   7  -4  -7   -0.10    4.30
   7  -4  -7    5.30    7.20
   7  -4  -7    2.60    3.30
  -7   4   7   -0.80    6.50
  -7   4   7    1.50    3.60
   6  -4  -7   12.10    5.70
   6  -4  -7    2.70    4.20
  -6   4   7    0.10    5.30
  -6   4   7    3.20    4.20
  -6   4   7   10.60   12.50
   5  -4  -7   93.49   12.80
   5  -4  -7   81.19    7.70
   5  -4  -7  105.49   11.10
  -5   4   7   84.39    8.60
  -5   4   7   69.59   10.60
  -5   4   7   81.49    8.70
  -5   4   7  102.09   12.50
   4  -4  -7    8.20    5.40
   4  -4  -7    1.30    5.40
   4  -4  -7    9.80    6.80
   4  -4  -7   -1.00    4.50
  -4   4   7    4.10    7.00
  -4   4   7   13.10   10.50
  -4   4   7    0.70    5.60
  -4   4   7   10.20    8.10
   3  -4  -7   26.70    6.60
   3  -4  -7   37.00   14.20
   3  -4  -7   19.20    6.30
   3  -4  -7   25.90    6.00
   3  -4  -7   21.40    5.30
  -3   4   7   13.80    7.00
  -3   4   7   32.60    6.80
  -3   4   7   23.30    4.90
  -3   4   7   26.10    7.80
  -3   4   7   16.10    8.40
   2  -4  -7   -3.10    4.40
   2  -4  -7    3.20    7.90
   2  -4  -7    2.40    9.40
   2  -4  -7    3.40    5.40
   2  -4  -7   -2.80    3.80
   2  -4  -7    3.90    4.40
  -2   4   7    1.00    5.70
  -2   4   7    2.70    6.70
  -2   4   7   -1.90    3.60
  -2   4   7    1.80    8.90
  -2   4   7   -2.30    4.90
   1  -4  -7  101.29   10.00
   1  -4  -7  125.19   13.40
   1  -4  -7  129.79    8.00
   1  -4  -7  123.59    8.40
   1  -4  -7  137.29    9.30
  -1   4   7  137.69    7.70
  -1   4   7  121.99    9.40
  -1   4   7  125.39   12.70
  -1   4   7  134.89   11.70
   0  -4  -7    0.90    2.80
   0  -4  -7    0.00    3.50
   0  -4  -7    1.40    6.80
   0  -4  -7    2.00    6.10
   0   4   7    1.40    6.40
   0   4   7    0.70    5.30
  -1  -4  -7    7.90    6.20
  -1  -4  -7    3.40    3.40
   1   4   7    3.50    7.60
   1   4   7    5.20    6.30
  -2  -4  -7   19.40    3.90
  -2  -4  -7   24.10    7.10
   2   4   7   16.30    6.60
  -3  -4  -7  543.25   14.70
   3   4   7  539.85   17.10
  -4  -4  -7    1.40    5.40
  -4  -4  -7   -1.60    2.80
   4   4   7    3.60    4.50
   4   4   7   -3.10    6.80
  -5  -4  -7   11.10    3.40
  -5  -4  -7   20.80    6.20
  -5  -4  -7   15.00    5.50
   5   4   7   13.10    5.80
   5   4   7   15.40    7.10
   5   4   7   12.70    4.80
  -6  -4  -7  184.98   12.20
   6   4   7  183.38    9.80
   6   4   7  184.28   13.30
   6   4   7  205.68   12.00
   7   4   7  102.89   11.10
   7   4   7   95.79    9.10
   7   4   7   91.59    9.00
   8   4   7  178.28   13.30
   8   4   7  168.68   15.40
   8   4   7  178.58   11.00
   9   4   7   -0.40    8.70
   9   4   7   11.00    5.80
   9   4   7    4.40    6.90
  10   4   7    3.20    7.50
  10   4   7    1.30    5.30
  10   4   7    4.60    7.90
  11   4   7   -0.20    5.10
  11   4   7    1.00    7.30
   7  -5  -7   41.20    4.80
   7  -5  -7   44.70    6.70
  -7   5   7   34.20    4.00
  -7   5   7   48.30    5.40
   6  -5  -7  126.29   10.30
  -6   5   7  104.99    7.70
  -6   5   7  113.99    9.80
   5  -5  -7    4.10    5.60
   5  -5  -7    4.60    8.10
  -5   5   7    4.90    9.20
  -5   5   7    3.70    4.40
  -5   5   7    4.00   10.70
  -5   5   7   10.60    5.90
   4  -5  -7   35.40    8.20
   4  -5  -7   33.90    6.90
   4  -5  -7   38.90    6.80
  -4   5   7   39.30    9.80
  -4   5   7   34.70    9.20
  -4   5   7   36.50    5.50
  -4   5   7   25.50    9.50
  -4   5   7   39.30    7.00
   3  -5  -7   33.50    6.70
   3  -5  -7   22.00    9.70
   3  -5  -7   28.40    6.90
   3  -5  -7   26.70    6.80
  -3   5   7   25.00    4.90
  -3   5   7   24.80    8.50
  -3   5   7   29.20    8.70
  -3   5   7   25.20   10.20
  -3   5   7   37.60    6.70
   2  -5  -7   73.69    9.00
   2  -5  -7   75.19    7.70
   2  -5  -7   76.19    8.20
  -2   5   7   80.29    9.10
  -2   5   7   78.59   14.50
  -2   5   7   78.79    7.60
  -2   5   7   67.19    9.50
  -2   5   7   76.79    9.70
   1  -5  -7  247.78   11.80
   1  -5  -7  238.38   11.40
   1  -5  -7  242.28   10.40
   1  -5  -7  235.08   13.00
   1  -5  -7  260.77   16.50
  -1   5   7  265.27   12.50
  -1   5   7  225.38   14.80
  -1   5   7  250.27   14.30
  -1   5   7  238.38   14.60
  -1   5   7  252.77   22.90
   0  -5  -7  200.58   10.80
   0  -5  -7  189.58   14.40
   0  -5  -7  200.58    9.50
   0  -5  -7  180.08   15.20
   0   5   7  194.58   14.10
   0   5   7  190.38   13.80
   0   5   7  202.08   13.00
  -1  -5  -7  134.59    6.60
  -1  -5  -7  160.78   14.10
  -1  -5  -7  152.78    8.60
  -1  -5  -7  146.89    9.90
   1   5   7  154.28   13.60
   1   5   7  154.48   12.70
  -2  -5  -7   16.00    4.00
  -2  -5  -7    9.90    7.20
  -2  -5  -7    9.30    8.00
   2   5   7   11.90    6.70
  -3  -5  -7  291.57   15.00
  -3  -5  -7  268.67   15.80
  -3  -5  -7  277.17   10.20
   3   5   7  222.78   11.30
   3   5   7  264.17   15.10
  -4  -5  -7  111.39    7.40
   4   5   7  129.59    9.20
   4   5   7  122.79    9.70
  -5  -5  -7   52.89    6.40
  -5  -5  -7   66.99    7.60
   5   5   7   62.39    6.00
   5   5   7   67.09    8.70
   5   5   7   59.19    6.90
  -6  -5  -7  404.26   15.10
  -6  -5  -7  392.46   16.30
  -6  -5  -7  436.26   17.50
   6   5   7  369.76   17.90
   6   5   7  446.46   17.40
   6   5   7  412.36   14.80
   7   5   7  116.59    9.80
   7   5   7  109.89   14.50
   7   5   7  126.79   12.00
   8   5   7  325.27   18.30
   8   5   7  318.87   13.60
   8   5   7  349.67   16.40
   9   5   7   54.79    6.90
   9   5   7   68.39    9.00
   9   5   7   65.19   10.60
  10   5   7  101.99   11.20
  10   5   7  113.59   10.80
  10   5   7  112.49   13.80
  11   5   7   21.40    7.00
  11   5   7   12.50    4.80
   6  -6  -7    9.80    5.20
   6  -6  -7   16.50    6.50
  -6   6   7   12.10    4.10
  -6   6   7   15.00    5.10
   5  -6  -7   86.99   10.00
  -5   6   7   70.19    6.90
  -5   6   7   66.39    7.30
   4  -6  -7   88.69   10.30
   4  -6  -7   74.39    7.50
  -4   6   7   54.69   10.30
  -4   6   7   87.89    8.00
  -4   6   7   89.79   11.40
  -4   6   7   84.49    8.80
   3  -6  -7   -1.80    5.60
   3  -6  -7    5.20   11.40
   3  -6  -7   -0.50    6.80
   3  -6  -7    1.00    5.30
  -3   6   7   -0.50    7.40
  -3   6   7    4.40   12.90
  -3   6   7   -4.40    4.90
  -3   6   7    0.30    4.20
  -3   6   7   -1.50    8.00
   2  -6  -7    7.80    5.80
   2  -6  -7    6.80    5.80
   2  -6  -7    5.90    6.20
  -2   6   7    5.90    7.40
  -2   6   7    3.00    7.60
  -2   6   7    8.60    7.80
  -2   6   7    5.60    5.60
  -2   6   7    8.80    4.20
   1  -6  -7   25.40    9.60
   1  -6  -7   33.90    7.10
   1  -6  -7   32.60    5.60
   1  -6  -7   26.60    5.80
   1  -6  -7   39.40    7.20
  -1   6   7   29.70    4.30
  -1   6   7   25.90   12.40
  -1   6   7   32.50    6.20
  -1   6   7   45.60    9.30
  -1   6   7   27.60    8.50
   0  -6  -7  117.79   10.10
   0  -6  -7  119.89    8.70
   0  -6  -7  108.99   11.20
   0  -6  -7  100.19    8.30
   0  -6  -7  108.69   15.20
   0   6   7  123.29    9.50
   0   6   7  123.79   15.30
   0   6   7  113.19   11.80
  -1  -6  -7  151.08    8.60
  -1  -6  -7  179.98    9.20
  -1  -6  -7  174.78   15.20
  -1  -6  -7  172.68   10.50
   1   6   7  179.58    9.90
   1   6   7  221.98   15.30
   1   6   7  171.58   15.00
  -2  -6  -7  169.98   15.80
  -2  -6  -7  156.68    9.00
  -2  -6  -7  177.68   15.00
  -2  -6  -7  156.58    9.90
   2   6   7  130.09    9.60
   2   6   7  164.08   22.10
   2   6   7  141.59   12.60
   2   6   7  149.49   11.10
  -3  -6  -7  505.15   19.80
  -3  -6  -7  480.55   20.80
  -3  -6  -7  482.35   14.90
   3   6   7  456.75   16.30
   3   6   7  478.25   18.90
   3   6   7  533.75   18.10
  -4  -6  -7  160.88    8.70
  -4  -6  -7  162.98   14.80
  -4  -6  -7  132.19   11.50
  -4  -6  -7  175.78   14.60
   4   6   7  167.88   10.80
   4   6   7  156.18   13.00
   4   6   7  181.88   10.70
  -5  -6  -7   39.80    5.00
  -5  -6  -7   45.90    7.80
   5   6   7   48.00    8.70
   5   6   7   39.40    5.60
   5   6   7   37.40    6.40
  -6  -6  -7   43.30    7.50
  -6  -6  -7   40.60    5.10
  -6  -6  -7   30.90    6.90
   6   6   7   40.40    9.00
   6   6   7   40.40    6.80
   7   6   7    5.10    6.60
   7   6   7    2.60    3.90
   7   6   7    3.70    8.10
   8   6   7  144.09   15.50
   8   6   7  114.09    9.00
   9   6   7  275.77   14.60
   9   6   7  231.68   11.90
   9   6   7  232.68   16.50
  10   6   7  207.98   11.60
  10   6   7  218.88   14.30
  10   6   7  205.78   11.10
  11   6   7   -2.50    5.10
   6  -7  -7    4.00    3.90
   6  -7  -7    0.40    3.60
  -6   7   7    2.00    3.40
   5  -7  -7   10.20    5.10
  -5   7   7   13.40    5.00
  -5   7   7   13.30    8.20
   4  -7  -7   16.50    6.00
   4  -7  -7   13.40    5.40
  -4   7   7   11.10    7.90
  -4   7   7   14.80    3.90
  -4   7   7   13.00    5.60
   3  -7  -7   -0.20    5.60
   3  -7  -7   -1.90    5.30
  -3   7   7   -3.30    3.10
  -3   7   7    4.40    5.50
  -3   7   7    3.40    9.30
  -3   7   7   -3.00    6.90
   2  -7  -7   16.50    6.70
   2  -7  -7   12.10    6.40
  -2   7   7   18.40    9.30
  -2   7   7   14.30    7.80
  -2   7   7   23.70    6.30
   1  -7  -7  102.29   10.90
   1  -7  -7   72.89    9.10
   1  -7  -7  101.09   11.80
   1  -7  -7   72.19    9.60
   1  -7  -7   66.59   12.00
   1  -7  -7   61.39   10.80
  -1   7   7   87.59   10.50
  -1   7   7   96.09   10.00
  -1   7   7   84.89   11.90
   0  -7  -7  118.49   10.70
   0  -7  -7  121.99   12.00
   0  -7  -7  111.89   16.20
   0  -7  -7  132.69    9.60
   0   7   7  136.39   10.30
   0   7   7  128.89   12.80
   0   7   7  116.19   15.90
  -1  -7  -7    2.00    6.90
  -1  -7  -7    7.90    9.30
  -1  -7  -7    7.60    8.40
  -1  -7  -7    9.30    5.00
   1   7   7   17.40    5.30
   1   7   7    5.50    9.50
   1   7   7   18.10    6.90
  -2  -7  -7   17.40    9.70
  -2  -7  -7   13.30    4.60
  -2  -7  -7   10.90    8.30
  -2  -7  -7    6.40    5.20
   2   7   7    5.00    5.70
   2   7   7    7.50    7.10
  -3  -7  -7    6.20    8.90
  -3  -7  -7    4.60    4.70
  -3  -7  -7    3.30    8.50
  -3  -7  -7    8.40    5.50
   3   7   7   12.30    6.40
   3   7   7    3.80    5.30
   3   7   7    0.50    6.50
  -4  -7  -7   -9.40    8.00
  -4  -7  -7   -1.30    8.10
  -4  -7  -7  -10.60    5.20
  -4  -7  -7   -1.50    4.20
   4   7   7   -1.30    6.80
   4   7   7   -1.50    6.40
  -5  -7  -7   73.59    6.80
   5   7   7   78.59    7.70
   5   7   7   67.59    9.20
   5   7   7   74.39    8.70
  -6  -7  -7  213.78   14.90
  -6  -7  -7  243.58   11.30
   6   7   7  220.88   15.60
   6   7   7  253.77   14.70
  -7  -7  -7    1.40    4.60
   7   7   7   -0.80    6.70
   7   7   7   -0.30    7.60
   8   7   7    6.10    7.90
   8   7   7   11.50    7.20
   9   7   7  114.89   11.30
   9   7   7   90.79   14.00
  10   7   7    0.00    5.20
  10   7   7  -10.80    7.80
   5  -8  -7    2.40    5.30
   5  -8  -7   -0.60    3.50
  -5   8   7   -1.30    3.30
   4  -8  -7   50.69    6.80
  -4   8   7   61.59    7.00
  -4   8   7   47.10    7.90
   3  -8  -7    8.10    5.50
   3  -8  -7   15.10    5.60
  -3   8   7    7.10    5.20
  -3   8   7    0.60    6.70
   2  -8  -7   33.20    7.00
   2  -8  -7   42.70    7.40
  -2   8   7   40.60    8.80
  -2   8   7   41.70    6.60
   1  -8  -7   56.19    8.00
   1  -8  -7   44.70   10.80
   1  -8  -7   52.59    6.30
   1  -8  -7   54.59    7.90
  -1   8   7   45.20   12.60
  -1   8   7   58.59    9.50
  -1   8   7   62.79    7.40
   0  -8  -7    6.60    5.20
   0  -8  -7    2.10    9.30
   0  -8  -7    4.60    9.40
   0  -8  -7    3.40    6.50
   0  -8  -7    9.90    6.00
   0   8   7    1.50    6.90
   0   8   7    8.70    5.20
  -1  -8  -7   24.00    8.10
  -1  -8  -7   36.00   13.00
  -1  -8  -7   32.20    7.00
  -1  -8  -7   28.20    6.10
   1   8   7   23.10    5.50
   1   8   7   29.10    7.90
  -2  -8  -7   47.30   11.20
  -2  -8  -7   40.70    7.00
  -2  -8  -7   45.00   12.30
  -2  -8  -7   40.50    6.00
   2   8   7   31.70    7.00
   2   8   7   45.20    8.30
  -3  -8  -7  104.79   12.80
  -3  -8  -7  102.19   13.70
  -3  -8  -7  100.89    9.20
  -3  -8  -7   75.39    8.80
   3   8   7   80.79    8.40
   3   8   7   89.99    9.80
  -4  -8  -7   14.20   16.90
  -4  -8  -7   20.80    6.50
  -4  -8  -7   14.70    5.20
   4   8   7   20.20    6.70
   4   8   7   33.70    7.20
  -5  -8  -7   61.59    6.70
  -5  -8  -7   58.19    8.30
   5   8   7   53.19    8.10
   5   8   7   54.69    6.30
   5   8   7   39.40    7.60
  -6  -8  -7   64.39    6.80
  -6  -8  -7   57.59    9.30
   6   8   7   53.19   10.70
   6   8   7   60.89    9.00
  -7  -8  -7   -1.50    4.60
   7   8   7    8.80    6.70
   7   8   7   -1.50    6.40
  -8  -8  -7   19.70    5.30
   8   8   7   14.50    6.60
  10   8   7  210.38   10.30
   4  -9  -7   56.79    6.50
  -4   9   7   54.29    5.10
   3  -9  -7   49.99    6.30
   3  -9  -7   45.60    5.50
  -3   9   7   43.70    5.00
  -3   9   7   40.70    6.50
   2  -9  -7  118.79   10.30
   2  -9  -7  127.09    9.40
  -2   9   7  119.59    8.50
  -2   9   7  129.59   11.60
   1  -9  -7  372.76   15.40
   1  -9  -7  389.76   17.10
  -1   9   7  392.46   17.90
  -1   9   7  415.96   13.90
   0  -9  -7   68.59    8.20
   0  -9  -7   78.79    8.70
   0  -9  -7   48.70   11.70
   0  -9  -7   68.19    9.00
   0   9   7   74.79    7.90
   0   9   7   65.59    9.50
  -1  -9  -7    5.90    8.50
  -1  -9  -7   -3.30    7.40
  -1  -9  -7    1.80    5.20
  -1  -9  -7    0.20    8.90
   1   9   7    4.50    8.60
  -2  -9  -7   15.40    6.60
  -2  -9  -7   19.80    9.80
  -2  -9  -7   12.00    5.50
   2   9   7   15.70    7.50
  -3  -9  -7   26.20    6.90
  -3  -9  -7   33.40    6.50
  -3  -9  -7   18.50    9.50
   3   9   7   23.20    8.60
   3   9   7   31.60    7.60
  -4  -9  -7    8.20    9.20
  -4  -9  -7    7.80    8.00
  -4  -9  -7   13.10    5.40
   4   9   7    5.60    8.80
   4   9   7    9.90    9.40
  -5  -9  -7    4.40    5.10
  -5  -9  -7    3.30    6.50
   5   9   7   -1.30    5.60
  -6  -9  -7   35.30    6.50
   6   9   7   22.70    7.00
  -7  -9  -7    2.90    4.60
   7   9   7    5.90    6.30
  -8  -9  -7    1.80    4.30
   8   9   7    8.00    5.80
   9   9   7  116.29    9.70
   2 -10  -7    6.20    4.40
   2 -10  -7    6.60    4.30
  -2  10   7    5.10    5.00
   1 -10  -7  112.79    9.10
   1 -10  -7   96.19    9.30
  -1  10   7  120.19   10.30
   0 -10  -7   66.09    7.20
   0 -10  -7   56.39    8.30
   0  10   7   68.89    8.80
  -1 -10  -7   23.90    5.10
  -1 -10  -7   44.20    7.00
   1  10   7   27.10    7.20
  -2 -10  -7   -4.20    5.90
  -2 -10  -7    5.00    5.50
  -3 -10  -7   19.80    7.10
  -3 -10  -7   12.50    6.00
   3  10   7   16.40    6.40
  -4 -10  -7   28.10    6.80
  -4 -10  -7   38.10    6.50
   4  10   7   29.60    6.50
   4  10   7   36.70    5.70
  -5 -10  -7   27.90    6.00
  -5 -10  -7   24.80    8.60
   5  10   7   19.00    6.00
  -6 -10  -7   41.90    6.10
   6  10   7   30.60    6.70
  -7 -10  -7   -4.80    5.70
   7  10   7    3.00    5.40
  -8 -10  -7    1.70    4.30
   8  10   7   -4.60    5.00
   1 -11  -7   23.70    4.30
   0 -11  -7    1.30    4.10
   0  11   7    2.40    4.10
  -1 -11  -7   -4.80    4.40
  -1 -11  -7   -0.90    4.30
   1  11   7    1.40    4.50
  -2 -11  -7   42.90    6.60
  -2 -11  -7   38.80    5.10
   2  11   7   39.50    5.90
  -3 -11  -7   42.40    6.30
  -3 -11  -7   44.00    5.80
   3  11   7   39.90    5.50
  -4 -11  -7    5.70    4.60
  -4 -11  -7    9.20    5.20
  -5 -11  -7   23.00    5.00
  -5 -11  -7   20.40    6.00
   5  11   7   20.10    5.70
  -6 -11  -7    0.30    4.20
   6  11   7    2.10    4.70
  -7 -11  -7   16.80    6.60
   7  11   7   18.10    6.10
  -3 -10   8    5.10    4.00
  -3 -10   8    8.90    6.00
   2  10  -8   44.50    4.80
  -2 -10   8   33.80    6.40
  -2 -10   8   42.00    6.40
   1  10  -8    7.40    3.80
  -1 -10   8    7.60    5.40
   0  10  -8    4.20    3.90
   0 -10   8   12.70    5.30
  -1  10  -8    5.40    3.60
   1 -10   8    4.80    4.40
  -5  -9   8    9.60    5.40
  -5  -9   8   17.40    5.20
  -4  -9   8   50.19    6.60
  -4  -9   8   47.20    7.10
   3   9  -8    7.10    3.80
  -3  -9   8   14.00    6.80
  -3  -9   8   12.00    5.70
   2   9  -8    6.70    4.70
  -2  -9   8    8.70    7.40
  -2  -9   8    2.50    5.50
   1   9  -8   28.30    6.40
  -1  -9   8   37.90    8.10
  -1  -9   8   28.60    5.80
   0   9  -8    9.60    5.80
   0  -9   8    3.70    7.80
   0  -9   8   16.60    7.00
   0  -9   8   11.00    7.00
  -1   9  -8   20.30    6.10
   1  -9   8   22.10    6.70
   1  -9   8    9.60    6.40
  -2   9  -8   29.40    6.30
   2  -9   8   26.40    7.30
   2  -9   8   33.60    6.50
  -3   9  -8   49.50    6.10
  -3   9  -8   64.79    5.10
   3  -9   8   72.09    7.90
   3  -9   8   57.69    5.70
  -6  -8   8   19.00    5.20
   5   8  -8   -7.00    9.60
  -5  -8   8   -0.40    5.80
  -5  -8   8    5.00    6.40
   4   8  -8   17.70   10.80
   4   8  -8   21.50    6.00
  -4  -8   8   20.60    7.60
  -4  -8   8   19.90    6.90
   3   8  -8    4.40   11.80
   3   8  -8    0.60    4.70
  -3  -8   8   -1.50    7.80
  -3  -8   8   -4.90    7.10
   2   8  -8   18.80    6.20
   2   8  -8   29.60   12.40
  -2  -8   8   17.10    7.00
  -2  -8   8   21.40    8.80
   1   8  -8    4.00    6.30
  -1  -8   8    3.30    6.00
  -1  -8   8   10.20   10.30
  -1  -8   8   -1.20    7.70
   0   8  -8   19.50    7.70
   0  -8   8   11.70   10.60
   0  -8   8   22.30    9.90
   0  -8   8    9.40    8.10
   0  -8   8   13.60    6.40
  -1   8  -8  268.77   10.90
  -1   8  -8  273.57   15.40
   1  -8   8  258.47   17.70
   1  -8   8  287.27   15.70
  -2   8  -8   15.80    5.00
  -2   8  -8   11.60    7.10
   2  -8   8   12.00    6.70
   2  -8   8   12.90    7.20
  -3   8  -8   69.09    8.00
  -3   8  -8   89.19    7.60
   3  -8   8   83.39    8.70
   3  -8   8   70.19    9.00
  -4   8  -8   26.60    6.20
  -4   8  -8   31.10    4.80
   4  -8   8   26.50    5.30
   4  -8   8   23.20    5.80
  -5   8  -8   11.50    5.10
  -5   8  -8   19.30    3.90
   5  -8   8   15.10    4.50
  -7  -7   8    4.90    4.40
   6   7  -8    2.80    9.60
  -6  -7   8   -1.90    5.10
   5   7  -8   15.60   11.50
  -5  -7   8   12.70    7.90
  -5  -7   8   19.70    7.00
   4   7  -8    1.90    4.60
   4   7  -8   -0.10   12.00
  -4  -7   8   -5.30    7.40
  -4  -7   8    5.40    6.90
  -4  -7   8    6.40    8.40
  -4  -7   8   11.00   10.90
   3   7  -8   25.70    6.60
   3   7  -8   28.90   13.20
  -3  -7   8   27.60    9.40
  -3  -7   8   37.40   10.70
  -3  -7   8   17.00    9.10
  -3  -7   8   32.40    7.70
   2   7  -8  216.38   13.60
   2   7  -8  250.87   21.80
  -2  -7   8  248.48   14.50
  -2  -7   8  233.38   16.30
  -2  -7   8  229.78   18.80
   1   7  -8   60.29   14.90
   1   7  -8   62.29    8.90
  -1  -7   8   55.99   11.50
  -1  -7   8   70.09   10.60
   0   7  -8   16.40    8.10
   0   7  -8    7.50    4.90
   0  -7   8    5.80    8.80
   0  -7   8   14.30    8.60
   0  -7   8   19.60    9.90
   0  -7   8    6.40    6.40
   0  -7   8    5.70    8.70
  -1   7  -8    5.20    5.20
  -1   7  -8    0.30    7.60
  -1   7  -8   -6.00   12.90
   1  -7   8   -1.60    5.70
   1  -7   8   12.60    9.70
   1  -7   8   13.40    9.10
   1  -7   8   -1.60    7.80
  -2   7  -8   73.39   12.30
  -2   7  -8   94.09   11.70
   2  -7   8   88.09   12.50
   2  -7   8  105.19   14.10
  -3   7  -8   -3.60    7.10
  -3   7  -8    1.20    9.30
   3  -7   8   -4.80    6.80
   3  -7   8    5.70    7.10
  -4   7  -8   -4.20    6.30
   4  -7   8   -1.50    6.30
   4  -7   8    1.60    6.20
  -5   7  -8  157.58   13.40
   5  -7   8  191.08   12.10
   6  -7   8    9.60    5.20
  -8  -6   8    1.40    4.60
   7   6  -8   22.40    3.60
  -7  -6   8   25.40    5.60
   6   6  -8  128.89   13.20
   6   6  -8  117.39    8.60
  -6  -6   8  111.19   13.00
   5   6  -8    2.90    3.50
   5   6  -8    3.00    4.40
   5   6  -8    4.60   12.30
  -5  -6   8    3.40    8.00
  -5  -6   8    5.60   10.40
  -5  -6   8    4.30    6.80
  -5  -6   8    0.50    7.70
   4   6  -8   12.70   12.20
   4   6  -8   19.20    6.00
  -4  -6   8   21.30    7.70
  -4  -6   8    7.80   10.30
  -4  -6   8   17.60    8.40
  -4  -6   8   13.40    8.80
   3   6  -8    4.00   12.50
   3   6  -8    0.70    6.00
  -3  -6   8    9.40   10.50
  -3  -6   8   -5.60    6.60
  -3  -6   8   -4.10    8.00
  -3  -6   8   -5.70    7.90
   2   6  -8    0.10   12.80
   2   6  -8    2.00    6.30
  -2  -6   8   11.00   10.60
  -2  -6   8   -1.10    6.60
  -2  -6   8    8.50    9.30
  -2  -6   8    4.60    8.00
   1   6  -8    4.50    6.70
   1   6  -8    5.70    5.20
   1   6  -8   19.30   13.40
  -1  -6   8    0.80    7.10
  -1  -6   8    9.00    8.60
  -1  -6   8   15.00    9.60
  -1  -6   8    0.70    8.10
   0   6  -8    2.90    7.50
   0   6  -8    2.70    5.00
   0   6  -8    0.30   12.60
   0   6  -8    8.20    9.80
   0  -6   8    0.20    9.50
   0  -6   8    1.70    9.30
   0  -6   8    4.70    8.00
   0  -6   8    2.40    8.70
   0  -6   8    4.30    8.00
  -1   6  -8   20.20    5.90
  -1   6  -8   21.10    9.70
  -1   6  -8    8.20    8.40
   1  -6   8   15.00    8.70
   1  -6   8    4.20    9.10
   1  -6   8   10.80    7.40
   1  -6   8    6.60    9.10
  -2   6  -8  111.49   14.70
  -2   6  -8   93.29   10.60
   2  -6   8  105.39   12.30
   2  -6   8   93.09   17.70
   2  -6   8  117.39   11.50
  -3   6  -8   48.70    8.30
  -3   6  -8   54.89   10.90
  -3   6  -8   55.89    5.60
  -3   6  -8   50.59    9.60
   3  -6   8   49.10    9.10
   3  -6   8   39.00   11.80
   3  -6   8   62.79   12.80
  -4   6  -8   20.80    9.00
  -4   6  -8   22.70    4.60
  -4   6  -8   13.90    8.90
   4  -6   8    7.00   10.20
   4  -6   8   12.20    7.80
   4  -6   8   24.30    7.90
  -5   6  -8   -1.30    4.20
  -5   6  -8    2.00    7.40
  -5   6  -8   -2.90    5.60
   5  -6   8   -3.20    6.10
  -6   6  -8    1.00    5.60
  -6   6  -8    1.90    3.50
   6  -6   8    0.50    5.80
  -7   6  -8   13.50    3.20
   7  -6   8   16.60    5.00
   8   5  -8    6.60    3.00
  -8  -5   8    8.50    4.20
   7   5  -8   84.29    7.90
  -7  -5   8   96.89    9.00
   6   5  -8  204.58   17.90
   6   5  -8  221.08   11.00
  -6  -5   8  267.07   13.30
  -6  -5   8  202.58   15.40
   5   5  -8   57.49   14.80
   5   5  -8   43.90    7.40
  -5  -5   8   47.20   12.00
  -5  -5   8   43.50   10.70
  -5  -5   8   50.59    9.50
  -5  -5   8   45.20    8.10
   4   5  -8   20.30    6.50
   4   5  -8   22.80   13.70
  -4  -5   8   21.30    7.10
  -4  -5   8   29.50   11.40
  -4  -5   8   16.90    8.60
  -4  -5   8   26.80    8.80
   3   5  -8  170.38   12.40
   3   5  -8  158.18   16.40
  -3  -5   8  204.78   17.60
  -3  -5   8  182.08   16.10
  -3  -5   8  177.68   14.90
  -3  -5   8  195.18   13.30
   2   5  -8  344.67   15.80
   2   5  -8  328.97   23.80
  -2  -5   8  351.46   15.20
  -2  -5   8  292.17   25.30
  -2  -5   8  328.57   19.40
  -2  -5   8  330.47   18.90
   1   5  -8  342.77   13.10
   1   5  -8  398.36   26.60
   1   5  -8  308.57   20.00
   1   5  -8  358.36   16.40
  -1  -5   8  338.97   14.90
  -1  -5   8  380.66   20.20
[truncated: 342,879 more chars]
