# Supplementary material for: An Ni-based coordination polymer with a bamboo-like crystal structure
Source: Acta Crystallogr E Crystallogr Commun. 2025 Apr 8;81(Pt 5):377–80. doi: 10.1107/S2056989025002993 (PMC12054772; doi:10.1107/S2056989025002993)
Supplement: Supplementary file 2 [file e-81-00377-Isup3.hkl]

data_I                                                                          
_shelx_title ' cu_20230617_xtal_xw_001_0m_a.res in P-1'                         
_shelx_refln_list_code          4                                               
_shelx_F_calc_maximum      161.00                                               
_exptl_crystal_F_000       762.00                                               
_reflns_d_resolution_high  0.8279                                               
                                                                                
loop_                                                                           
 _space_group_symop_operation_xyz                                               
 'x, y, z'                                                                      
 '-x, -y, -z'                                                                   
                                                                                
_cell_length_a     9.5384                                                       
_cell_length_b    10.1543                                                       
_cell_length_c    16.2521                                                       
_cell_angle_alpha  81.511                                                       
_cell_angle_beta   75.790                                                       
_cell_angle_gamma  75.920                                                       
                                                                                
_shelx_F_squared_multiplier     1.000                                           
                                                                                
loop_                                                                           
 _refln_index_h                                                                 
 _refln_index_k                                                                 
 _refln_index_l                                                                 
 _refln_F_squared_calc                                                          
 _refln_F_squared_meas                                                          
 _refln_F_squared_sigma                                                         
 _refln_observed_status                                                         
   1   0   0        303.14        246.66        20.60 o                         
   2   0   0       8758.74      10762.30       224.32 o                         
   3   0   0          8.52         12.53         9.05 o                         
   4   0   0        857.25        997.38        53.70 o                         
   5   0   0         59.49         92.68        14.78 o                         
   6   0   0        815.64        870.47        23.98 o                         
   7   0   0        309.56        319.50        17.81 o                         
   8   0   0        817.52        948.32        32.24 o                         
   9   0   0         81.15         82.19        10.83 o                         
  10   0   0         15.21         20.18        10.29 o                         
 -10   1   0        454.37        609.96        42.67 o                         
  -9   1   0          2.29          7.16        10.60 o                         
  -8   1   0         37.59         51.44         8.99 o                         
  -7   1   0          8.64          7.97        10.29 o                         
  -6   1   0        356.03        440.62        25.78 o                         
  -5   1   0         19.12          5.04         9.04 o                         
  -4   1   0        559.41        664.55        27.86 o                         
  -3   1   0        101.57         95.55         8.70 o                         
  -2   1   0        295.72        428.53        13.65 o                         
  -1   1   0       3372.77       3035.81        67.86 o                         
   0   1   0        298.83        295.63        11.26 o                         
   1   1   0       1367.57       2921.59        65.78 o                         
   2   1   0        600.98        893.18        33.24 o                         
   3   1   0       2287.08       2764.75        71.67 o                         
   4   1   0         32.65         66.29        10.39 o                         
   5   1   0       1609.10       1325.94        44.66 o                         
   6   1   0          0.59        -11.99        11.99 o                         
   7   1   0        371.56        472.61        45.36 o                         
   8   1   0         58.76         37.31        14.14 o                         
   9   1   0         25.23          1.97        10.87 o                         
  10   1   0        351.48        514.30        25.43 o                         
  11   1   0          1.29         -6.37         9.29 o                         
 -10   2   0         10.62         16.81         7.84 o                         
  -9   2   0         10.74          5.97         8.87 o                         
  -8   2   0         15.08         19.61         9.24 o                         
  -7   2   0       1372.82       1626.72        69.55 o                         
  -6   2   0        101.25        110.51         7.89 o                         
  -5   2   0         16.29          9.08         6.19 o                         
  -4   2   0        222.92        285.72        16.89 o                         
  -3   2   0        625.66        650.32        20.82 o                         
  -2   2   0        261.49        279.58        15.30 o                         
  -1   2   0       1584.41       1421.88        79.57 o                         
   0   2   0         64.97         14.82         7.20 o                         
   1   2   0       6468.19       8096.82       146.24 o                         
   2   2   0       1551.93       1314.17        44.32 o                         
   3   2   0          7.40         13.85        14.20 o                         
   4   2   0        618.52        524.13        36.35 o                         
   5   2   0         93.12        131.57        23.54 o                         
   6   2   0       1631.84       1651.97        41.80 o                         
   7   2   0        806.34        955.64        28.94 o                         
   8   2   0        473.69        492.19        26.91 o                         
   9   2   0         58.59         26.39        14.18 o                         
  10   2   0         40.61         41.30        14.05 o                         
  11   2   0         30.85         24.44        15.58 o                         
  -9   3   0        105.14        103.72        18.59 o                         
  -8   3   0        108.03        122.34         8.91 o                         
  -7   3   0       1084.71       1220.69        19.59 o                         
  -6   3   0         85.88         94.33         8.15 o                         
  -5   3   0        322.87        498.89        30.12 o                         
  -4   3   0        112.67         83.70        16.10 o                         
  -3   3   0       3579.87       3608.02        65.21 o                         
  -2   3   0        826.19        909.92        26.57 o                         
  -1   3   0       2685.19       2671.49        65.81 o                         
   0   3   0      16918.58      25502.29      2002.43 o                         
   2   3   0       2970.01       4077.65       146.12 o                         
   3   3   0        117.29         65.64        10.33 o                         
   4   3   0         65.72         41.89        18.00 o                         
   5   3   0       1167.60       1151.82        54.01 o                         
   6   3   0        537.40        461.61        19.30 o                         
   7   3   0       1276.52       1183.11        32.52 o                         
   8   3   0        330.50        291.09        19.77 o                         
   9   3   0         93.15         82.88        16.35 o                         
  10   3   0         13.38         18.09        12.61 o                         
  11   3   0         13.08          8.96        11.13 o                         
  -9   4   0         49.27         39.82         9.38 o                         
  -8   4   0         25.30         26.97         7.82 o                         
  -7   4   0        155.41        138.39        10.86 o                         
  -6   4   0        594.15        595.79        22.84 o                         
  -5   4   0        666.05        625.31        20.97 o                         
  -4   4   0        298.21        203.57        10.35 o                         
  -3   4   0       1628.32       1920.78        43.68 o                         
  -2   4   0        647.88        807.90        23.86 o                         
  -1   4   0        368.29        724.93        33.93 o                         
   0   4   0         30.84        281.10        35.66 o                         
   1   4   0       2230.21       3572.20        62.23 o                         
   2   4   0         17.98         38.28         8.73 o                         
   3   4   0       2164.69       2370.88        50.03 o                         
   4   4   0         74.08         52.81        13.69 o                         
   5   4   0       2234.60       1892.12        87.58 o                         
   6   4   0          7.31          4.37        11.47 o                         
   7   4   0         41.62         33.94        11.76 o                         
   8   4   0         78.54         56.39        12.84 o                         
   9   4   0          3.11        -10.93        10.93 o                         
  10   4   0         49.40         33.33        12.55 o                         
  11   4   0         12.61         11.77        12.81 o                         
  -8   5   0         65.67         69.05        11.69 o                         
  -7   5   0       1048.80       1148.66        24.32 o                         
  -6   5   0        481.17        468.20        16.26 o                         
  -5   5   0         35.91         41.39        23.02 o                         
  -4   5   0        149.01        150.91        10.42 o                         
  -3   5   0         53.35         87.38        17.42 o                         
  -2   5   0         35.90         25.77         6.11 o                         
  -1   5   0       1180.13       1251.67        55.07 o                         
   0   5   0       4660.78       6387.96       131.92 o                         
   1   5   0       3961.22       6107.17       112.98 o                         
   2   5   0       1838.79       2810.50        88.18 o                         
   3   5   0        119.29        182.24        15.86 o                         
   4   5   0        295.05        257.66        24.13 o                         
   5   5   0        794.12        895.26        45.01 o                         
   6   5   0       1894.91       1576.23        39.08 o                         
   7   5   0        811.69        740.62        30.43 o                         
   8   5   0          0.43         -3.60        11.04 o                         
   9   5   0         21.04         26.21        12.25 o                         
  10   5   0        486.53        474.65        28.39 o                         
  -8   6   0          6.40         14.70         8.72 o                         
  -7   6   0        160.76        166.31        10.82 o                         
  -6   6   0          3.03         33.30         9.15 o                         
  -5   6   0         55.85         42.77         7.81 o                         
  -4   6   0       1096.95       1100.98        27.08 o                         
  -3   6   0        468.73        430.77        14.13 o                         
  -2   6   0        446.78        538.87        28.67 o                         
  -1   6   0         40.53         49.84         8.06 o                         
   0   6   0        887.37       1175.54        30.47 o                         
   1   6   0         49.56         63.71        63.01 o                         
   2   6   0        929.11       1815.85        63.61 o                         
   3   6   0       1738.83       2548.45        56.09 o                         
   4   6   0        548.06        721.64        47.48 o                         
   5   6   0        784.14        698.00        19.91 o                         
   6   6   0         78.60         57.82        25.28 o                         
   7   6   0        192.10        145.16        22.49 o                         
   8   6   0          7.39         -0.62        13.27 o                         
   9   6   0          0.42         -8.48        13.11 o                         
  10   6   0        233.89        187.62        20.08 o                         
  -7   7   0          7.55         13.57        10.63 o                         
  -6   7   0         31.66         33.74        10.31 o                         
  -5   7   0        299.55        269.89        13.57 o                         
  -4   7   0        160.17        160.14        11.55 o                         
  -3   7   0         54.54         42.32         9.30 o                         
  -2   7   0        183.56        214.79        11.73 o                         
  -1   7   0        119.54        156.10         9.59 o                         
   0   7   0        153.95        160.36         9.52 o                         
   1   7   0         47.81         71.80         8.13 o                         
   2   7   0          4.79          6.79         7.97 o                         
   3   7   0        182.26        291.55        12.99 o                         
   4   7   0        344.40        489.13        17.30 o                         
   5   7   0        469.55        595.29        22.99 o                         
   6   7   0        693.75        739.53        34.11 o                         
   7   7   0         58.70         50.50        18.37 o                         
   8   7   0        113.41         89.67        31.16 o                         
   9   7   0         90.87         83.79        39.82 o                         
  10   7   0          2.29        -13.16        37.39 o                         
  -6   8   0        123.03        130.86        29.08 o                         
  -5   8   0        178.32        136.67        13.75 o                         
  -4   8   0        124.06        150.61        23.20 o                         
  -3   8   0        265.90        229.91        14.41 o                         
  -2   8   0          7.21         27.02         8.98 o                         
  -1   8   0          2.85          6.87         8.67 o                         
   0   8   0        360.39        381.25        14.43 o                         
   1   8   0        373.97        525.27        22.98 o                         
   2   8   0       1774.13       3228.75        73.64 o                         
   3   8   0        380.49        703.40        31.41 o                         
   4   8   0        104.95        147.44        15.70 o                         
   5   8   0          6.96         -3.61        11.96 o                         
   6   8   0       1363.69       1485.84        48.37 o                         
   7   8   0        159.79        193.30        22.04 o                         
   8   8   0         62.60         33.58        28.74 o                         
   9   8   0          0.36         -6.92        25.28 o                         
  -5   9   0        279.20        263.82        14.81 o                         
  -4   9   0         38.67         32.88         9.57 o                         
  -3   9   0        353.41        383.52        18.49 o                         
  -2   9   0          0.74         84.58        13.33 o                         
  -1   9   0         51.15        118.69        12.31 o                         
   0   9   0        216.99        256.69        14.41 o                         
   1   9   0        532.24        701.55        30.94 o                         
   2   9   0         54.27         77.21        11.54 o                         
   3   9   0         28.27         72.09        11.04 o                         
   4   9   0         55.57        105.12        10.91 o                         
   5   9   0         23.28         28.73        12.86 o                         
   6   9   0          6.96         23.99        21.34 o                         
   7   9   0         51.24         42.58        19.56 o                         
   8   9   0         18.76         25.10        16.39 o                         
   9   9   0         24.91         22.85        24.93 o                         
  -4  10   0          4.81          2.80         7.11 o                         
  -3  10   0         31.17         39.33         9.39 o                         
  -2  10   0          1.42         15.39         9.37 o                         
  -1  10   0        859.54       1014.94        30.66 o                         
   0  10   0        521.58        649.35        24.99 o                         
   1  10   0        210.40        265.86        21.01 o                         
   2  10   0          0.53          6.49        10.49 o                         
   3  10   0          5.87          0.94        10.60 o                         
   4  10   0         73.23        127.16        12.34 o                         
   5  10   0        107.98        175.11        17.68 o                         
   6  10   0         66.00        107.68        18.71 o                         
   7  10   0        315.45        410.25        25.03 o                         
   8  10   0          0.09          4.85        20.43 o                         
  -2  11   0         27.17         40.06        11.63 o                         
  -1  11   0        416.93        438.48        46.96 o                         
   0  11   0        266.63        335.19        40.16 o                         
   1  11   0         46.47         65.40        15.78 o                         
   2  11   0        131.09        157.85        12.66 o                         
   3  11   0        138.61        236.66        21.64 o                         
   4  11   0        141.94        343.34        28.87 o                         
   5  11   0          6.61          2.58        12.92 o                         
   6  11   0        145.70        158.21        17.10 o                         
   1  12   0          1.07          5.54        16.27 o                         
   2  12   0          0.22          6.74         7.21 o                         
   3  12   0          7.23          5.54        14.20 o                         
  -2 -12   1         13.91          9.69        17.31 o                         
  -6 -11   1         98.37        105.09        15.69 o                         
  -5 -11   1        261.59        436.62        46.60 o                         
  -4 -11   1         19.98         20.00        13.01 o                         
  -3 -11   1          1.13          2.94         9.05 o                         
  -2 -11   1          0.31         13.63        10.88 o                         
  -1 -11   1         24.05         26.82        11.36 o                         
   0 -11   1        218.30        249.80        20.85 o                         
   1 -11   1          5.28         27.70        20.77 o                         
   2 -11   1        291.52        165.92        36.51 o                         
  -7 -10   1          3.76         -4.42        15.75 o                         
  -6 -10   1        232.80        274.08        37.91 o                         
  -5 -10   1        532.67        821.35        43.45 o                         
  -4 -10   1        554.11        952.29        38.93 o                         
  -3 -10   1         72.60         85.72        13.03 o                         
  -2 -10   1          2.70         -2.09        11.96 o                         
  -1 -10   1        195.42        231.80        18.34 o                         
   0 -10   1         23.41         37.87        14.84 o                         
   2 -10   1        166.18        181.29        12.15 o                         
   3 -10   1        280.46        328.77        20.84 o                         
   4 -10   1         20.14         10.34         7.56 o                         
  -8  -9   1          1.01        -28.39        28.39 o                         
  -7  -9   1         59.57        119.80        31.16 o                         
  -6  -9   1         97.20         82.24        19.47 o                         
  -5  -9   1        138.23        151.72        16.99 o                         
  -4  -9   1         90.36        115.37        15.24 o                         
  -3  -9   1        161.17        270.11        14.17 o                         
  -2  -9   1       1091.31       1788.07        53.60 o                         
  -1  -9   1        566.93        836.92        29.18 o                         
   0  -9   1        130.36        142.91        10.58 o                         
   1  -9   1        146.11        141.29        12.45 o                         
   2  -9   1         16.32          7.87        10.27 o                         
   3  -9   1         77.28        234.98        15.19 o                         
   4  -9   1         14.84         11.22         9.11 o                         
   5  -9   1        148.31        173.94        21.32 o                         
  -9  -8   1         47.72         29.78        28.39 o                         
  -8  -8   1          5.35         -0.10        16.54 o                         
  -7  -8   1          0.03          1.99        17.12 o                         
  -6  -8   1        171.42        175.58        25.08 o                         
  -5  -8   1       1286.57       1586.07        54.17 o                         
  -4  -8   1        993.51       1446.12        36.04 o                         
  -3  -8   1        681.85       1068.01        29.55 o                         
  -2  -8   1        599.84        869.45        23.45 o                         
  -1  -8   1        155.33        159.09        12.07 o                         
   0  -8   1         52.93         44.34         9.66 o                         
   1  -8   1        165.59        166.50        10.71 o                         
   2  -8   1        772.62        733.41        27.25 o                         
   3  -8   1         75.68        210.81        25.39 o                         
   4  -8   1          2.12         91.18        50.72 o                         
   5  -8   1         10.02         25.33        12.04 o                         
   6  -8   1          1.27         20.51        11.38 o                         
  -9  -7   1        140.02        145.42        32.55 o                         
  -8  -7   1         92.49         69.25        31.51 o                         
  -7  -7   1         61.95         51.22        21.27 o                         
  -6  -7   1        447.71        421.29        23.97 o                         
  -5  -7   1         51.93         46.53        11.83 o                         
  -4  -7   1         33.47         36.88        10.05 o                         
  -3  -7   1         60.01         72.19        10.12 o                         
  -2  -7   1         19.95         20.37         8.29 o                         
  -1  -7   1       1738.57       2379.72        47.19 o                         
   0  -7   1        609.97        703.58        17.13 o                         
   1  -7   1         19.54         17.37         7.97 o                         
   2  -7   1       1004.25       1057.88        30.21 o                         
   3  -7   1         26.99         35.13         9.79 o                         
   4  -7   1        207.63        341.04        21.14 o                         
   5  -7   1         96.53        125.09        10.85 o                         
   6  -7   1        409.36        462.12        25.73 o                         
   7  -7   1        118.17        112.78         9.02 o                         
 -10  -6   1        112.58         63.01        12.46 o                         
  -9  -6   1        312.54        292.71        30.12 o                         
  -8  -6   1         33.15         23.76        13.80 o                         
  -7  -6   1         88.75         93.25        15.86 o                         
  -6  -6   1        231.24        208.18        18.99 o                         
  -5  -6   1        657.27        653.04        26.69 o                         
  -4  -6   1         45.61         30.49         8.57 o                         
  -3  -6   1        120.24        134.32         9.46 o                         
  -2  -6   1        375.72        536.69        16.69 o                         
  -1  -6   1         57.90         60.65         9.48 o                         
   0  -6   1       1210.80       1419.19        50.81 o                         
   1  -6   1        379.47        402.37        13.79 o                         
   2  -6   1        110.99        112.79         7.47 o                         
   3  -6   1         61.97        217.21        11.97 o                         
   4  -6   1        345.62        852.77        18.05 o                         
   5  -6   1         39.45         48.02         8.15 o                         
   6  -6   1        753.96        806.16        18.59 o                         
   7  -6   1        273.41        281.97        14.64 o                         
   8  -6   1         18.02         16.58         9.76 o                         
 -10  -5   1         40.09         24.58        13.50 o                         
  -9  -5   1         40.29         14.96        12.89 o                         
  -8  -5   1         73.20         53.95        20.52 o                         
  -7  -5   1         18.27         29.70        11.43 o                         
  -6  -5   1          9.77          7.98        11.44 o                         
  -5  -5   1       2601.22       2417.52       141.57 o                         
  -4  -5   1        627.54        533.76        20.99 o                         
  -3  -5   1        430.61        417.98        20.17 o                         
  -2  -5   1        374.37        499.70        15.98 o                         
  -1  -5   1        908.47       1178.10        51.02 o                         
   0  -5   1        454.10        603.55        21.19 o                         
   1  -5   1       2861.70       3147.27        49.63 o                         
   2  -5   1        784.41        813.95        20.03 o                         
   3  -5   1        899.23        892.68        29.82 o                         
   4  -5   1         19.95         52.95         6.96 o                         
   5  -5   1         26.06         28.97         8.10 o                         
   6  -5   1         38.67         51.12        10.44 o                         
   7  -5   1         41.23         46.25        11.15 o                         
   8  -5   1          9.44         12.39         7.68 o                         
 -10  -4   1        199.47        179.42        16.25 o                         
  -9  -4   1          2.73          2.83        13.85 o                         
  -8  -4   1        381.03        342.88        27.38 o                         
  -7  -4   1         46.64         53.99        12.69 o                         
  -6  -4   1        396.07        339.72        26.19 o                         
  -5  -4   1          1.73         15.39        20.43 o                         
  -4  -4   1       1523.15       1332.12        58.69 o                         
  -3  -4   1         62.71        110.41        10.98 o                         
  -2  -4   1        379.08        371.98        25.99 o                         
  -1  -4   1       2782.98       3339.92        77.02 o                         
   0  -4   1       2683.04       3734.55       131.68 o                         
   1  -4   1       1919.81       2479.11        36.09 o                         
   2  -4   1        639.26        760.17        20.28 o                         
   4  -4   1          9.86         39.10        13.24 o                         
   5  -4   1        307.10        502.19        13.61 o                         
   6  -4   1        830.23        973.65        17.74 o                         
   7  -4   1          0.49         21.89         9.56 o                         
   8  -4   1         78.81         65.30        10.37 o                         
   9  -4   1        567.88        603.45        33.79 o                         
 -10  -3   1         10.00         11.76        13.16 o                         
  -9  -3   1        373.25        350.50        29.74 o                         
  -8  -3   1         92.89         99.98        23.65 o                         
  -7  -3   1         10.21          7.51        10.27 o                         
  -6  -3   1       1772.75       1488.91        42.07 o                         
  -5  -3   1        863.07        649.12        45.70 o                         
  -4  -3   1          7.26        -10.82        10.82 o                         
  -3  -3   1        185.06        221.89        21.29 o                         
  -2  -3   1       2244.31       2378.64        43.15 o                         
   0  -3   1         86.76        290.11        30.81 o                         
   1  -3   1       3932.04       4937.25       265.48 o                         
   2  -3   1       1639.89       1610.45        75.63 o                         
   3  -3   1          7.16         72.36        56.09 o                         
   4  -3   1         48.95         66.16        12.02 o                         
   5  -3   1       1085.08       1231.00        30.31 o                         
   6  -3   1        104.02        276.61        41.55 o                         
   7  -3   1         49.24        124.37        19.79 o                         
   8  -3   1        894.64        976.84        20.25 o                         
   9  -3   1        447.61        511.48        21.02 o                         
  10  -3   1          7.10          4.21         7.45 o                         
 -10  -2   1        102.18         79.04        20.59 o                         
  -9  -2   1        521.69        518.75        20.87 o                         
  -8  -2   1         14.34         17.98        12.16 o                         
  -7  -2   1          0.02         10.24        12.15 o                         
  -6  -2   1        606.96        478.49        22.60 o                         
  -5  -2   1       3127.35       3336.31        97.64 o                         
  -4  -2   1       1348.04       1297.55        51.94 o                         
  -3  -2   1         15.06         13.24         8.89 o                         
  -2  -2   1       1073.96       1317.34        29.35 o                         
   0  -2   1        176.98        426.70        22.59 o                         
   1  -2   1       5834.24       6268.19       417.12 o                         
   2  -2   1        316.98        351.95        15.49 o                         
   3  -2   1        177.42        245.30        32.11 o                         
   4  -2   1         83.49         84.14        11.67 o                         
   5  -2   1        174.57        179.80         8.24 o                         
   6  -2   1         60.62         75.26         8.45 o                         
   7  -2   1       2221.00       2581.14        28.58 o                         
   8  -2   1        465.41        533.15        18.16 o                         
   9  -2   1        119.16        158.44        11.39 o                         
  10  -2   1         24.27         24.20         8.48 o                         
 -10  -1   1          9.83          8.17         9.02 o                         
  -9  -1   1        335.01        434.45        21.62 o                         
  -8  -1   1        312.96        332.81        17.89 o                         
  -7  -1   1        741.86        753.62        28.88 o                         
  -6  -1   1        290.46        291.29        13.99 o                         
  -5  -1   1       2149.26       2020.76        54.36 o                         
  -4  -1   1          2.99          3.64         8.96 o                         
  -3  -1   1       1581.30       1426.69       144.19 o                         
  -2  -1   1        875.28        608.96        31.16 o                         
  -1  -1   1        255.22        274.11        33.12 o                         
   0  -1   1       3230.10       4539.80        99.37 o                         
   1  -1   1       9355.24       9970.69       644.45 o                         
   2  -1   1       2740.01       2959.30        70.63 o                         
   3  -1   1        620.27        723.44        20.92 o                         
   4  -1   1        447.46        556.91        36.93 o                         
   5  -1   1          2.66          0.90         7.88 o                         
   6  -1   1       1312.58       1589.34        35.55 o                         
   7  -1   1       1645.37       1935.26        38.76 o                         
   8  -1   1        116.47        120.06        10.29 o                         
   9  -1   1         85.56         88.70        15.86 o                         
  10  -1   1         59.06         61.38        10.60 o                         
 -10   0   1        121.58        111.97        14.71 o                         
  -9   0   1         77.96         84.60        13.25 o                         
  -8   0   1        827.56        832.62        20.16 o                         
  -7   0   1         82.59         98.72         9.55 o                         
  -6   0   1        576.78        495.29        13.39 o                         
  -5   0   1        640.87        560.82        20.50 o                         
  -4   0   1       2202.28       2280.54        73.90 o                         
  -3   0   1        330.88        367.01        19.00 o                         
  -2   0   1       9748.60       9047.91       423.26 o                         
  -1   0   1        982.40       1470.33        41.58 o                         
   0   0   1         52.45         13.02         1.57 o                         
   1   0   1       8577.54       8357.64       476.38 o                         
   2   0   1      12041.59      14399.67      1096.77 o                         
   3   0   1          4.16          2.94         8.42 o                         
   4   0   1        329.93        402.74        34.62 o                         
   5   0   1        152.48        263.30        17.23 o                         
   6   0   1          5.81         25.28        14.54 o                         
   7   0   1          1.70         14.07         7.83 o                         
   8   0   1       1345.59       1613.05        35.05 o                         
   9   0   1        166.64        183.26        12.15 o                         
  10   0   1         22.82         16.99         9.66 o                         
  11   0   1         19.55         21.50        10.07 o                         
 -10   1   1         94.14        111.50         9.77 o                         
  -9   1   1        159.70        205.46        14.25 o                         
  -8   1   1         16.52         26.37         9.04 o                         
  -7   1   1         45.14         37.87         8.13 o                         
  -6   1   1          0.80         -6.49         6.49 o                         
  -5   1   1        259.91        305.74        15.59 o                         
  -4   1   1       1065.11       1275.39        61.44 o                         
  -3   1   1       1135.66       1112.78        35.97 o                         
  -2   1   1       4062.04       3523.73       142.09 o                         
  -1   1   1        835.69        635.66        34.43 o                         
   0   1   1        853.73       1223.52        54.00 o                         
   1   1   1        563.02        511.20        31.14 o                         
   2   1   1       2859.47       3396.90        77.56 o                         
   3   1   1         80.41         65.78        14.54 o                         
   4   1   1         28.99         19.39        15.93 o                         
   5   1   1       1193.29       1228.30        53.67 o                         
   6   1   1       2086.89       2233.15       125.67 o                         
   7   1   1       1790.74       2205.23        76.33 o                         
   8   1   1        227.58        394.33        34.62 o                         
   9   1   1         25.52         32.09        11.23 o                         
  10   1   1          8.82          7.59         9.88 o                         
  11   1   1          0.66          7.51         9.66 o                         
 -10   2   1          1.60         -1.30         6.74 o                         
  -9   2   1        581.23        709.99        36.58 o                         
  -8   2   1         11.23          7.39         8.04 o                         
  -7   2   1         81.36         63.84         9.10 o                         
  -6   2   1        291.39        323.16        12.63 o                         
  -5   2   1        703.91        627.79        15.18 o                         
  -4   2   1        135.71        168.35        10.43 o                         
  -3   2   1       1651.83       1973.30        96.41 o                         
  -2   2   1        578.87        521.50        25.53 o                         
  -1   2   1         54.98         53.47         8.68 o                         
   0   2   1       1886.88       2783.79        66.48 o                         
   1   2   1       3396.15       4845.11       165.25 o                         
   2   2   1       1749.68       2345.84        61.28 o                         
   3   2   1          6.34         26.31        14.89 o                         
   4   2   1        132.12         98.33        19.39 o                         
   5   2   1        536.97        523.44        39.12 o                         
   6   2   1        612.72        718.46        73.57 o                         
   7   2   1       1155.14       1362.42        43.26 o                         
   8   2   1        104.60        106.96        34.45 o                         
   9   2   1        296.31        397.42        33.76 o                         
  10   2   1        261.29        311.32        24.50 o                         
  11   2   1         25.43         20.58        10.11 o                         
  -9   3   1         74.50         57.92         8.83 o                         
  -8   3   1        339.29        367.19        23.64 o                         
  -7   3   1        395.32        374.45        16.92 o                         
  -6   3   1        432.88        397.83        16.75 o                         
  -5   3   1       2150.62       2090.23        29.26 o                         
  -4   3   1       2765.41       2922.20        41.03 o                         
  -3   3   1        134.23        104.25         8.70 o                         
  -2   3   1        979.03        978.07        24.09 o                         
  -1   3   1         47.44         21.12         8.86 o                         
   2   3   1       7495.41       9403.82       195.93 o                         
   3   3   1         38.26         48.13        18.00 o                         
   4   3   1        527.04        560.48        37.05 o                         
   5   3   1        950.93        946.85        49.51 o                         
   6   3   1        878.38        939.96        27.65 o                         
   7   3   1         25.89         31.26        12.60 o                         
   8   3   1         59.82         70.05        13.08 o                         
   9   3   1        808.96        828.41        49.79 o                         
  10   3   1          8.25          2.73        14.05 o                         
  11   3   1         57.58         42.72        11.12 o                         
  -9   4   1        130.45        170.79        11.80 o                         
  -8   4   1          1.15          0.35         7.18 o                         
  -7   4   1         23.27          9.72         7.28 o                         
  -6   4   1        135.63        149.11        10.63 o                         
  -5   4   1         53.65         54.80         7.93 o                         
  -4   4   1         77.67         64.15         7.16 o                         
  -3   4   1       3746.45       3869.04        57.17 o                         
  -2   4   1       3980.56       3836.26        48.73 o                         
  -1   4   1       4174.11       4484.80        65.06 o                         
   0   4   1       2351.07       3285.83       164.95 o                         
   1   4   1          9.01          5.60         9.80 o                         
   2   4   1         57.86        107.56        13.90 o                         
   3   4   1       1366.99       2067.85        55.74 o                         
   4   4   1       2428.01       2466.35        65.61 o                         
   5   4   1       1092.33        853.05        49.17 o                         
   6   4   1       2462.66       2043.23        40.32 o                         
   7   4   1        780.94        681.32        21.75 o                         
   8   4   1         41.60         49.53        12.44 o                         
   9   4   1         94.10         87.23        15.89 o                         
  10   4   1        147.72        139.75        17.67 o                         
  11   4   1         72.05         54.68        11.13 o                         
  -8   5   1         10.57          4.53         7.32 o                         
  -7   5   1        300.01        319.46        17.44 o                         
  -6   5   1        566.92        581.25        16.97 o                         
  -5   5   1        829.83        762.96        19.97 o                         
  -4   5   1        168.32        168.01        10.80 o                         
  -3   5   1        933.09        878.52        16.82 o                         
  -2   5   1        163.78        142.37         8.65 o                         
  -1   5   1          5.06          5.78         6.22 o                         
   0   5   1       1210.59       1741.32        36.78 o                         
   1   5   1        111.86        128.89        10.50 o                         
   2   5   1       3109.82       4137.01       161.14 o                         
   3   5   1       1694.20       2626.91       112.16 o                         
   4   5   1        201.17        239.74        22.67 o                         
   5   5   1         31.60         33.93        18.00 o                         
   6   5   1        143.77        123.96        11.02 o                         
   7   5   1         73.34         82.51        13.19 o                         
   8   5   1         42.72         37.24        11.92 o                         
   9   5   1         10.51          8.02        12.34 o                         
  10   5   1         10.79          8.38        12.10 o                         
  11   5   1          2.36          9.00        11.08 o                         
  -8   6   1          0.43         -3.68         7.98 o                         
  -7   6   1         18.39         14.94         8.22 o                         
  -6   6   1        158.16        160.56        10.59 o                         
  -5   6   1         11.65          3.16         7.23 o                         
  -4   6   1         44.37         61.44         9.76 o                         
  -3   6   1         28.46         25.03         7.39 o                         
  -2   6   1       1544.69       1518.88        24.97 o                         
  -1   6   1       1122.07        961.81        21.74 o                         
   0   6   1        497.18        621.19        17.73 o                         
   1   6   1       4275.05       7629.01       410.33 o                         
   2   6   1        183.51        788.73        56.28 o                         
   3   6   1        573.76       1168.03        22.96 o                         
   4   6   1        638.95        890.76        41.92 o                         
   5   6   1       2723.77       2922.63        58.70 o                         
   6   6   1        797.51        738.10        47.09 o                         
   7   6   1        308.81        255.72        41.20 o                         
   8   6   1         72.34         30.58        23.72 o                         
   9   6   1        292.81        267.43        20.54 o                         
  10   6   1         11.30         -7.46        11.67 o                         
  -7   7   1         32.02         25.09        10.20 o                         
  -6   7   1        252.06        242.08        18.39 o                         
  -5   7   1          9.86          9.60         8.11 o                         
  -4   7   1         68.56         47.05         8.48 o                         
  -3   7   1          0.68         14.98         9.87 o                         
  -2   7   1        269.28        274.07        11.60 o                         
  -1   7   1        257.48        275.16        13.94 o                         
   0   7   1        462.89        472.56        15.39 o                         
   1   7   1        595.26        944.68        22.54 o                         
   2   7   1        117.97        256.94        12.07 o                         
   3   7   1         58.72        149.01        14.26 o                         
   4   7   1        483.74        764.45        19.15 o                         
   5   7   1         18.03         25.10        10.30 o                         
   6   7   1        947.22        838.22        36.51 o                         
   7   7   1        161.17        151.30        30.47 o                         
   8   7   1         93.28        110.79        30.12 o                         
   9   7   1          2.71          3.46        26.31 o                         
  10   7   1         21.82         11.08        24.93 o                         
  -6   8   1       1158.69       1193.46        30.91 o                         
  -5   8   1          6.45         -3.48        10.94 o                         
  -4   8   1        495.88        460.01        20.03 o                         
  -3   8   1         28.65         32.42        11.18 o                         
  -2   8   1          6.11          2.47         8.53 o                         
  -1   8   1         60.10         74.07        10.00 o                         
   0   8   1         77.14         75.07         9.53 o                         
   1   8   1        436.51        704.16        23.54 o                         
   2   8   1       2428.54       4477.45       105.61 o                         
   3   8   1         13.58         42.10         9.74 o                         
   4   8   1        100.72        152.44        11.80 o                         
   5   8   1        211.17        246.86        17.66 o                         
   6   8   1        510.24        542.65        24.85 o                         
   7   8   1        263.11        233.63        24.11 o                         
   8   8   1        276.47        352.09        37.39 o                         
   9   8   1          1.60          1.04        24.93 o                         
  -5   9   1         29.65         32.85         8.95 o                         
  -4   9   1          3.99         -2.22         8.57 o                         
  -3   9   1        152.31        184.24        13.28 o                         
  -2   9   1        219.64        222.14        17.36 o                         
  -1   9   1        213.66        225.40        23.79 o                         
   0   9   1        127.92        158.32        17.59 o                         
   1   9   1          1.72        127.15        26.57 o                         
   2   9   1       1298.47       2112.49        56.32 o                         
   3   9   1        125.86        244.68        13.72 o                         
   4   9   1         49.53        115.59        11.21 o                         
   5   9   1         98.05        172.45        14.72 o                         
   6   9   1        248.22        301.82        36.57 o                         
   7   9   1          1.08         -5.69        15.63 o                         
   8   9   1        222.35        164.41        19.21 o                         
   9   9   1         88.79         55.40        22.85 o                         
  -4  10   1         24.36         20.38         7.28 o                         
  -3  10   1          0.43          6.91         8.18 o                         
  -2  10   1         17.57         22.51         9.95 o                         
  -1  10   1        301.21        284.92        21.54 o                         
   0  10   1        317.43        332.42        28.63 o                         
   1  10   1        583.49        748.27        40.22 o                         
   2  10   1        362.95        687.52        28.98 o                         
   3  10   1        622.52       1299.35        44.39 o                         
   4  10   1        118.16        212.33        22.00 o                         
   5  10   1         29.44         26.51        15.84 o                         
   6  10   1        127.37        157.40        19.21 o                         
   7  10   1        178.03        192.55        19.78 o                         
   8  10   1         41.69         64.05        25.28 o                         
  -2  11   1         17.53          7.68         8.59 o                         
  -1  11   1          0.56         19.01        15.06 o                         
   0  11   1          0.41         12.46        13.85 o                         
   1  11   1        340.70        392.96        23.02 o                         
   2  11   1        169.49        227.56        21.99 o                         
   3  11   1         41.69         75.06        12.91 o                         
   4  11   1         22.66         42.99        14.00 o                         
   5  11   1        275.24        743.76        41.89 o                         
   6  11   1        299.64        523.84        26.44 o                         
   7  11   1        102.14         61.76        13.71 o                         
   1  12   1          4.49         12.34        10.12 o                         
   2  12   1         11.83         17.27         9.98 o                         
   3  12   1         22.28         42.32        12.48 o                         
   4  12   1          9.96         19.94        11.44 o                         
  -6 -11   2         61.06         49.17        16.62 o                         
  -5 -11   2         64.44         65.67        13.97 o                         
  -4 -11   2        217.79        323.59        19.73 o                         
  -3 -11   2        224.72        367.95        18.21 o                         
  -2 -11   2         98.42        115.99        12.51 o                         
  -1 -11   2         13.58         19.54        13.24 o                         
   0 -11   2          5.50         14.20        13.45 o                         
   1 -11   2          8.81          7.54        10.44 o                         
   2 -11   2         10.52         20.58        11.25 o                         
  -7 -10   2         12.11         -2.37        13.84 o                         
  -6 -10   2          5.09         -0.02        16.34 o                         
  -5 -10   2         26.99         23.19        14.59 o                         
  -4 -10   2        247.76        400.56        23.01 o                         
  -3 -10   2        152.30        220.17        18.17 o                         
  -2 -10   2        533.58        821.67        27.89 o                         
  -1 -10   2        240.84        255.34        17.52 o                         
   0 -10   2        286.19        269.72        15.94 o                         
   1 -10   2         30.03         11.55        16.84 o                         
   2 -10   2         45.18         59.28        15.93 o                         
   3 -10   2        126.84        166.63        27.68 o                         
   4 -10   2         78.95         48.94        11.72 o                         
  -8  -9   2         36.22         31.26        16.46 o                         
  -7  -9   2        132.24        145.50        19.50 o                         
  -6  -9   2         56.24         40.36        18.28 o                         
  -5  -9   2         16.49          3.67        13.05 o                         
  -4  -9   2         15.97         15.80        10.31 o                         
  -3  -9   2         99.28        119.00        12.64 o                         
  -2  -9   2         33.61         47.89        12.25 o                         
  -1  -9   2         14.93         13.94        11.36 o                         
   0  -9   2        200.66        209.68        14.31 o                         
   1  -9   2       1089.07       1163.03        25.74 o                         
   2  -9   2         20.16         23.44        11.15 o                         
   3  -9   2         54.04         54.06        11.22 o                         
   4  -9   2         15.91         15.86         9.40 o                         
   5  -9   2         67.06         52.68        13.56 o                         
  -9  -8   2        282.19        265.53        34.62 o                         
  -8  -8   2          0.77         -2.18        17.96 o                         
  -7  -8   2          3.27          4.67        17.34 o                         
  -6  -8   2         38.78         29.91        18.64 o                         
  -5  -8   2          0.07         -7.07        12.92 o                         
  -4  -8   2        388.23        543.92        32.60 o                         
  -3  -8   2         92.13         95.77        11.84 o                         
  -2  -8   2         11.01          9.15        11.00 o                         
  -1  -8   2          1.04          1.08        10.46 o                         
   0  -8   2         16.70         18.47         8.92 o                         
   1  -8   2        229.49        196.01        12.02 o                         
   2  -8   2        138.73        153.18        25.45 o                         
   3  -8   2        872.48        797.69        27.22 o                         
   4  -8   2        420.55        428.65        39.08 o                         
   5  -8   2        241.35        225.29        24.13 o                         
   6  -8   2        608.11        523.49        22.18 o                         
  -9  -7   2        106.59         85.17        32.20 o                         
  -8  -7   2          1.01        -17.61        17.61 o                         
  -7  -7   2        193.57        162.14        21.13 o                         
  -6  -7   2        359.50        340.47        28.85 o                         
  -5  -7   2         97.36         83.43        13.65 o                         
  -4  -7   2         11.60          8.66         9.37 o                         
  -3  -7   2        125.23        153.02        11.58 o                         
  -2  -7   2          8.75         -1.00         8.35 o                         
  -1  -7   2         58.67         55.64         8.78 o                         
   0  -7   2        438.94        477.18        14.24 o                         
   1  -7   2        430.74        420.77        14.76 o                         
   2  -7   2        136.63        153.08        17.50 o                         
   3  -7   2          7.63         14.31         9.83 o                         
   4  -7   2        380.85        442.05        22.94 o                         
   5  -7   2        147.65        139.41        12.87 o                         
   6  -7   2          0.03         17.33        13.75 o                         
   7  -7   2         67.65         43.23         7.99 o                         
  -9  -6   2          0.89         -0.93        11.59 o                         
  -8  -6   2        149.78        109.47        16.32 o                         
  -7  -6   2        374.48        324.06        18.25 o                         
  -6  -6   2       1205.96       1157.13        37.50 o                         
  -5  -6   2         51.49         38.63        12.73 o                         
  -4  -6   2       1188.81       1399.99        34.64 o                         
  -3  -6   2        324.37        418.37        17.73 o                         
  -2  -6   2        269.92        281.00        16.36 o                         
  -1  -6   2       1303.93       1607.33        34.52 o                         
   0  -6   2       1614.32       2005.13        58.40 o                         
   1  -6   2        301.40        296.21        14.82 o                         
   2  -6   2        366.67        372.73        12.39 o                         
   3  -6   2          7.97         13.29         7.74 o                         
   4  -6   2         75.71        181.59        11.15 o                         
   5  -6   2        258.90        272.18        12.80 o                         
   6  -6   2         61.96         96.92        30.47 o                         
   7  -6   2        121.66        131.72        11.97 o                         
   8  -6   2         20.20         23.39        11.23 o                         
 -10  -5   2        113.38         78.25        14.20 o                         
  -9  -5   2        102.79        -29.43        29.43 o                         
  -8  -5   2          5.24          2.90        15.25 o                         
  -7  -5   2          7.58         10.17        13.09 o                         
  -6  -5   2         64.59         25.81        21.29 o                         
  -5  -5   2         17.12         16.61         8.67 o                         
  -4  -5   2       1404.32       1342.40        30.65 o                         
  -3  -5   2        879.28        937.48        55.56 o                         
  -2  -5   2        737.93        853.90        61.56 o                         
  -1  -5   2        204.01        267.74        15.82 o                         
   0  -5   2        211.32        247.93        16.85 o                         
   1  -5   2         67.09         62.27        10.27 o                         
   2  -5   2         10.26          0.05         5.71 o                         
   3  -5   2        740.77        968.28        34.76 o                         
   4  -5   2        127.10        100.32         7.94 o                         
   5  -5   2         26.80         23.29         9.02 o                         
   6  -5   2        142.49        135.73         9.91 o                         
   7  -5   2         14.61         45.21        10.78 o                         
   8  -5   2        123.95        130.51         9.72 o                         
   9  -5   2         19.34         34.62        13.16 o                         
 -10  -4   2         16.96          8.75        11.52 o                         
  -9  -4   2         11.55         -0.46        12.98 o                         
  -8  -4   2        250.53        202.60        16.99 o                         
  -7  -4   2        475.81        416.31        19.81 o                         
  -6  -4   2       2445.43       2248.87        42.77 o                         
  -5  -4   2        684.79        562.94        21.62 o                         
  -4  -4   2       2697.32       2636.55       122.61 o                         
  -3  -4   2        719.83        719.73        75.31 o                         
  -2  -4   2         57.65         57.11        10.37 o                         
  -1  -4   2        152.97        244.13        23.28 o                         
   0  -4   2      13414.18      18579.92       343.92 o                         
   1  -4   2      14856.53      18556.48       405.79 o                         
   2  -4   2       3698.33       4500.16        49.67 o                         
   3  -4   2        132.21        107.65         9.43 o                         
   4  -4   2        489.81        551.34        22.34 o                         
   5  -4   2         81.31        220.04         9.66 o                         
   6  -4   2          0.32         37.05        24.58 o                         
   7  -4   2        624.36        652.13        18.80 o                         
   8  -4   2        629.88        763.78        21.75 o                         
   9  -4   2         80.11         77.90        17.14 o                         
 -10  -3   2        126.47        158.36        18.07 o                         
  -9  -3   2        702.80        800.06        45.18 o                         
  -8  -3   2        149.18        147.64        16.91 o                         
  -7  -3   2         22.15          8.61        10.61 o                         
  -6  -3   2         38.01         22.94         9.65 o                         
  -5  -3   2        204.54        160.58        12.86 o                         
  -4  -3   2       1046.18        947.15        31.67 o                         
  -3  -3   2       1023.53        878.17        20.85 o                         
  -2  -3   2        236.49        238.22        12.66 o                         
  -1  -3   2        815.34        966.91        22.37 o                         
   0  -3   2         17.05         21.48         9.91 o                         
   1  -3   2       1492.28       1807.70        57.61 o                         
   2  -3   2       1197.85       1285.66        39.82 o                         
   3  -3   2        865.33        860.75        34.81 o                         
   4  -3   2       1945.30       2129.61        43.85 o                         
   6  -3   2       1752.91       2553.89        44.54 o                         
   7  -3   2        907.64       1136.63        18.96 o                         
   8  -3   2        659.64        765.59        15.92 o                         
   9  -3   2         40.41         38.71         8.88 o                         
  10  -3   2         12.89         -2.94         7.27 o                         
 -10  -2   2         61.53         60.26        10.47 o                         
  -9  -2   2         56.51         63.70        12.15 o                         
  -8  -2   2         24.09          8.73        10.48 o                         
  -7  -2   2         49.72         43.49        13.53 o                         
  -6  -2   2        417.85        369.70        23.98 o                         
  -5  -2   2       1001.90        919.98       109.39 o                         
  -4  -2   2        454.26        361.33        35.49 o                         
  -3  -2   2         46.38         17.81        10.55 o                         
  -2  -2   2       4332.87       4256.51        57.42 o                         
  -1  -2   2         38.87         25.31         7.54 o                         
   0  -2   2          1.80          3.83         7.52 o                         
   1  -2   2       3107.21       3645.81        99.55 o                         
   2  -2   2        484.77        376.31        17.14 o                         
   3  -2   2        191.74        243.81        14.41 o                         
   4  -2   2         63.77         55.36         8.43 o                         
   5  -2   2         95.41        158.02         8.32 o                         
   6  -2   2        143.91        200.83         8.88 o                         
   7  -2   2        506.44       1109.01        88.32 o                         
   8  -2   2        571.25        646.95        22.21 o                         
   9  -2   2        284.53        348.27        26.94 o                         
  10  -2   2         74.17         88.56         9.90 o                         
 -10  -1   2         32.57         20.73         9.93 o                         
  -9  -1   2        201.94        161.32        15.41 o                         
  -8  -1   2          0.87         -9.26         9.26 o                         
  -7  -1   2        638.16        600.64        17.53 o                         
  -6  -1   2         65.92         72.12         8.18 o                         
  -5  -1   2       2166.22       2277.84        66.39 o                         
  -4  -1   2         73.57         73.72        11.65 o                         
  -3  -1   2       9072.29       8187.58       266.93 o                         
  -2  -1   2        577.14        483.23        22.88 o                         
  -1  -1   2       1050.97       1399.35        28.53 o                         
   0  -1   2       7014.46       8568.30       316.00 o                         
   1  -1   2       5439.50       6095.67       300.86 o                         
   2  -1   2        202.52        289.45        16.87 o                         
   3  -1   2        120.45        195.55        10.98 o                         
   4  -1   2         31.09         76.52        12.23 o                         
   5  -1   2         39.68         21.24         9.16 o                         
   6  -1   2        340.20        899.96        26.64 o                         
   7  -1   2        880.32       1426.34        27.42 o                         
   8  -1   2        298.28        412.72        16.41 o                         
   9  -1   2        148.75        180.13        27.23 o                         
  10  -1   2        100.72        102.47        19.74 o                         
 -10   0   2        604.32        706.70        39.44 o                         
  -9   0   2        241.11        294.25        18.70 o                         
  -8   0   2        141.77        133.54        10.96 o                         
  -7   0   2         51.76         68.25         9.46 o                         
  -6   0   2        145.81        121.72         8.85 o                         
  -5   0   2       1207.38       1298.69        37.96 o                         
  -4   0   2       3599.20       3574.30       102.28 o                         
  -3   0   2       3644.09       3506.98       159.70 o                         
  -2   0   2      16787.79      16134.49       517.79 o                         
  -1   0   2       4615.07       4658.45       115.37 o                         
   0   0   2       1314.91       1826.96        42.50 o                         
   1   0   2       6976.33       7605.00       248.39 o                         
   2   0   2        601.56        560.51        11.77 o                         
   3   0   2        932.49       1027.97        31.64 o                         
   4   0   2        425.42        330.96        17.50 o                         
   5   0   2        500.79        529.39        19.73 o                         
   6   0   2        554.81        613.68        20.90 o                         
   8   0   2         12.00         17.31        24.93 o                         
   9   0   2        269.76        348.02        25.79 o                         
  10   0   2        186.84        249.02        18.63 o                         
  11   0   2         37.83         72.93        11.96 o                         
 -10   1   2          0.95         -0.71         8.16 o                         
  -9   1   2          4.28         -2.64         9.43 o                         
  -8   1   2        398.10        321.04        16.38 o                         
  -7   1   2         76.21         63.95         8.28 o                         
  -6   1   2        333.28        339.55        13.71 o                         
  -5   1   2         62.28         58.46         7.24 o                         
  -4   1   2       1125.31       1244.07        48.27 o                         
  -3   1   2        538.99        515.82        37.45 o                         
  -2   1   2        158.85        120.64         9.40 o                         
  -1   1   2       2937.57       2374.21       107.05 o                         
   0   1   2       8982.04      10906.57      1108.19 o                         
   1   1   2       3231.71       3658.21       156.01 o                         
   2   1   2        455.18        320.65        16.92 o                         
   3   1   2        184.66        156.15        22.85 o                         
   4   1   2          9.61          0.69        14.54 o                         
   5   1   2        655.87        728.41        43.28 o                         
   6   1   2       1523.29       2402.27        81.36 o                         
   7   1   2       1138.32       1924.94        72.52 o                         
   8   1   2       3469.37       4013.52       131.02 o                         
   9   1   2         98.21         98.40        13.21 o                         
  10   1   2        141.21        159.35        21.72 o                         
  11   1   2          8.08          9.24        10.90 o                         
 -10   2   2        118.87        106.59         8.24 o                         
  -9   2   2         35.80         32.79         8.69 o                         
  -8   2   2          5.84         -4.87         8.49 o                         
  -7   2   2         22.36         25.32         7.65 o                         
  -6   2   2          3.83         -2.87         6.88 o                         
  -5   2   2          3.85          1.67         8.62 o                         
  -4   2   2       2475.55       2597.45        84.67 o                         
  -3   2   2       1712.95       1478.99        37.42 o                         
  -2   2   2       2789.03       2187.08        59.75 o                         
  -1   2   2         97.06         54.64         8.56 o                         
   0   2   2         21.71         29.79         7.50 o                         
   1   2   2       1883.31       2499.99       133.72 o                         
   2   2   2       1007.92        891.76        59.88 o                         
   3   2   2       1100.83       1057.29        38.09 o                         
   4   2   2       2495.91       2096.24        61.98 o                         
   5   2   2        428.32        346.89        35.32 o                         
   6   2   2       1370.08       1742.82        42.50 o                         
   8   2   2        996.97       1214.54        47.47 o                         
   9   2   2        129.92         88.58        21.23 o                         
  10   2   2         69.33        111.59        17.48 o                         
  11   2   2        195.23        236.25        19.09 o                         
  -9   3   2        165.17        171.73        14.28 o                         
  -8   3   2         12.95          5.26         8.07 o                         
  -7   3   2        258.78        222.73        10.14 o                         
  -6   3   2        363.30        303.51        13.41 o                         
  -5   3   2          1.78          4.20         6.39 o                         
  -4   3   2         76.85         30.29         7.28 o                         
  -3   3   2       1190.60       1144.98        31.90 o                         
  -2   3   2       1155.05       1073.19        24.12 o                         
  -1   3   2       1433.60       1291.76        42.69 o                         
   0   3   2         63.17         43.10         8.58 o                         
   1   3   2       3853.80       5707.28       243.70 o                         
   2   3   2        969.23       1187.53        66.16 o                         
   3   3   2       5415.75       4803.43       405.75 o                         
   4   3   2         81.22         40.86        16.97 o                         
   5   3   2        331.36        289.07        35.32 o                         
   6   3   2        911.71        892.57        24.53 o                         
   7   3   2        704.96        702.94        21.53 o                         
   8   3   2        876.01        803.16        29.27 o                         
   9   3   2        137.63        184.85        39.47 o                         
  10   3   2          7.21         26.49        14.60 o                         
  11   3   2         12.00          6.65        11.40 o                         
  -9   4   2         13.89         11.53         7.45 o                         
  -8   4   2         37.21         34.42         7.37 o                         
  -7   4   2         26.70         33.13         8.22 o                         
  -6   4   2          3.12          3.20         7.44 o                         
  -5   4   2         65.69         49.42         7.81 o                         
  -4   4   2        122.65        147.70         8.33 o                         
  -3   4   2        408.03        375.56        13.05 o                         
  -2   4   2         52.46         43.62         8.36 o                         
  -1   4   2       1587.32       1688.97        44.76 o                         
   0   4   2        347.66        440.99        29.93 o                         
   1   4   2        393.10        353.72        37.22 o                         
   3   4   2        435.64        716.28        22.35 o                         
   4   4   2        218.11        208.40        26.66 o                         
   5   4   2          8.56         -1.38        18.70 o                         
   6   4   2        495.62        345.85        42.24 o                         
   7   4   2        520.12        593.90        50.76 o                         
   8   4   2        877.36        786.85        26.36 o                         
   9   4   2        400.54        367.59        32.74 o                         
  10   4   2        103.34         80.67        15.96 o                         
  11   4   2        119.84         89.42        16.45 o                         
  -8   5   2        114.67        106.27        10.17 o                         
  -7   5   2         13.12          9.41         9.25 o                         
  -6   5   2         32.80         14.96         8.74 o                         
  -5   5   2        393.11        398.00        16.95 o                         
  -4   5   2       1960.57       1819.62        26.25 o                         
  -3   5   2        310.00        272.48        10.42 o                         
  -2   5   2       1042.55        951.29        16.98 o                         
  -1   5   2        508.24        443.19        19.89 o                         
   0   5   2         42.40         34.96         8.02 o                         
   1   5   2        236.93        386.80        29.40 o                         
   2   5   2       2683.22       3509.96       117.98 o                         
   3   5   2         28.03         48.92        12.87 o                         
   4   5   2        575.40        564.98        34.97 o                         
   5   5   2        115.33         97.64        22.85 o                         
   6   5   2         21.13         12.67         9.07 o                         
   7   5   2         11.08         26.73        18.03 o                         
   8   5   2        429.30        401.35        40.38 o                         
  10   5   2        374.65        333.91        21.91 o                         
  11   5   2        768.12        712.48        28.74 o                         
  -8   6   2          1.65         -1.54         7.37 o                         
  -7   6   2        326.10        341.28        17.11 o                         
  -6   6   2          5.58         -3.62         8.92 o                         
  -5   6   2        205.95        180.52        10.20 o                         
  -4   6   2          8.89          1.62         7.43 o                         
  -3   6   2        255.01        244.44        11.46 o                         
  -2   6   2          5.68          6.94         5.89 o                         
  -1   6   2         35.85         24.40         5.85 o                         
   0   6   2         37.18         25.57         7.06 o                         
   1   6   2      22046.93      33358.35       597.64 o                         
   2   6   2       7763.51      12249.58       137.00 o                         
   3   6   2       1738.46       2761.73       129.27 o                         
   4   6   2        128.05        227.26        25.84 o                         
   5   6   2          1.03         28.88        11.15 o                         
   6   6   2        626.81        366.97        33.93 o                         
   7   6   2       1320.82       1010.28        89.50 o                         
   8   6   2        144.50        110.43        21.69 o                         
   9   6   2         31.11         36.70        15.93 o                         
  10   6   2        171.27        122.78        13.76 o                         
  -7   7   2          9.56          5.75         9.51 o                         
  -6   7   2         17.39          3.86         8.15 o                         
  -5   7   2        607.71        536.03        30.47 o                         
  -4   7   2        340.04        279.13        11.19 o                         
  -3   7   2        600.58        551.52        19.58 o                         
  -2   7   2         64.36         54.93         7.93 o                         
  -1   7   2        273.19        254.92        10.99 o                         
   0   7   2        459.06        489.28        24.30 o                         
   1   7   2        418.43        574.58        22.93 o                         
   2   7   2        147.06        269.84        12.28 o                         
   3   7   2       1515.73       2569.59        40.03 o                         
   4   7   2        362.21        556.59        16.95 o                         
   5   7   2        126.33        117.37        11.35 o                         
   6   7   2         10.65         34.64        13.37 o                         
   7   7   2        266.83        241.98        32.89 o                         
   8   7   2        407.90        393.63        43.63 o                         
   9   7   2          8.93         21.81        25.62 o                         
  10   7   2         21.60          6.92        23.54 o                         
  -6   8   2        425.50        441.80        20.06 o                         
  -5   8   2         37.31         36.19        11.54 o                         
  -4   8   2        313.15        273.00        25.59 o                         
  -3   8   2          4.50         -1.26        10.07 o                         
  -2   8   2         22.55          9.05         8.04 o                         
  -1   8   2        256.86        262.45        12.23 o                         
   0   8   2        512.73        515.01        19.61 o                         
   1   8   2       1000.79       1272.73        56.51 o                         
   2   8   2         81.51        164.65        17.10 o                         
   3   8   2        406.84        741.85        18.70 o                         
   4   8   2        414.48        763.36        19.38 o                         
   5   8   2         91.01        128.73        14.62 o                         
   6   8   2         12.97         29.22        12.46 o                         
   7   8   2        255.96        254.07        21.90 o                         
   9   8   2          8.58        -12.81        23.89 o                         
  10   8   2          1.34          7.96        21.47 o                         
  -5   9   2          0.49         -0.22        11.05 o                         
  -4   9   2        104.68         92.57        10.32 o                         
  -3   9   2          0.32          9.62         9.72 o                         
  -2   9   2         33.19          9.65         9.29 o                         
  -1   9   2        583.91        568.36        20.38 o                         
   0   9   2       1050.55       1032.23        25.58 o                         
   1   9   2       2871.21       3285.16        56.17 o                         
   2   9   2        136.06        683.74        51.59 o                         
   3   9   2        226.16        429.37        22.14 o                         
   4   9   2        457.86        932.39        20.67 o                         
   5   9   2          1.05         19.05        10.61 o                         
   6   9   2        285.98        351.28        22.88 o                         
   7   9   2         97.99        125.42        17.52 o                         
   8   9   2        129.37        161.23        22.66 o                         
   9   9   2          8.56         24.58        22.85 o                         
  -4  10   2         62.39         39.83        10.88 o                         
  -3  10   2        191.58        202.47        12.99 o                         
  -2  10   2         16.77         22.12         9.14 o                         
  -1  10   2          3.75         -6.95        11.49 o                         
   0  10   2          0.07          2.59        11.16 o                         
   1  10   2         84.13        103.08        15.18 o                         
   2  10   2        767.14       1106.62        42.35 o                         
   3  10   2        284.97        701.75        35.73 o                         
   4  10   2        446.11        935.86        21.90 o                         
   5  10   2          0.14         -4.43        12.37 o                         
   6  10   2          9.32         14.95        14.84 o                         
   7  10   2        133.99        112.85        21.95 o                         
   8  10   2         78.33         70.98        23.54 o                         
  -2  11   2         15.64         16.97         8.80 o                         
  -1  11   2          1.95          6.88        10.53 o                         
   0  11   2         82.54         70.68        14.28 o                         
   1  11   2         47.00         83.21        15.66 o                         
   2  11   2        175.09        169.35        17.65 o                         
   3  11   2        254.13        525.88        44.55 o                         
   4  11   2          0.79          1.98        12.48 o                         
   5  11   2         89.01        158.56        15.23 o                         
   6  11   2         20.57         11.35        14.14 o                         
   7  11   2        456.46        539.95        28.21 o                         
   1  12   2         55.98         54.91        10.98 o                         
   2  12   2         30.49         18.35         9.64 o                         
   3  12   2        216.50        446.85        21.39 o                         
   4  12   2          5.22         13.84        11.53 o                         
  -5 -11   3         47.76         42.49        14.41 o                         
  -4 -11   3          1.00          3.66        12.29 o                         
  -3 -11   3        173.63        225.70        17.54 o                         
  -2 -11   3         67.44         57.67        11.20 o                         
  -1 -11   3        243.84        295.50        23.79 o                         
   0 -11   3        501.83        523.00        24.18 o                         
   1 -11   3          1.89          1.35        11.09 o                         
  -7 -10   3         28.26         11.76        16.95 o                         
  -6 -10   3         13.29         10.50        21.12 o                         
  -5 -10   3        211.10        222.41        24.03 o                         
  -4 -10   3         71.10        137.32        19.34 o                         
  -3 -10   3         10.60         26.06        11.45 o                         
  -2 -10   3         42.70         46.21        12.75 o                         
  -1 -10   3         83.35        101.18        13.67 o                         
   0 -10   3        254.56        251.69        19.34 o                         
   1 -10   3        137.85        100.70        21.56 o                         
   2 -10   3          0.20          1.16         8.70 o                         
   3 -10   3        114.61        110.57        15.39 o                         
  -8  -9   3         17.42         32.89        27.35 o                         
  -7  -9   3         85.81         61.42        18.44 o                         
  -6  -9   3          0.50        -11.46        17.88 o                         
  -5  -9   3         92.09         94.59        22.60 o                         
  -4  -9   3        237.24        319.49        24.93 o                         
  -3  -9   3        133.79        154.66        13.02 o                         
  -2  -9   3        361.08        448.81        20.27 o                         
  -1  -9   3        102.33         91.44        13.04 o                         
   0  -9   3         81.09         39.77         9.42 o                         
   1  -9   3         47.94         29.49        10.01 o                         
   2  -9   3        447.49        450.67        19.70 o                         
   3  -9   3        163.80        167.83        13.10 o                         
   4  -9   3          1.79          1.72         9.90 o                         
   5  -9   3        134.35         72.54        15.93 o                         
  -8  -8   3        319.91        272.46        23.71 o                         
  -7  -8   3         48.65         24.89        17.72 o                         
  -6  -8   3          0.80          5.13        14.68 o                         
  -5  -8   3        200.90        194.37        18.18 o                         
  -4  -8   3       1360.37       1853.64        40.27 o                         
  -3  -8   3        752.41       1049.01        49.34 o                         
  -2  -8   3         48.64         48.89        11.53 o                         
  -1  -8   3         29.51         26.04        11.11 o                         
   0  -8   3         89.66         92.51        10.35 o                         
   1  -8   3          4.34          3.01        10.11 o                         
   2  -8   3         22.04         17.85         9.36 o                         
   3  -8   3          4.54         23.72        11.65 o                         
   4  -8   3         81.41         63.16        17.49 o                         
   5  -8   3        301.36        290.41        24.39 o                         
   6  -8   3         65.11         47.84        12.56 o                         
  -9  -7   3          3.22        -20.08        25.97 o                         
  -8  -7   3        161.22        151.50        26.69 o                         
  -7  -7   3         10.07         11.15        22.20 o                         
  -6  -7   3        137.72        128.91        18.47 o                         
  -5  -7   3        320.01        306.02        31.53 o                         
  -4  -7   3        348.67        439.81        18.30 o                         
  -3  -7   3          9.45          4.40        10.01 o                         
  -2  -7   3         18.64         23.92         9.60 o                         
  -1  -7   3        443.67        502.47        17.90 o                         
   0  -7   3        249.80        273.40        12.24 o                         
   1  -7   3       1003.31       1031.17        24.09 o                         
   2  -7   3        236.76        223.10        11.69 o                         
   3  -7   3       1342.25       1286.64        38.37 o                         
   4  -7   3         68.63         92.97         9.52 o                         
   5  -7   3         14.21          8.58         8.26 o                         
   6  -7   3        419.33        396.19        19.85 o                         
   7  -7   3          2.80          2.91         7.54 o                         
  -9  -6   3        129.57         73.48        14.71 o                         
  -8  -6   3         26.04          7.09        11.37 o                         
  -7  -6   3         72.43         74.01        15.56 o                         
  -6  -6   3        498.23        446.86        23.93 o                         
  -5  -6   3        412.57        442.26        21.43 o                         
  -4  -6   3        357.70        413.29        19.47 o                         
  -3  -6   3         39.12         34.77         8.83 o                         
  -2  -6   3        701.17        746.54        33.47 o                         
  -1  -6   3          3.83         10.16         8.24 o                         
   0  -6   3        224.25        204.92         9.80 o                         
   1  -6   3        164.48        150.06         7.93 o                         
   2  -6   3       1849.41       2001.73        54.30 o                         
   3  -6   3         64.81         47.82         9.49 o                         
   4  -6   3          2.48          4.78         7.99 o                         
   5  -6   3          1.06         20.99         8.13 o                         
   6  -6   3        457.43        567.19        20.20 o                         
   7  -6   3         29.39         39.79        13.93 o                         
   8  -6   3         22.61         15.97         7.68 o                         
 -10  -5   3         30.45          2.42        14.20 o                         
  -9  -5   3          6.38        -12.46        13.85 o                         
  -8  -5   3        362.34        332.84        30.31 o                         
  -7  -5   3          8.75         19.82        12.74 o                         
  -6  -5   3         33.60         30.58        11.83 o                         
  -5  -5   3        580.01        526.48        19.79 o                         
  -4  -5   3       1980.44       1825.06        54.07 o                         
  -3  -5   3         67.63         37.90         9.25 o                         
  -2  -5   3         51.85         37.15         9.54 o                         
  -1  -5   3        840.06        961.14        49.97 o                         
   0  -5   3        525.36        591.10        27.75 o                         
   1  -5   3       2146.58       2410.36        82.79 o                         
   2  -5   3        243.45        257.18         9.63 o                         
   3  -5   3       4877.54       4919.24        70.67 o                         
   4  -5   3         19.06         15.22         7.63 o                         
   5  -5   3         20.35         17.48         8.90 o                         
   6  -5   3         23.77         32.04         8.23 o                         
   7  -5   3        796.47        903.00        27.83 o                         
   8  -5   3          4.58          3.36         8.04 o                         
   9  -5   3          5.26          4.85        12.81 o                         
 -10  -4   3          1.09          7.96        11.43 o                         
  -9  -4   3        201.14        223.76        33.93 o                         
  -8  -4   3         39.05         31.77        10.45 o                         
  -7  -4   3         80.52         73.20        11.66 o                         
  -6  -4   3        115.72        105.82        11.18 o                         
  -5  -4   3        706.47        598.54        21.75 o                         
  -4  -4   3        753.90        614.70        17.51 o                         
  -3  -4   3       1266.40       1279.96       146.79 o                         
  -2  -4   3         19.24          7.67         9.31 o                         
  -1  -4   3         87.01         68.77         8.94 o                         
   0  -4   3        326.42        427.68        20.19 o                         
   1  -4   3        359.25        386.35        19.29 o                         
   2  -4   3       1008.24        997.62        18.42 o                         
   3  -4   3       1542.37       1474.40        27.50 o                         
   4  -4   3        432.76        547.72        14.46 o                         
   5  -4   3        431.73        425.13        13.07 o                         
   6  -4   3         31.95         23.60         7.44 o                         
   7  -4   3         28.25         36.67        13.80 o                         
   8  -4   3        415.25        470.33        15.22 o                         
   9  -4   3        981.52       1218.44        23.69 o                         
 -10  -3   3         27.64         18.59        11.44 o                         
  -9  -3   3        495.21        494.50        24.01 o                         
  -8  -3   3        186.63        181.56        17.20 o                         
  -7  -3   3         81.87         63.94        12.21 o                         
  -6  -3   3          3.29          2.96         9.17 o                         
  -5  -3   3        823.02        807.25        25.50 o                         
  -4  -3   3       1536.57       1330.84        29.58 o                         
  -3  -3   3        277.32        273.08        19.31 o                         
  -2  -3   3        263.70        221.22        19.59 o                         
  -1  -3   3       1050.85       1124.57        51.06 o                         
   0  -3   3       1547.65       1788.86        45.22 o                         
   1  -3   3       2674.74       3186.43        79.50 o                         
   2  -3   3          1.64         -3.05        10.83 o                         
   3  -3   3        131.84        198.31        11.35 o                         
   4  -3   3          0.54         23.89        20.43 o                         
   5  -3   3          6.67          7.59         6.10 o                         
   6  -3   3       2901.79       3776.93        52.19 o                         
   7  -3   3        478.80       1048.28        37.33 o                         
   8  -3   3        267.74        430.15        19.12 o                         
   9  -3   3         37.63         43.73         9.56 o                         
  10  -3   3         94.54         97.71        15.32 o                         
 -10  -2   3          1.38         -1.22         8.51 o                         
  -9  -2   3        190.37        193.84        25.46 o                         
  -8  -2   3        327.43        311.92        17.67 o                         
  -7  -2   3         10.36          3.60         9.07 o                         
  -6  -2   3         57.85         47.72         8.42 o                         
  -5  -2   3        475.11        396.97        19.99 o                         
  -4  -2   3       1654.61       1487.17        39.22 o                         
  -3  -2   3        141.17        173.81        16.31 o                         
  -2  -2   3        155.70        145.00         8.78 o                         
  -1  -2   3       1475.09       1505.15        61.15 o                         
   0  -2   3         33.76         34.02         8.47 o                         
   1  -2   3       1436.33       1328.48        45.10 o                         
   2  -2   3        152.42        128.81        10.00 o                         
   3  -2   3       1856.22       1582.30        50.96 o                         
   4  -2   3        265.78        283.90        14.95 o                         
   5  -2   3        247.57        260.82        10.73 o                         
   6  -2   3        259.28        346.20        12.22 o                         
   7  -2   3        675.48       1066.56        18.41 o                         
   8  -2   3         66.51         80.69        15.06 o                         
   9  -2   3        401.86        517.63        28.74 o                         
  10  -2   3        142.42        152.14        14.54 o                         
 -10  -1   3         82.94         80.55         8.92 o                         
  -9  -1   3        424.22        434.62        20.41 o                         
  -8  -1   3        394.53        437.96        18.58 o                         
  -7  -1   3          0.19         -2.21         7.96 o                         
  -6  -1   3          2.80          2.25         6.92 o                         
  -5  -1   3       2715.38       2641.38        65.49 o                         
  -4  -1   3        714.93        653.98        26.68 o                         
  -3  -1   3       7713.74       7593.18       160.75 o                         
  -2  -1   3        655.58        635.66        18.20 o                         
  -1  -1   3        291.94        248.73        14.49 o                         
   0  -1   3       2307.17       3048.48        76.52 o                         
   1  -1   3       1531.30       1393.40        51.32 o                         
   2  -1   3       4384.11       4536.18       113.11 o                         
   3  -1   3        180.16        223.55        20.77 o                         
   4  -1   3          1.30         -0.58         7.48 o                         
   5  -1   3        248.50        319.59        15.17 o                         
   6  -1   3        521.68        545.03        14.27 o                         
   7  -1   3        243.75        537.21        19.78 o                         
   8  -1   3        325.68        485.53        30.58 o                         
   9  -1   3        597.53        796.32        36.79 o                         
  10  -1   3         55.47         70.49        10.82 o                         
 -10   0   3          3.33          4.90         8.07 o                         
  -9   0   3          0.59          9.29         9.87 o                         
  -8   0   3        562.82        607.35        20.67 o                         
  -7   0   3        184.86        199.24        11.82 o                         
  -6   0   3         15.26         14.12         6.70 o                         
  -5   0   3          0.86          4.73         7.17 o                         
  -4   0   3        108.87        118.64        11.48 o                         
  -3   0   3       7141.17       7294.19       150.81 o                         
  -2   0   3      22166.41      21549.98       585.31 o                         
  -1   0   3      25920.71      26646.16      1354.78 o                         
   0   0   3       3378.32       4121.36       199.08 o                         
   1   0   3       3872.49       4635.03       115.98 o                         
   2   0   3       4864.53       4658.04       156.25 o                         
   3   0   3       2498.87       2462.81        91.24 o                         
   4   0   3        777.11        939.71        36.93 o                         
   5   0   3       1160.67       1317.85        38.30 o                         
   6   0   3         29.29        189.55        11.53 o                         
   7   0   3       4742.56       5912.01        80.23 o                         
   8   0   3        643.44        675.66        22.28 o                         
   9   0   3        448.84        583.03        22.56 o                         
  10   0   3          1.67         -2.14         9.60 o                         
  11   0   3         21.89         26.67        10.16 o                         
 -10   1   3          0.35         -2.43         7.24 o                         
  -9   1   3          0.06         -0.27         9.23 o                         
  -8   1   3         23.99         20.86         8.69 o                         
  -7   1   3        236.94        226.20        11.95 o                         
  -6   1   3        173.82        166.16         9.18 o                         
  -5   1   3        493.76        479.43        20.68 o                         
  -4   1   3       4831.52       4834.22        86.10 o                         
  -3   1   3        754.99        690.97        24.90 o                         
  -2   1   3        418.25        449.36        15.44 o                         
  -1   1   3       2429.48       2397.13        93.54 o                         
   0   1   3        490.72        474.10        18.50 o                         
   1   1   3        350.11        484.35        27.70 o                         
   2   1   3       6644.60       5587.66       117.72 o                         
   3   1   3        532.89        423.78        24.93 o                         
   4   1   3        612.03        569.93        32.03 o                         
   5   1   3          0.59          1.03        10.55 o                         
   6   1   3        231.38        730.83        46.40 o                         
   7   1   3         69.02        553.08        24.37 o                         
   9   1   3        117.12        104.43        12.78 o                         
  10   1   3        288.29        355.21        35.26 o                         
  11   1   3         23.68         26.66        15.23 o                         
  -9   2   3        252.94        247.20        13.76 o                         
  -8   2   3          1.17         -4.25         7.93 o                         
  -7   2   3        129.31        114.61         8.85 o                         
  -6   2   3        128.51        136.45         9.27 o                         
  -5   2   3        648.39        632.42        14.42 o                         
  -4   2   3        629.01        604.34        20.70 o                         
  -3   2   3        835.67        811.78        19.30 o                         
  -2   2   3       2072.13       1793.41        69.06 o                         
  -1   2   3         33.52         32.11         6.91 o                         
   0   2   3          5.61         12.59         8.26 o                         
   1   2   3         89.59         41.25         9.15 o                         
   2   2   3        805.14        630.63        26.14 o                         
   3   2   3        381.27        223.29        22.85 o                         
   4   2   3        135.10        102.49        16.97 o                         
   5   2   3        903.78        876.91        42.93 o                         
   6   2   3       2565.61       2581.68       143.63 o                         
   7   2   3        343.03        483.82        28.33 o                         
   9   2   3          2.24         19.86        19.94 o                         
  10   2   3         55.43         57.59        15.24 o                         
  11   2   3         73.55         67.31        12.36 o                         
  -9   3   3        225.68        195.50        19.23 o                         
  -8   3   3        304.43        339.73        15.70 o                         
  -7   3   3         11.20          2.13         7.74 o                         
  -6   3   3         66.25         63.34         8.37 o                         
  -5   3   3       1944.30       1840.22        30.66 o                         
  -4   3   3        510.83        448.44        16.59 o                         
  -3   3   3         26.98         25.31         7.26 o                         
  -2   3   3        257.30        184.69        11.95 o                         
  -1   3   3       2552.83       2576.96        59.41 o                         
   0   3   3        113.60        106.68         9.54 o                         
   1   3   3        675.43        807.76        17.72 o                         
   2   3   3       3228.20       2913.49        78.63 o                         
   3   3   3         18.38         31.93         9.73 o                         
   4   3   3         56.58         61.63        18.70 o                         
   5   3   3       1647.89       1357.10        53.67 o                         
   6   3   3       1795.82       1610.62        35.11 o                         
   7   3   3        232.20        542.53        29.03 o                         
   9   3   3        417.72        447.11        29.60 o                         
  10   3   3          8.77         31.07        15.41 o                         
  11   3   3          0.44         14.13        10.95 o                         
  -9   4   3         10.80          7.84         6.69 o                         
  -8   4   3        141.12        136.11        12.34 o                         
  -7   4   3         97.03         68.10         7.94 o                         
  -6   4   3         79.46         67.73         8.44 o                         
  -5   4   3       1310.21       1247.98        20.33 o                         
  -4   4   3       2697.81       2476.95        47.53 o                         
  -3   4   3        619.75        523.75        14.63 o                         
  -2   4   3        963.61        932.00        20.19 o                         
  -1   4   3         15.97         16.57         6.58 o                         
   0   4   3         23.89         29.36         9.93 o                         
   1   4   3       6912.24       8035.52       174.47 o                         
   2   4   3       7228.97       8043.39       101.14 o                         
   3   4   3       1597.01       1614.43        79.21 o                         
   4   4   3       1441.53       1287.56        48.99 o                         
   5   4   3        101.52         95.56        22.16 o                         
   6   4   3          1.22         13.12        10.45 o                         
   7   4   3         32.39        157.54        13.43 o                         
   8   4   3         17.18        390.18        34.46 o                         
   9   4   3        618.39        764.72        49.36 o                         
  10   4   3        130.62        105.01        15.78 o                         
  11   4   3        108.00        117.73        27.87 o                         
  -8   5   3          5.88         10.26        10.89 o                         
  -7   5   3          6.41         -0.66         8.74 o                         
  -6   5   3          7.94          4.06         8.54 o                         
  -5   5   3        108.85        102.88        11.41 o                         
  -4   5   3        164.61        141.93         9.08 o                         
  -3   5   3        193.59        171.05         8.60 o                         
  -2   5   3        631.28        531.45        13.49 o                         
  -1   5   3        988.57        871.72        32.30 o                         
   0   5   3        188.31        183.06        10.36 o                         
   1   5   3        216.31        276.78        16.54 o                         
   2   5   3       5187.72       7100.14       117.36 o                         
   3   5   3        810.78       1050.99        75.65 o                         
   4   5   3          0.27         19.04        16.97 o                         
   5   5   3        520.43        358.66        33.58 o                         
   6   5   3        135.79        109.43        13.24 o                         
   7   5   3        286.57        239.84        17.05 o                         
   8   5   3          9.44        172.13        23.19 o                         
   9   5   3        994.14        964.80        28.33 o                         
  10   5   3          2.44         10.57        13.90 o                         
  11   5   3         43.27         28.39        14.54 o                         
  -7   6   3        166.80        149.59         9.72 o                         
  -6   6   3         58.53         63.50        10.04 o                         
  -5   6   3        791.44        746.42        18.99 o                         
  -4   6   3        569.26        508.18        15.96 o                         
  -3   6   3        466.02        439.22        14.37 o                         
  -2   6   3         43.44         37.67         6.47 o                         
  -1   6   3        310.78        273.03         9.49 o                         
   0   6   3        211.67        150.58         8.75 o                         
   1   6   3        235.63        248.62        34.45 o                         
   2   6   3       5425.47       7069.90       273.48 o                         
   3   6   3       6303.65       8130.26       252.09 o                         
   4   6   3         25.47         24.12         8.46 o                         
   5   6   3        376.61        371.76        17.98 o                         
   6   6   3          4.16         20.06        18.38 o                         
   7   6   3         95.70        124.99        27.35 o                         
   8   6   3        137.57        125.51        16.88 o                         
   9   6   3        891.10        810.35        25.47 o                         
  10   6   3          0.82         32.49        13.86 o                         
  -7   7   3         20.27         15.90         8.93 o                         
  -6   7   3         27.77         34.08         8.35 o                         
  -5   7   3          6.58         -6.37         8.29 o                         
  -4   7   3        166.09        152.16        11.54 o                         
  -3   7   3          0.18         -7.63         7.63 o                         
  -2   7   3        208.46        207.10        10.66 o                         
  -1   7   3         43.48         27.29         7.86 o                         
   0   7   3        215.86        203.46         9.81 o                         
   1   7   3         34.76         34.75         7.21 o                         
   2   7   3        963.62       1195.82        61.27 o                         
   3   7   3        315.41        500.45        26.03 o                         
   4   7   3          0.05          5.19         8.32 o                         
   5   7   3        500.71        411.36        23.64 o                         
   6   7   3        118.53        110.48        15.95 o                         
   9   7   3        185.80        244.06        30.12 o                         
  10   7   3         68.37         24.24        23.89 o                         
  -6   8   3         18.05         11.83         9.56 o                         
  -5   8   3        279.48        303.14        17.75 o                         
  -4   8   3         70.56         61.99        11.42 o                         
  -3   8   3         31.12         14.66         9.74 o                         
  -2   8   3         79.93         52.22         9.65 o                         
  -1   8   3         32.72         39.03         8.90 o                         
   0   8   3        883.42        820.08        20.58 o                         
   1   8   3         16.70         22.02         8.36 o                         
   2   8   3        205.70        233.41        14.04 o                         
   3   8   3         96.65         88.10        15.23 o                         
   4   8   3         24.40         38.98        10.89 o                         
   5   8   3        476.95        519.11        28.63 o                         
   6   8   3        255.03        256.72        17.76 o                         
   7   8   3        189.62        276.82        54.36 o                         
   8   8   3        148.63        213.59        30.47 o                         
   9   8   3         16.67        137.11        30.81 o                         
  10   8   3        160.94        200.43        30.47 o                         
  -5   9   3         57.81         68.67        10.66 o                         
  -4   9   3        366.53        347.17        24.71 o                         
  -3   9   3         26.49         13.82         9.71 o                         
  -2   9   3         94.84         84.56        12.57 o                         
  -1   9   3         13.99         10.72         8.88 o                         
   0   9   3          9.94          7.08         8.60 o                         
   1   9   3        170.43        255.18        28.08 o                         
   2   9   3       5099.08       7355.44       171.26 o                         
   3   9   3        609.59        902.08        25.63 o                         
   4   9   3        401.64        774.49        25.99 o                         
   5   9   3         83.08         97.72        12.40 o                         
   6   9   3          2.89         34.69        18.62 o                         
   7   9   3        166.46        155.90        17.88 o                         
   8   9   3        717.51        721.94        38.61 o                         
   9   9   3        350.72        395.02        34.97 o                         
  -3  10   3        170.57        151.25         9.78 o                         
  -2  10   3        647.72        632.55        39.18 o                         
  -1  10   3        197.29        202.20        14.64 o                         
   0  10   3         69.59         49.83        11.33 o                         
   1  10   3         36.75         43.28        11.62 o                         
   2  10   3          3.71         60.42        15.74 o                         
   3  10   3         33.83         78.60        12.30 o                         
   4  10   3        240.76        545.49        32.63 o                         
   5  10   3         71.68        118.83        14.89 o                         
   6  10   3        153.75        206.66        18.97 o                         
   7  10   3         34.43         27.80        15.04 o                         
   8  10   3          8.94         -6.58        20.08 o                         
  -2  11   3          2.88          3.87         8.44 o                         
  -1  11   3         74.68         43.78        10.57 o                         
   0  11   3         14.81         13.09        13.57 o                         
   1  11   3        150.52        152.26        13.47 o                         
   2  11   3        113.01        200.03        27.96 o                         
   3  11   3        291.83        552.06        22.36 o                         
   4  11   3         38.84         72.01        13.25 o                         
   5  11   3         23.96         36.27        12.26 o                         
   6  11   3         22.63         25.54        14.98 o                         
   7  11   3          3.46          6.11        13.55 o                         
   1  12   3         19.36          3.46         9.80 o                         
   2  12   3        397.57        361.57        20.05 o                         
   3  12   3        227.65        369.09        24.41 o                         
   4  12   3          3.75         24.02        11.53 o                         
  -4 -11   4          1.29          4.86        10.81 o                         
  -3 -11   4         57.32         41.74        13.31 o                         
  -2 -11   4        106.97        127.59        12.61 o                         
  -1 -11   4          1.24         -6.08         9.71 o                         
   0 -11   4          8.05          9.40        11.31 o                         
   1 -11   4        332.65        326.61        18.83 o                         
  -6 -10   4        240.78        209.97        19.07 o                         
  -5 -10   4        181.45        173.46        17.97 o                         
  -4 -10   4         36.07         32.68        14.32 o                         
  -3 -10   4        535.13        726.90        34.78 o                         
  -2 -10   4         45.46         49.00        12.28 o                         
  -1 -10   4        148.49        131.39        15.02 o                         
   0 -10   4        202.70        188.58        15.16 o                         
   1 -10   4         52.36         67.76        14.05 o                         
   2 -10   4        143.26        142.23        13.84 o                         
   3 -10   4         40.25         23.42         6.87 o                         
  -7  -9   4          3.33         18.16        14.10 o                         
  -6  -9   4         16.35          9.99        20.60 o                         
  -5  -9   4          2.53         -7.97        16.69 o                         
  -4  -9   4         56.32         67.29        11.68 o                         
  -3  -9   4        718.37        976.16        31.74 o                         
  -2  -9   4         10.33          8.36        11.42 o                         
  -1  -9   4        123.96         95.93        13.84 o                         
   0  -9   4         68.38         76.94        12.78 o                         
   1  -9   4          2.91          8.85        12.08 o                         
   2  -9   4        388.89        380.58        21.59 o                         
   3  -9   4          6.91          5.19        10.14 o                         
   4  -9   4         49.44         49.66        10.02 o                         
   5  -9   4        342.04        242.94        22.34 o                         
  -8  -8   4          0.50        -12.56        17.12 o                         
  -7  -8   4        213.73        176.45        20.70 o                         
  -6  -8   4        580.72        645.15        35.79 o                         
  -5  -8   4        274.01        259.24        18.70 o                         
  -4  -8   4        553.41        567.05        24.25 o                         
  -3  -8   4       1140.28       1404.61        72.06 o                         
  -2  -8   4         25.52         15.52        11.40 o                         
  -1  -8   4          9.30          4.47        12.53 o                         
   0  -8   4         92.41         88.82        12.26 o                         
   1  -8   4       1931.72       1963.86        38.21 o                         
   2  -8   4        135.04        131.20        12.90 o                         
   3  -8   4         49.56         32.03        11.02 o                         
   4  -8   4        320.26        247.72        15.48 o                         
   5  -8   4        781.86        744.24        48.78 o                         
   6  -8   4         34.32         19.44        11.04 o                         
  -8  -7   4          0.79         15.02        16.75 o                         
  -7  -7   4          4.31          3.43        18.98 o                         
  -6  -7   4          1.16          0.63        15.02 o                         
  -5  -7   4         62.34         47.73        13.81 o                         
  -4  -7   4        225.09        194.10        13.65 o                         
  -3  -7   4        511.29        617.37        29.83 o                         
  -2  -7   4        735.78        927.78        38.18 o                         
  -1  -7   4         13.43          5.55         8.63 o                         
   0  -7   4         51.57         50.79         9.13 o                         
   1  -7   4        399.67        399.40        15.41 o                         
   2  -7   4        222.01        194.13        11.82 o                         
   3  -7   4          6.36          5.86         8.54 o                         
   4  -7   4        276.21        257.41        14.26 o                         
   5  -7   4         13.06         -2.70         8.60 o                         
   6  -7   4        336.23        351.61        16.23 o                         
   7  -7   4          0.90         -1.28         8.00 o                         
  -9  -6   4         81.36         56.44        12.81 o                         
  -8  -6   4         17.75         14.62        12.41 o                         
  -7  -6   4         14.27         17.63        12.41 o                         
  -6  -6   4        198.59        192.57        16.00 o                         
  -5  -6   4         41.09         35.97        13.60 o                         
  -4  -6   4         55.49         48.11        10.60 o                         
  -3  -6   4         31.72         17.34         9.59 o                         
  -2  -6   4          5.71          0.49         9.14 o                         
  -1  -6   4         71.65         56.79         9.23 o                         
   0  -6   4         38.22         31.49         7.89 o                         
   1  -6   4        192.81        187.10         9.60 o                         
   2  -6   4        426.75        407.08        13.04 o                         
   3  -6   4         20.98         13.34         9.36 o                         
   4  -6   4         51.81         52.52        10.52 o                         
   5  -6   4          0.71          2.94         8.12 o                         
   6  -6   4        705.48        712.53        39.02 o                         
   7  -6   4        495.97        636.77        37.39 o                         
   8  -6   4        108.11        115.10        11.14 o                         
  -9  -5   4          1.99         14.72        11.31 o                         
  -8  -5   4        101.69         71.10        13.17 o                         
  -7  -5   4        163.58        145.05        16.09 o                         
  -6  -5   4        190.92        148.56        12.48 o                         
  -5  -5   4         44.79         30.02         8.51 o                         
  -4  -5   4        245.75        194.27        12.63 o                         
  -3  -5   4       2622.91       2737.58        78.85 o                         
  -2  -5   4       1126.98       1140.61        43.04 o                         
  -1  -5   4        211.68        203.98        13.09 o                         
   0  -5   4        873.03        854.74        34.78 o                         
   1  -5   4       2129.24       2218.18        41.79 o                         
   2  -5   4        185.15        195.07         8.96 o                         
   3  -5   4        119.44        124.61         9.71 o                         
   4  -5   4        251.62        264.91        12.86 o                         
   5  -5   4        201.73        177.30        10.46 o                         
   6  -5   4        322.84        353.65        26.63 o                         
   7  -5   4         57.19         51.56        10.48 o                         
   8  -5   4        397.64        492.37        73.90 o                         
   9  -5   4          4.47         -3.38         7.30 o                         
 -10  -4   4        162.36        105.60        13.50 o                         
  -9  -4   4        132.71        124.64        23.37 o                         
  -8  -4   4        126.14        111.49        23.89 o                         
  -7  -4   4         10.69         -5.34         9.79 o                         
  -6  -4   4        497.72        425.45        17.41 o                         
  -5  -4   4        349.29        294.74        14.08 o                         
  -4  -4   4        329.81        232.38        11.87 o                         
  -3  -4   4       2864.95       2850.01       103.57 o                         
  -2  -4   4       2523.71       2475.06        40.31 o                         
  -1  -4   4       4058.46       5018.37        86.05 o                         
   0  -4   4        368.57        456.56        22.81 o                         
   1  -4   4       1499.29       1769.47        57.19 o                         
   2  -4   4         79.77         83.31         8.88 o                         
   3  -4   4        676.92        865.51        15.88 o                         
   4  -4   4       1383.09       1409.51        29.85 o                         
   5  -4   4         86.24         98.45         8.49 o                         
   6  -4   4        158.53        190.51        10.08 o                         
   7  -4   4       1085.92       1343.29        33.12 o                         
   8  -4   4          1.78          2.63         8.19 o                         
   9  -4   4         14.42         10.74         7.73 o                         
 -10  -3   4         75.28         47.09        14.89 o                         
  -9  -3   4          5.00        -11.13        11.13 o                         
  -8  -3   4         82.65         65.51        11.92 o                         
  -7  -3   4          5.11         -3.00        10.25 o                         
  -6  -3   4        324.54        288.16        12.89 o                         
  -5  -3   4        170.04        138.67        11.27 o                         
  -4  -3   4         14.07         14.75         9.51 o                         
  -3  -3   4         32.45         38.18        12.07 o                         
  -2  -3   4        332.16        309.61        27.01 o                         
  -1  -3   4       1561.23       1363.91        53.07 o                         
   0  -3   4         54.37         17.76         9.44 o                         
   1  -3   4       4266.43       4276.03       191.78 o                         
   2  -3   4       2694.03       2980.53        59.50 o                         
   3  -3   4        493.08        515.64        25.08 o                         
   4  -3   4        824.48        894.95        19.53 o                         
   5  -3   4         19.90         22.02         6.45 o                         
   6  -3   4          8.30         34.62        21.47 o                         
   7  -3   4       2007.13       2596.97        43.97 o                         
   8  -3   4        716.80        926.52        23.02 o                         
   9  -3   4          0.70         -7.98         9.06 o                         
  10  -3   4         15.73         22.55        10.94 o                         
 -10  -2   4        128.20        117.42        13.39 o                         
  -9  -2   4        172.11        195.35        17.02 o                         
  -8  -2   4        144.04        134.85        11.45 o                         
  -7  -2   4        128.60        108.61        11.31 o                         
  -6  -2   4        117.10        113.89         9.93 o                         
  -5  -2   4        545.10        525.07        18.98 o                         
  -4  -2   4        153.03        141.11        12.41 o                         
  -3  -2   4       3985.52       3671.23        74.71 o                         
  -2  -2   4        920.09        737.15        20.18 o                         
  -1  -2   4          5.97         12.32         8.31 o                         
   0  -2   4       1128.79       1149.79        31.13 o                         
   1  -2   4        107.46        171.26        15.08 o                         
   2  -2   4         28.02          7.49         9.72 o                         
   3  -2   4        687.61        697.83        16.42 o                         
   4  -2   4       5972.44       6394.65       109.88 o                         
   5  -2   4         77.82         66.23         7.12 o                         
   6  -2   4        151.51        195.50         9.72 o                         
   7  -2   4        435.53        587.86        19.99 o                         
   8  -2   4        500.56        577.18        18.44 o                         
   9  -2   4          3.84         -0.76         9.65 o                         
  10  -2   4         26.38         26.27        12.01 o                         
 -10  -1   4         92.02        100.76        14.71 o                         
  -9  -1   4         35.53         43.59        10.85 o                         
  -8  -1   4        453.45        502.80        24.86 o                         
  -7  -1   4          7.62          2.74        10.83 o                         
  -6  -1   4        938.16        992.02        18.85 o                         
  -5  -1   4        232.75        195.28        10.53 o                         
  -4  -1   4          8.33          2.83         8.53 o                         
  -3  -1   4        338.30        277.51        24.45 o                         
  -2  -1   4       2004.11       1967.42        69.15 o                         
  -1  -1   4        429.61        395.11        18.65 o                         
   0  -1   4       2329.36       2293.17        45.11 o                         
   1  -1   4        244.77        167.77        13.38 o                         
   2  -1   4       1084.50        835.74        19.52 o                         
   3  -1   4        328.18        303.99        22.68 o                         
   4  -1   4       1642.04       1750.65        44.82 o                         
   5  -1   4       1085.48       1233.28        32.92 o                         
   6  -1   4         45.71         80.36        14.13 o                         
   7  -1   4         58.35         68.42        16.45 o                         
   8  -1   4        608.62        729.89        22.13 o                         
   9  -1   4        167.71        216.20        24.44 o                         
  10  -1   4         56.80         58.25        10.62 o                         
 -10   0   4         50.78         36.33         8.00 o                         
  -9   0   4        151.70        148.25        12.50 o                         
  -8   0   4         66.98         42.83        10.99 o                         
  -7   0   4          0.89          2.45        10.30 o                         
  -6   0   4        157.23        147.38         9.56 o                         
  -5   0   4         10.36          3.25         7.06 o                         
  -4   0   4        839.96        886.94        22.46 o                         
  -3   0   4       2154.19       1918.96        42.92 o                         
  -2   0   4          3.06          3.80         7.29 o                         
  -1   0   4        125.29         67.07         7.46 o                         
   0   0   4       3069.87       2760.69        65.55 o                         
   1   0   4        174.96        140.82        10.34 o                         
   2   0   4         61.09         56.65        11.34 o                         
   3   0   4       1396.27       1582.94        27.97 o                         
   4   0   4          0.83         -1.36         9.01 o                         
   5   0   4        131.90        230.26        18.55 o                         
   6   0   4        141.19        183.71         8.95 o                         
   7   0   4       4029.85       6405.26       164.30 o                         
   9   0   4          9.08         12.42        11.68 o                         
  10   0   4        248.36        235.60        17.01 o                         
  11   0   4          0.90          5.68        10.95 o                         
  -9   1   4         55.02         65.08        10.33 o                         
  -8   1   4          8.15          9.98         8.41 o                         
  -7   1   4         90.19         88.29         8.59 o                         
  -6   1   4         52.02         42.89         7.92 o                         
  -5   1   4         48.46         45.81         7.56 o                         
  -4   1   4        883.29        755.81        28.40 o                         
  -3   1   4       5937.68       5475.93       134.73 o                         
  -2   1   4          1.27          7.65         6.76 o                         
  -1   1   4        700.96        660.19        18.73 o                         
   0   1   4       6008.30       6165.94       256.45 o                         
   1   1   4       1381.12       1156.76        60.46 o                         
   2   1   4        361.37        402.37        27.81 o                         
   3   1   4        103.06        127.70        11.04 o                         
   4   1   4       7640.28       7528.99       116.15 o                         
   5   1   4       1901.84       2016.15        72.02 o                         
   6   1   4        730.72        813.15        20.55 o                         
   7   1   4        293.48        369.97        17.81 o                         
   8   1   4        215.14        362.10        36.65 o                         
   9   1   4         31.44         26.63        12.66 o                         
  10   1   4         92.55         94.53        11.59 o                         
  11   1   4         95.16         95.04        25.79 o                         
  -9   2   4          0.46          1.28         7.24 o                         
  -8   2   4         65.51         61.43        10.80 o                         
  -7   2   4        294.13        292.54        12.37 o                         
  -6   2   4         28.31         36.19         8.01 o                         
  -5   2   4        703.04        667.39        15.46 o                         
  -4   2   4        101.47         83.31         7.96 o                         
  -3   2   4        750.40        767.04        22.63 o                         
  -2   2   4       2364.31       2199.95        49.17 o                         
  -1   2   4         63.73         53.75         7.08 o                         
   0   2   4        270.96        270.26        18.70 o                         
   1   2   4       3383.38       2894.67        87.25 o                         
   2   2   4       1096.45       1084.20        52.80 o                         
   3   2   4          6.26          4.11         8.23 o                         
   4   2   4         25.96         24.90         9.78 o                         
   5   2   4         68.72         47.78        16.62 o                         
   6   2   4        288.40        420.88        29.26 o                         
   7   2   4       1380.42       1384.61        45.97 o                         
   8   2   4       2500.72       2540.14        87.55 o                         
   9   2   4        181.22        227.63        20.11 o                         
  10   2   4         15.49         23.95        25.28 o                         
  11   2   4          3.87          2.88        11.53 o                         
  -9   3   4         28.37         22.41         6.45 o                         
  -8   3   4         13.32         11.82         8.40 o                         
  -7   3   4        546.08        627.95        15.51 o                         
  -6   3   4         18.33         19.72         8.99 o                         
  -5   3   4        465.93        432.12        14.11 o                         
  -4   3   4        612.45        486.23        15.65 o                         
  -3   3   4       4640.53       4649.47        57.32 o                         
  -2   3   4        689.93        551.33        23.38 o                         
  -1   3   4        166.24        135.38         9.78 o                         
   0   3   4       2327.14       2089.10        30.89 o                         
   1   3   4          4.32         -3.09         7.79 o                         
   2   3   4        117.41        138.43        10.57 o                         
   3   3   4       3803.24       3796.09       133.42 o                         
   4   3   4       2169.44       1936.28        57.47 o                         
   5   3   4       1158.51        996.01        44.32 o                         
   6   3   4        217.03        223.98        32.89 o                         
   7   3   4         63.52        139.51        11.87 o                         
   8   3   4       2241.08       2147.13        57.02 o                         
   9   3   4        525.95        805.46        29.90 o                         
  10   3   4        261.00        246.37        20.55 o                         
  11   3   4         63.41         79.05        14.48 o                         
  -8   4   4          1.84         -2.91         8.28 o                         
  -7   4   4          0.22          4.23         7.64 o                         
  -6   4   4         39.62         30.16         7.71 o                         
  -5   4   4          8.75          6.84         8.18 o                         
  -4   4   4        947.78        784.26        17.58 o                         
  -3   4   4       4599.09       4161.01        60.05 o                         
  -2   4   4        113.78         96.63         7.38 o                         
  -1   4   4        132.18        128.00         9.84 o                         
   0   4   4         66.11         81.92        11.87 o                         
   1   4   4        393.32        587.83        18.86 o                         
   2   4   4          9.57          7.21        10.28 o                         
   3   4   4       1533.41       1470.53        34.02 o                         
   4   4   4        894.03        735.68        38.43 o                         
   5   4   4        348.89        242.69        19.04 o                         
   6   4   4         11.79          6.20        10.03 o                         
   7   4   4         92.12        104.52        11.41 o                         
   8   4   4         59.08         63.26        12.64 o                         
   9   4   4        484.50        839.84        53.95 o                         
  10   4   4         15.47          6.12        19.86 o                         
  11   4   4        310.22        307.86        20.94 o                         
  -8   5   4         16.07         14.34         7.24 o                         
  -7   5   4          5.97         12.31         8.45 o                         
  -6   5   4        235.42        245.30        13.76 o                         
  -5   5   4         42.16         40.61         9.18 o                         
  -4   5   4       1291.51       1194.72        21.40 o                         
  -3   5   4          0.99         -4.62         6.18 o                         
  -2   5   4        621.40        463.12        11.75 o                         
  -1   5   4        415.41        346.23        11.46 o                         
   0   5   4        170.82        126.17         9.84 o                         
   1   5   4       1766.96       1763.61        68.86 o                         
   2   5   4       2209.99       2745.76        44.77 o                         
   3   5   4        200.63        250.05        21.76 o                         
   4   5   4       1600.78       1441.39        51.95 o                         
   5   5   4         66.16         32.53        11.92 o                         
   6   5   4          9.20         14.28        10.74 o                         
   7   5   4        722.01        633.31        41.73 o                         
   8   5   4        120.61        130.78        19.15 o                         
   9   5   4        312.05       1563.45       162.02 o                         
  10   5   4        223.89        265.13        20.28 o                         
  11   5   4          7.81          2.62        17.83 o                         
  -7   6   4         27.76         24.73         7.71 o                         
  -6   6   4         72.50         70.57         9.93 o                         
  -5   6   4          9.48          9.98         8.79 o                         
  -4   6   4        774.96        703.26        17.49 o                         
  -3   6   4        966.35        832.56        24.00 o                         
  -2   6   4        440.73        382.82        11.15 o                         
  -1   6   4         13.36          8.57         5.63 o                         
   0   6   4        335.52        323.51        12.84 o                         
   1   6   4          0.36         -7.33         7.33 o                         
   2   6   4         30.51         10.28         8.08 o                         
   3   6   4       4221.14       4075.39       185.98 o                         
   4   6   4       1418.54       1534.61        79.10 o                         
   5   6   4       1179.10       1001.75        42.28 o                         
   6   6   4         78.53         77.07        19.05 o                         
   7   6   4        189.69        154.05        15.01 o                         
   8   6   4         88.89        150.38        20.91 o                         
   9   6   4          7.24        483.55        45.69 o                         
  10   6   4        151.51        120.19        20.25 o                         
  -6   7   4         11.74          2.84        10.04 o                         
  -5   7   4         29.33         24.52         8.52 o                         
  -4   7   4         95.43         68.73         8.64 o                         
  -3   7   4        589.34        528.97        18.09 o                         
  -2   7   4         37.51         28.48         7.09 o                         
  -1   7   4        101.45        101.70        10.21 o                         
   0   7   4          2.50          4.08         7.21 o                         
   1   7   4        510.17        492.79        19.46 o                         
   2   7   4          5.86          5.43         7.88 o                         
   3   7   4         30.20         16.97         7.85 o                         
   4   7   4         34.13         26.75         8.36 o                         
   5   7   4        165.92        161.08        12.22 o                         
   6   7   4         45.27         56.34        13.02 o                         
   7   7   4         80.54         94.87        18.81 o                         
  10   7   4        153.58        240.60        27.35 o                         
  -6   8   4         22.43         24.30         8.87 o                         
  -5   8   4         30.41         13.22        10.70 o                         
  -4   8   4        153.24        134.90        11.15 o                         
  -3   8   4        231.87        200.74        12.03 o                         
  -2   8   4          3.52          4.97         9.32 o                         
  -1   8   4        121.03        126.04         9.71 o                         
   0   8   4        554.23        514.95        17.84 o                         
   1   8   4        378.39        352.77        15.34 o                         
   2   8   4         49.84         39.43        11.59 o                         
   3   8   4       1337.63       1752.53        64.56 o                         
   4   8   4        208.00        207.93        12.43 o                         
   5   8   4          0.94         39.97        12.27 o                         
   6   8   4         41.37         72.98        12.80 o                         
   7   8   4         25.55         73.31        15.05 o                         
   8   8   4         50.30        191.09        28.74 o                         
   9   8   4        366.63        320.92        37.39 o                         
  -5   9   4          4.49         -1.38        10.39 o                         
  -4   9   4        230.68        226.27        16.03 o                         
  -3   9   4        261.49        252.63        15.89 o                         
  -2   9   4        497.45        515.86        25.03 o                         
  -1   9   4        498.15        446.83        18.83 o                         
   0   9   4        182.03        172.21        10.94 o                         
   1   9   4        875.35        845.67        23.25 o                         
   2   9   4        640.84        849.63        23.86 o                         
   3   9   4        407.11        601.73        37.38 o                         
   4   9   4        789.14       1159.88        56.10 o                         
   5   9   4         63.88         48.48        11.50 o                         
   6   9   4         30.04         26.76        13.35 o                         
   7   9   4         54.92         86.13        20.77 o                         
   8   9   4         17.82        362.13        40.51 o                         
  -3  10   4         60.53         48.80         8.00 o                         
  -2  10   4          3.78         -5.30         8.40 o                         
  -1  10   4        105.22         89.89        10.18 o                         
   0  10   4        227.58        234.76        15.61 o                         
   1  10   4        241.65        243.82        21.68 o                         
   2  10   4        858.37        888.53        41.00 o                         
   3  10   4         45.47         50.91        10.02 o                         
   4  10   4          0.36          6.84         9.00 o                         
   5  10   4         11.96         14.58        12.12 o                         
   6  10   4        320.39        375.64        28.04 o                         
   7  10   4         84.43         89.54        19.39 o                         
   8  10   4         82.12        102.44        15.68 o                         
  -2  11   4          5.68          7.27        12.81 o                         
  -1  11   4          0.03         -8.76         9.02 o                         
   0  11   4         21.43         20.82        14.22 o                         
   1  11   4         69.06         58.74        11.29 o                         
   2  11   4         83.82         74.55        11.95 o                         
   3  11   4        335.52        502.87        52.34 o                         
   4  11   4         29.54         48.79        12.13 o                         
   5  11   4        112.36        141.92        21.05 o                         
   6  11   4          9.48          1.95        14.77 o                         
   7  11   4          0.92         -3.77        11.90 o                         
   1  12   4         72.00         71.42        11.04 o                         
   2  12   4        448.58        491.23        16.95 o                         
   3  12   4        855.12       1167.00        45.70 o                         
   4  12   4         49.41         36.29        12.18 o                         
  -3 -11   5         58.87         56.32        12.56 o                         
  -2 -11   5        117.40         96.94         9.95 o                         
  -1 -11   5          6.31         -4.71         9.79 o                         
   0 -11   5          2.03         -0.07        10.15 o                         
  -6 -10   5         16.46         19.36        13.05 o                         
  -5 -10   5        127.45         88.60        26.31 o                         
  -4 -10   5         22.60         28.02        13.79 o                         
  -3 -10   5        270.63        280.79        15.44 o                         
  -2 -10   5        254.92        274.12        16.33 o                         
  -1 -10   5        100.78        104.91        13.46 o                         
   0 -10   5         66.02         46.46        13.11 o                         
   1 -10   5         12.01          8.02        12.27 o                         
   2 -10   5         60.86         41.54        11.08 o                         
   3 -10   5         51.00         38.77         9.05 o                         
  -7  -9   5         47.94         41.17        14.16 o                         
  -6  -9   5        164.88        149.46        19.93 o                         
  -5  -9   5         19.52          6.46        15.02 o                         
  -4  -9   5        175.58        150.66        11.97 o                         
  -3  -9   5        634.05        742.06        25.58 o                         
  -2  -9   5          2.29          6.43        11.25 o                         
  -1  -9   5         68.78         69.39        12.99 o                         
   0  -9   5        116.86         84.73        15.43 o                         
   1  -9   5        265.67        173.42        11.28 o                         
   2  -9   5         52.50         44.70        14.44 o                         
   3  -9   5        121.88         96.44        13.67 o                         
   4  -9   5        307.09        273.69        16.23 o                         
   5  -9   5         20.93         11.21        10.06 o                         
  -8  -8   5          9.26         15.86        14.15 o                         
  -7  -8   5        230.82        193.77        20.34 o                         
  -6  -8   5          6.68          2.27        20.25 o                         
  -5  -8   5         12.74         12.56        14.07 o                         
  -4  -8   5          0.89          6.60        10.14 o                         
  -3  -8   5         34.95         26.43        11.05 o                         
  -2  -8   5        218.13        203.24        14.17 o                         
  -1  -8   5         88.80         91.23        12.83 o                         
   0  -8   5         40.67         47.27         9.69 o                         
   1  -8   5          2.14         -2.15        11.21 o                         
   2  -8   5       1252.68       1153.84        61.85 o                         
   3  -8   5       1118.95       1182.58        36.11 o                         
   4  -8   5        327.72        299.12        25.14 o                         
   5  -8   5          7.22          3.20        10.70 o                         
   6  -8   5        139.56        142.44        28.91 o                         
  -8  -7   5        304.89        274.74        22.04 o                         
  -7  -7   5          0.41        -10.09        17.58 o                         
  -6  -7   5         55.26         37.49        16.20 o                         
  -5  -7   5        115.79         78.26        14.31 o                         
  -4  -7   5        204.16        189.19        13.32 o                         
  -3  -7   5          0.90         -3.54        10.78 o                         
  -2  -7   5       1020.29       1163.19        27.65 o                         
  -1  -7   5          1.16         -1.69         9.18 o                         
   0  -7   5        429.60        406.02        17.12 o                         
   1  -7   5        142.50        113.51        10.14 o                         
   2  -7   5        101.08         88.91        11.92 o                         
   3  -7   5         32.92         30.18        11.25 o                         
   4  -7   5         38.10         20.00         8.27 o                         
   5  -7   5         10.73          6.85         8.93 o                         
   6  -7   5         34.01         40.54        11.10 o                         
   7  -7   5        122.22        140.14        25.62 o                         
  -8  -6   5        317.07        290.29        16.46 o                         
  -7  -6   5         12.76         11.67        12.27 o                         
  -6  -6   5         15.65         10.02        11.30 o                         
  -5  -6   5        234.69        215.51        12.65 o                         
  -4  -6   5        773.67        767.27        38.84 o                         
  -3  -6   5        277.19        303.35        15.24 o                         
  -2  -6   5        840.70       1027.34        34.16 o                         
  -1  -6   5         25.77          7.16         8.57 o                         
   0  -6   5        159.76        159.57         9.78 o                         
   1  -6   5        113.60        102.76         9.60 o                         
   2  -6   5         70.37         52.38         7.79 o                         
   3  -6   5       1194.99       1224.41        20.73 o                         
   4  -6   5        221.86        161.12        12.56 o                         
   5  -6   5          2.67          8.62         9.75 o                         
   6  -6   5        556.39        578.49        23.64 o                         
   7  -6   5          0.03          1.55         8.85 o                         
   8  -6   5         62.53         57.41        10.35 o                         
  -9  -5   5         35.48         26.69        10.75 o                         
  -8  -5   5        227.20        216.79        25.45 o                         
  -7  -5   5        199.03        181.00        16.01 o                         
  -6  -5   5          2.87          9.03        11.38 o                         
  -5  -5   5        350.72        323.77        15.17 o                         
  -4  -5   5        129.54        115.59        10.92 o                         
  -3  -5   5        719.66        727.60        21.44 o                         
  -2  -5   5       3221.39       3347.39        70.24 o                         
  -1  -5   5        374.86        296.53        26.64 o                         
   0  -5   5        618.12        603.11        19.53 o                         
   1  -5   5        875.93        805.38        26.88 o                         
   2  -5   5       1963.00       1879.42        35.87 o                         
   3  -5   5        117.03         89.32        10.12 o                         
   4  -5   5         11.49          5.44         8.27 o                         
   5  -5   5        144.68        114.65        11.74 o                         
   6  -5   5       1055.28       1221.32        48.56 o                         
   7  -5   5          0.67          2.97        12.57 o                         
   8  -5   5        124.03        159.49        14.77 o                         
  -9  -4   5         58.43         27.35        14.54 o                         
  -8  -4   5        705.67        744.52        28.18 o                         
  -7  -4   5        297.08        286.42        16.87 o                         
  -6  -4   5        165.51        138.19        12.77 o                         
  -5  -4   5        173.41        158.21        10.94 o                         
  -4  -4   5        384.45        312.47        16.52 o                         
  -3  -4   5         39.84         44.82         9.39 o                         
  -2  -4   5       1132.98       1062.21        26.73 o                         
  -1  -4   5       4203.47       4213.11       105.64 o                         
   0  -4   5       1986.56       2133.27        88.94 o                         
   1  -4   5       1390.58       1463.93        36.77 o                         
   2  -4   5        655.22        648.68        18.52 o                         
   3  -4   5        714.69        742.63        15.72 o                         
   4  -4   5        912.71        857.38        16.51 o                         
   5  -4   5        199.32        187.79         9.26 o                         
   6  -4   5         10.98          4.90         7.77 o                         
   7  -4   5       1500.09       1784.26        46.38 o                         
   8  -4   5        585.39        679.10        16.98 o                         
   9  -4   5         35.20         19.39        17.66 o                         
 -10  -3   5          0.01         -3.81         9.00 o                         
  -9  -3   5         81.29         57.40        11.31 o                         
  -8  -3   5         13.80         19.65        11.81 o                         
  -7  -3   5        424.45        430.78        21.24 o                         
  -6  -3   5        348.00        345.72        15.55 o                         
  -5  -3   5         79.06         63.25         8.47 o                         
  -4  -3   5        590.20        512.16        16.23 o                         
  -3  -3   5         18.81         10.01         9.14 o                         
  -2  -3   5         27.71         17.78         9.71 o                         
  -1  -3   5         48.64         56.42         8.47 o                         
   0  -3   5          4.51         11.29         9.91 o                         
   1  -3   5         70.86         64.34         9.13 o                         
   2  -3   5        164.21        156.41        10.47 o                         
   3  -3   5       3660.82       3905.55        46.34 o                         
   4  -3   5        771.93        821.63        17.42 o                         
   5  -3   5         61.66         62.91         7.06 o                         
   6  -3   5          6.81         19.78         7.65 o                         
   7  -3   5       2753.61       3231.06        63.71 o                         
   8  -3   5         19.86         10.83         7.75 o                         
   9  -3   5          6.09          8.77         9.24 o                         
  10  -3   5          0.75         19.84         7.47 o                         
 -10  -2   5          1.41          8.78        10.75 o                         
  -9  -2   5        205.16        232.84        18.59 o                         
  -8  -2   5         33.33         45.37        10.10 o                         
  -7  -2   5        496.47        466.07        18.13 o                         
  -6  -2   5          1.95         -2.77         7.56 o                         
  -5  -2   5         50.29         29.63         8.66 o                         
  -4  -2   5         13.99          8.76         8.82 o                         
  -3  -2   5         44.74         23.93         9.17 o                         
  -2  -2   5       1333.60       1357.68        61.26 o                         
  -1  -2   5       1274.55        966.49        25.81 o                         
   0  -2   5        557.15        658.06        21.01 o                         
   1  -2   5         26.57         42.16         9.88 o                         
   2  -2   5        973.81       1068.45        44.08 o                         
   3  -2   5        126.56        181.56        10.41 o                         
   4  -2   5          5.18         13.00         7.92 o                         
   5  -2   5        336.92        351.92        11.83 o                         
   6  -2   5       2182.57       2437.20        34.91 o                         
   7  -2   5          2.49         11.67         7.34 o                         
   8  -2   5        115.20        132.38        11.40 o                         
   9  -2   5          4.75         -9.39         9.39 o                         
  10  -2   5        234.41        360.24        22.07 o                         
 -10  -1   5         16.94         15.27         8.65 o                         
  -9  -1   5         75.98         48.51        10.11 o                         
  -8  -1   5         66.40         68.39        10.32 o                         
  -7  -1   5        206.87        215.17        12.57 o                         
  -6  -1   5         22.31          9.63         7.85 o                         
  -5  -1   5        874.26        843.69        20.96 o                         
  -4  -1   5       2447.34       2434.08        50.02 o                         
  -3  -1   5         58.04         50.89         7.99 o                         
  -2  -1   5       2293.99       2177.31        37.10 o                         
  -1  -1   5       1024.26        966.89        34.51 o                         
   0  -1   5       1316.96       1388.18        55.09 o                         
   1  -1   5       1179.63       1070.85        34.88 o                         
   2  -1   5       1325.61       1352.99        50.71 o                         
   3  -1   5        776.56       1028.18        28.07 o                         
   4  -1   5       2992.20       3331.26        92.00 o                         
   5  -1   5       1631.38       1665.04        35.36 o                         
   6  -1   5        783.47        828.11        29.59 o                         
   7  -1   5       2494.24       2963.25        58.99 o                         
   8  -1   5         65.10         67.43        12.37 o                         
   9  -1   5        115.67        107.51        13.12 o                         
  10  -1   5         22.97         18.07        11.20 o                         
  -9   0   5         28.24         23.06         9.91 o                         
  -8   0   5        162.06        201.02        14.45 o                         
  -7   0   5          7.69         10.08         8.74 o                         
  -6   0   5         24.50         18.97         8.23 o                         
  -5   0   5       2522.42       2652.52        40.37 o                         
  -4   0   5       2900.19       2965.80        41.07 o                         
  -3   0   5       9198.84       9237.40       157.41 o                         
  -2   0   5       7604.99       7459.35       208.47 o                         
  -1   0   5      11681.53      11055.22       242.39 o                         
   0   0   5         16.39          8.47         9.18 o                         
   1   0   5        708.36        629.65        37.93 o                         
   2   0   5       2710.69       2686.17        83.35 o                         
   3   0   5       5367.44       5909.45       169.30 o                         
   4   0   5        876.28       1066.37        25.79 o                         
   5   0   5        638.19        573.23        22.54 o                         
   6   0   5        126.24        130.87         8.01 o                         
   7   0   5        591.94        688.15        21.60 o                         
   8   0   5        486.80        599.38        22.77 o                         
   9   0   5        623.64        791.27        23.93 o                         
  10   0   5          2.87          9.53        10.04 o                         
  11   0   5          0.53          1.17         9.16 o                         
  -9   1   5         34.68         23.12         8.53 o                         
  -8   1   5        116.81        135.60        15.78 o                         
  -7   1   5        266.85        288.78        11.99 o                         
  -6   1   5         22.69         19.12         8.05 o                         
  -5   1   5         84.84         72.71         8.03 o                         
  -4   1   5       1407.71       1402.28        23.37 o                         
  -3   1   5        695.14        692.31        17.81 o                         
  -2   1   5        323.06        280.57        13.65 o                         
  -1   1   5        968.25        734.62        22.37 o                         
   0   1   5        246.36        197.28         9.15 o                         
   1   1   5         67.64         44.26         9.42 o                         
   2   1   5        401.88        553.29        42.53 o                         
   3   1   5        473.63        479.59        17.44 o                         
   4   1   5        597.67        543.93        20.73 o                         
   5   1   5       4782.17       5179.08        96.60 o                         
   6   1   5        216.67        190.77        10.94 o                         
   7   1   5         39.07         41.14         9.46 o                         
   8   1   5       1016.75       1068.82        50.19 o                         
   9   1   5         47.17         43.59        12.52 o                         
  10   1   5        175.61        174.81        17.78 o                         
  11   1   5          0.29          2.37        11.56 o                         
  -9   2   5         19.12         19.68         7.22 o                         
  -8   2   5        151.15        158.21        15.08 o                         
  -7   2   5          0.42         -2.34         7.83 o                         
  -6   2   5        171.45        158.86         9.49 o                         
  -5   2   5        700.04        685.37        16.06 o                         
  -4   2   5        607.97        497.37        19.37 o                         
  -3   2   5        391.77        322.49        16.50 o                         
  -2   2   5        216.93        220.91        13.78 o                         
  -1   2   5        742.77        673.50        27.24 o                         
   0   2   5       1835.08       1730.84        55.94 o                         
   1   2   5          4.80          4.40        12.10 o                         
   2   2   5        945.38       1120.31        59.90 o                         
   3   2   5       6493.71       5875.95       313.32 o                         
   4   2   5       9412.01       8856.58       225.73 o                         
   5   2   5         34.71         23.90        10.76 o                         
   6   2   5         56.71         57.20         9.38 o                         
   7   2   5         15.55         29.08        21.47 o                         
   8   2   5        164.72       1249.07        56.44 o                         
   9   2   5        479.75        339.62        46.40 o                         
  10   2   5        544.22        606.15        33.24 o                         
  11   2   5         51.81         46.26        25.10 o                         
  -9   3   5         10.83         20.00         8.10 o                         
  -8   3   5        300.66        337.63        22.34 o                         
  -7   3   5         19.53         23.70         7.37 o                         
  -6   3   5        100.59         92.76         8.98 o                         
  -5   3   5        222.55        209.44        10.64 o                         
  -4   3   5        338.92        343.76        11.11 o                         
  -3   3   5         12.76          5.45         6.25 o                         
  -2   3   5       2005.82       1869.50        41.55 o                         
  -1   3   5        193.88         98.84         7.49 o                         
   0   3   5         30.23         46.14         7.44 o                         
   1   3   5       1710.72       1668.21        66.69 o                         
   2   3   5       1125.13        959.55        65.27 o                         
   3   3   5       1470.21       1232.37       110.95 o                         
   4   3   5        904.85        872.06        36.01 o                         
   5   3   5        461.97        402.65        27.70 o                         
   6   3   5        112.39         83.91         9.81 o                         
   7   3   5        472.63        391.54        18.33 o                         
   8   3   5       1000.00       1779.14       219.67 o                         
   9   3   5         81.34         92.12        30.64 o                         
  10   3   5          0.14         21.45        25.10 o                         
  11   3   5        191.68        141.75        16.62 o                         
  -8   4   5         18.83         22.35         8.68 o                         
  -7   4   5         28.95         33.34         7.96 o                         
  -6   4   5         86.66         82.94         9.64 o                         
  -5   4   5          6.37          5.17         7.10 o                         
  -4   4   5        252.69        213.97         8.94 o                         
  -3   4   5         25.85         25.67         6.62 o                         
  -2   4   5       1711.76       1610.18        32.34 o                         
  -1   4   5         93.72         56.64         6.76 o                         
   0   4   5          6.43          1.39         7.70 o                         
   1   4   5       1870.10       1773.86        43.39 o                         
   2   4   5       2595.17       2247.55        70.79 o                         
   3   4   5        199.59        200.24        16.27 o                         
   4   4   5        288.67        228.07        16.40 o                         
   5   4   5        998.15        782.45        25.96 o                         
   6   4   5        241.84        221.08        12.08 o                         
   7   4   5          0.88          8.12        10.19 o                         
   8   4   5        104.57         84.22        12.59 o                         
   9   4   5        454.62        665.55        69.82 o                         
  10   4   5         19.79         15.68        11.76 o                         
  11   4   5          0.27        -15.23        15.23 o                         
  -8   5   5         66.41         56.57        15.86 o                         
  -7   5   5          0.33          1.38         8.11 o                         
  -6   5   5        204.51        195.50        13.21 o                         
  -5   5   5         64.35         51.66        11.21 o                         
  -4   5   5        762.77        669.17        17.02 o                         
  -3   5   5         29.19         28.91         6.87 o                         
  -2   5   5       1539.62       1417.12        17.41 o                         
  -1   5   5          4.63          3.35         5.14 o                         
   0   5   5        592.56        460.23        16.96 o                         
   1   5   5        103.41        110.00        10.43 o                         
   2   5   5       1323.46       1075.37        47.32 o                         
   3   5   5       1946.28       1662.62        62.62 o                         
   4   5   5        982.19        768.40        34.13 o                         
   5   5   5         16.80         15.61        12.81 o                         
   6   5   5        106.96         83.48        11.77 o                         
   7   5   5        212.19        199.57        18.67 o                         
   8   5   5        686.91        584.34        24.67 o                         
   9   5   5       3136.57       3024.19        69.39 o                         
  10   5   5        869.04       1067.65        32.72 o                         
  11   5   5        152.13        123.50        17.85 o                         
  -7   6   5        241.65        250.94        11.64 o                         
  -6   6   5          0.23          8.61         8.29 o                         
  -5   6   5         39.57         27.45         8.72 o                         
  -4   6   5         13.53          3.51         7.43 o                         
  -3   6   5          1.08          4.41         7.04 o                         
  -2   6   5       1498.45       1402.13        17.51 o                         
  -1   6   5       1084.91        909.08        14.20 o                         
   0   6   5        998.37        903.50        17.97 o                         
   1   6   5          0.25         -3.36         7.30 o                         
   2   6   5        371.66        330.61        15.46 o                         
   3   6   5        273.79        263.53        15.33 o                         
   4   6   5        273.07        263.57        15.95 o                         
   5   6   5        396.78        337.18        18.74 o                         
   6   6   5        562.67        470.35        38.09 o                         
   7   6   5         49.75         43.45        12.52 o                         
   8   6   5        428.52        366.56        30.54 o                         
   9   6   5        247.54        219.94        22.09 o                         
  10   6   5        295.37        351.12        24.40 o                         
  -6   7   5          0.47          3.76         7.86 o                         
  -5   7   5         85.90         85.03         9.01 o                         
  -4   7   5         80.60         51.99         8.20 o                         
  -3   7   5          1.58          0.96         7.51 o                         
  -2   7   5        741.55        679.94        20.32 o                         
  -1   7   5         22.83         12.81         7.43 o                         
   0   7   5         14.19         18.37         7.65 o                         
   1   7   5         74.19         69.55         8.11 o                         
   2   7   5        763.20        687.53        18.54 o                         
   3   7   5       1917.08       1777.11        54.55 o                         
   4   7   5        159.45        132.22         9.23 o                         
   5   7   5          0.37         -1.81         9.08 o                         
   6   7   5         37.96         36.15        11.02 o                         
   7   7   5          0.45        -12.43        17.23 o                         
   8   7   5         27.41         44.32        27.01 o                         
   9   7   5          0.60        191.09        35.32 o                         
  10   7   5        825.18        999.47        46.05 o                         
  -5   8   5          1.42         -0.29        11.23 o                         
  -4   8   5         68.21         52.89         9.16 o                         
  -3   8   5         25.10         23.46        10.84 o                         
  -2   8   5        281.43        223.02        13.00 o                         
  -1   8   5          3.73          6.47         7.67 o                         
   0   8   5        223.27        203.97        12.02 o                         
   1   8   5          6.78         10.22         9.55 o                         
   2   8   5        185.47        165.27        11.28 o                         
   3   8   5        589.41        560.63        25.11 o                         
   4   8   5          9.88         -1.29         8.81 o                         
   5   8   5        557.66        520.11        22.61 o                         
   6   8   5        148.77        170.33        15.77 o                         
   7   8   5         89.86         62.20        20.60 o                         
   8   8   5         27.97         15.23        22.85 o                         
   9   8   5          6.11        395.36        36.70 o                         
  10   8   5          7.09          1.38        19.39 o                         
  -4   9   5          9.87          2.62         8.44 o                         
  -3   9   5        218.93        197.64        12.46 o                         
  -2   9   5        644.03        652.99        30.23 o                         
  -1   9   5        744.86        779.55        35.83 o                         
   0   9   5        359.62        309.07        15.79 o                         
   1   9   5          4.67          4.55        13.13 o                         
   2   9   5         75.63         86.79        11.04 o                         
   3   9   5        573.70        564.76        19.27 o                         
   4   9   5        196.60        184.96        13.18 o                         
   5   9   5         69.24         93.20        12.08 o                         
   6   9   5        429.83        450.12        23.79 o                         
   7   9   5         37.33         36.51        14.47 o                         
   8   9   5        138.98        100.68        14.78 o                         
   9   9   5         68.75         87.60        23.20 o                         
  -3  10   5         85.06         78.55         7.65 o                         
  -2  10   5          0.07         -0.66         7.33 o                         
  -1  10   5         69.22         51.52         9.08 o                         
   0  10   5         23.16          5.99        10.16 o                         
   1  10   5         73.48         50.98        13.06 o                         
   2  10   5        679.23        754.10        23.02 o                         
   3  10   5        201.76        215.19        12.24 o                         
   4  10   5         69.91         92.05        10.85 o                         
   5  10   5          8.29          2.69        11.29 o                         
   6  10   5         55.21         97.70        15.22 o                         
   7  10   5          0.04          3.98        12.39 o                         
   8  10   5          3.08         19.34        13.21 o                         
  -1  11   5         78.55         75.36        10.05 o                         
   0  11   5         85.98         94.50        14.17 o                         
   1  11   5          8.50          6.40        10.32 o                         
   2  11   5          0.20         -9.66         9.82 o                         
   3  11   5         24.07         24.45        13.50 o                         
   4  11   5        246.51        272.42        18.29 o                         
   5  11   5         72.21         96.22        12.12 o                         
   6  11   5         20.93         21.81        14.20 o                         
   7  11   5         35.60         34.08        12.03 o                         
   2  12   5         15.87         23.38        10.88 o                         
   3  12   5        250.73        255.65        17.25 o                         
   4  12   5         83.24         80.72        12.32 o                         
  -5 -10   6        208.15        221.98        18.67 o                         
  -4 -10   6         17.98         24.36        14.23 o                         
  -3 -10   6          0.75         -1.62         8.16 o                         
  -2 -10   6         43.96         25.98        15.59 o                         
  -1 -10   6          3.63         -4.09        10.45 o                         
   0 -10   6          0.14          7.87        15.39 o                         
   1 -10   6         36.99         20.10        11.90 o                         
   2 -10   6        169.37        138.37        23.88 o                         
  -6  -9   6         39.73         20.82        15.41 o                         
  -5  -9   6        416.26        436.84        27.44 o                         
  -4  -9   6         36.83         26.64        16.07 o                         
  -3  -9   6        138.94        118.42        13.51 o                         
  -2  -9   6        298.17        345.63        19.68 o                         
  -1  -9   6         32.75         34.46        13.96 o                         
   0  -9   6         50.68         30.49        12.30 o                         
   1  -9   6         57.25         35.81        11.68 o                         
   2  -9   6         34.85         26.99        11.05 o                         
   3  -9   6        109.49         76.57        10.08 o                         
   4  -9   6        156.33        107.22        13.10 o                         
  -7  -8   6          1.54         -0.69        30.47 o                         
  -6  -8   6       1070.66       1151.92        56.26 o                         
  -5  -8   6        776.37        802.91        60.72 o                         
  -4  -8   6         81.02         54.14        10.88 o                         
  -3  -8   6        155.92        147.73        13.14 o                         
  -2  -8   6        126.21         93.98        12.73 o                         
  -1  -8   6        237.44        217.98        14.75 o                         
   0  -8   6         52.56         47.89        10.55 o                         
   1  -8   6          1.17          5.10        10.34 o                         
   2  -8   6         30.40         28.95        13.41 o                         
   3  -8   6          0.03        -10.81        10.81 o                         
   4  -8   6        139.04        139.87        13.92 o                         
   5  -8   6        267.87        278.04        18.35 o                         
   6  -8   6          2.05         11.08        12.81 o                         
  -8  -7   6          0.05         12.81        15.23 o                         
  -7  -7   6        160.31        131.22        20.59 o                         
  -6  -7   6         26.66         53.53        20.13 o                         
  -5  -7   6         62.24         56.95        14.92 o                         
  -4  -7   6         49.21         36.21        11.50 o                         
  -3  -7   6        117.83        103.27        12.63 o                         
  -2  -7   6         68.79         61.33        12.09 o                         
  -1  -7   6        136.65        106.20        13.23 o                         
   0  -7   6        210.41        156.97        10.74 o                         
   1  -7   6        417.51        365.28        16.85 o                         
   2  -7   6        610.30        619.44        27.87 o                         
   3  -7   6         34.20         42.81        11.36 o                         
   4  -7   6          0.04          5.28        10.10 o                         
   5  -7   6        260.81        293.47        19.29 o                         
   6  -7   6         23.84         12.84         8.67 o                         
   7  -7   6          0.29          9.18         9.79 o                         
  -8  -6   6         64.07         43.82         9.93 o                         
  -7  -6   6         25.18         15.27        11.52 o                         
  -6  -6   6        249.69        260.13        17.78 o                         
  -5  -6   6        170.06        170.79        11.29 o                         
  -4  -6   6         52.24         56.39        11.74 o                         
  -3  -6   6         96.09         74.55        12.44 o                         
  -2  -6   6       1737.60       1851.83        77.41 o                         
  -1  -6   6         56.65         51.99         8.93 o                         
   0  -6   6          4.94          7.92         9.16 o                         
   1  -6   6          3.35          3.03         8.63 o                         
   2  -6   6          0.76         -2.60         7.40 o                         
   3  -6   6          4.03          1.81         7.92 o                         
   4  -6   6         53.96         53.54         9.01 o                         
   5  -6   6        832.73        934.10        47.92 o                         
   6  -6   6         69.57         56.86        10.66 o                         
   7  -6   6        113.10        118.93        17.26 o                         
   8  -6   6         34.43         27.65         8.52 o                         
  -9  -5   6          6.04         22.26        11.43 o                         
  -8  -5   6          7.04         -4.67        12.49 o                         
  -7  -5   6         12.64          8.01        13.76 o                         
  -6  -5   6       1337.87       1325.99        43.82 o                         
  -5  -5   6        329.81        300.05        14.74 o                         
  -4  -5   6         18.09          6.26        10.26 o                         
  -3  -5   6        229.51        244.26        13.23 o                         
  -2  -5   6         30.00         17.63         9.48 o                         
  -1  -5   6       1479.04       1584.49        23.70 o                         
   0  -5   6          0.60         32.30        10.83 o                         
   1  -5   6       1015.50       1027.28        26.09 o                         
   2  -5   6       1794.34       1851.13        29.06 o                         
   3  -5   6          2.36          9.66         7.56 o                         
   4  -5   6        673.71        667.89        18.68 o                         
   5  -5   6        200.63        177.55        11.03 o                         
   6  -5   6         18.89         14.75         9.99 o                         
   7  -5   6         14.60          7.47        13.79 o                         
   8  -5   6        186.38        211.49        14.53 o                         
  -9  -4   6         16.45         21.39         9.31 o                         
  -8  -4   6          0.74         -2.44        10.89 o                         
  -7  -4   6         93.57         77.00        12.30 o                         
  -6  -4   6         56.70         50.51        12.54 o                         
  -5  -4   6        238.77        245.27        14.05 o                         
  -4  -4   6         26.17         25.66         9.91 o                         
  -3  -4   6        110.44        158.04        11.13 o                         
  -2  -4   6       1417.30       1322.50        32.64 o                         
  -1  -4   6        428.86        356.74        20.44 o                         
   0  -4   6        761.59        880.63        23.66 o                         
   1  -4   6        758.79        587.55        17.62 o                         
   2  -4   6          3.34          5.48         5.97 o                         
   3  -4   6        628.14        770.31        18.44 o                         
   4  -4   6        124.18        115.01         8.59 o                         
   5  -4   6          1.00         -7.37         7.69 o                         
   6  -4   6        435.03        439.25        18.82 o                         
   7  -4   6       1020.73       1140.48        40.02 o                         
   8  -4   6        435.91        554.29        19.61 o                         
   9  -4   6        212.31        301.54        29.30 o                         
  -9  -3   6         63.95         55.30        15.93 o                         
  -8  -3   6        101.38         82.00        12.17 o                         
  -7  -3   6         76.96         55.39        11.40 o                         
  -6  -3   6          3.98          7.58        10.41 o                         
  -5  -3   6        372.64        341.21        15.59 o                         
  -4  -3   6         29.12         30.70         9.24 o                         
  -3  -3   6       1606.03       1520.26        28.16 o                         
  -2  -3   6       1879.40       1892.20        48.41 o                         
  -1  -3   6       1449.34       1549.00        43.90 o                         
   0  -3   6         14.13          7.51         8.68 o                         
   1  -3   6        112.00        121.58         9.55 o                         
   2  -3   6         53.77         56.56         7.81 o                         
   3  -3   6        121.02        133.28         9.01 o                         
   4  -3   6       2763.62       2924.94        40.11 o                         
   5  -3   6       3295.54       3533.84        69.14 o                         
   6  -3   6       1382.42       1599.69        35.10 o                         
   7  -3   6          0.08         -5.69         7.67 o                         
   8  -3   6        200.99        278.05        13.32 o                         
   9  -3   6         51.11         60.77        12.10 o                         
  10  -3   6          5.34         -2.81         7.24 o                         
  -9  -2   6          4.27          3.48         8.92 o                         
  -8  -2   6         11.28         10.06        10.65 o                         
  -7  -2   6        228.48        200.60        12.77 o                         
  -6  -2   6        497.34        494.21        18.77 o                         
  -5  -2   6         88.54         80.86        10.10 o                         
  -4  -2   6        243.89        242.29        14.65 o                         
  -3  -2   6          1.63          4.56         8.57 o                         
  -2  -2   6         77.20         47.73         9.06 o                         
  -1  -2   6       1324.77       1257.42        28.38 o                         
   0  -2   6        351.33        389.81        35.53 o                         
   1  -2   6        156.07        128.53        12.03 o                         
   2  -2   6       4372.40       4282.51       143.33 o                         
   3  -2   6        533.32        507.25        18.39 o                         
   4  -2   6         50.27         57.48         7.65 o                         
   5  -2   6        473.58        515.66        14.65 o                         
   6  -2   6          0.12         -2.53         6.54 o                         
   7  -2   6       1129.32       1270.35        31.87 o                         
   8  -2   6       1097.24       1354.27        28.77 o                         
   9  -2   6        379.51        502.74        18.08 o                         
  10  -2   6        153.58        215.94        16.25 o                         
  -9  -1   6         99.87         97.72        12.34 o                         
  -8  -1   6        118.90        136.20        13.49 o                         
  -7  -1   6        103.92         93.05        12.68 o                         
  -6  -1   6         63.21         64.21         9.17 o                         
  -5  -1   6        225.28        223.87        12.03 o                         
  -4  -1   6        582.80        625.89        17.45 o                         
  -3  -1   6       1810.79       1679.85        45.79 o                         
  -2  -1   6       2826.53       2747.67        81.76 o                         
  -1  -1   6       2309.43       2404.60        69.75 o                         
   0  -1   6         32.94         32.37        11.63 o                         
   1  -1   6         24.18         12.18        10.16 o                         
   2  -1   6        973.10        987.83        53.32 o                         
   3  -1   6       1335.45       1437.75        31.54 o                         
   4  -1   6       2512.76       2638.36        71.38 o                         
   5  -1   6       1105.48       1031.17        20.01 o                         
   6  -1   6        122.36        128.48         8.32 o                         
   7  -1   6         27.60         24.79         8.26 o                         
   8  -1   6        350.68        479.72        15.90 o                         
   9  -1   6        319.45        428.81        31.22 o                         
  10  -1   6          0.47         -7.79        15.86 o                         
  -9   0   6         29.42         23.54        10.39 o                         
  -8   0   6         60.37         55.20        10.27 o                         
  -7   0   6         28.61         24.44         9.33 o                         
  -6   0   6        120.01        112.51        10.10 o                         
  -5   0   6          0.86          8.67         8.00 o                         
  -4   0   6       2232.75       2354.25        36.26 o                         
  -3   0   6       7874.25       7657.16       134.70 o                         
  -2   0   6       1075.90        978.14        29.17 o                         
  -1   0   6        469.50        474.74        17.79 o                         
   0   0   6        336.79        398.05        24.81 o                         
   1   0   6       1353.08       1379.81        30.67 o                         
   2   0   6        929.50        961.07        26.25 o                         
   3   0   6       1239.45       1284.50        59.61 o                         
   4   0   6       2581.98       2667.71        55.72 o                         
   5   0   6       1613.53       1668.09        32.05 o                         
   6   0   6          3.32         10.45         6.28 o                         
   7   0   6        600.96        633.01        17.76 o                         
   8   0   6        764.31        832.13        23.14 o                         
   9   0   6          4.31          3.32         9.92 o                         
  10   0   6         13.05         19.88        10.82 o                         
  11   0   6         79.93         83.24        14.74 o                         
  -9   1   6         38.24         36.81         8.39 o                         
  -8   1   6          0.10         -3.50         8.67 o                         
  -7   1   6         14.76         -1.36         7.59 o                         
  -6   1   6        539.76        551.32        17.51 o                         
  -5   1   6        244.38        260.49        12.95 o                         
  -4   1   6         31.12         39.12         8.26 o                         
  -3   1   6        278.56        276.26        13.85 o                         
  -2   1   6       1002.13        909.38        19.46 o                         
  -1   1   6         20.19         40.62         8.14 o                         
   0   1   6         86.06         68.07         7.98 o                         
   1   1   6       1013.34       1092.88        24.19 o                         
   2   1   6       2816.70       2964.08        89.12 o                         
   3   1   6        221.56        177.16        10.31 o                         
   4   1   6       3389.97       3807.02       134.53 o                         
   5   1   6       2993.80       3139.52        89.59 o                         
   6   1   6        702.32        745.73        25.24 o                         
   7   1   6       1181.09       1235.56        30.81 o                         
   8   1   6          7.04          9.51        12.89 o                         
   9   1   6        191.23        203.25        18.34 o                         
  10   1   6        123.04        133.38        17.72 o                         
  11   1   6        285.42        369.33        34.28 o                         
  -9   2   6         13.60          8.75         6.84 o                         
  -8   2   6          7.64         12.84         8.31 o                         
  -7   2   6         91.61         71.29         8.62 o                         
  -6   2   6          0.29          5.78         7.68 o                         
  -5   2   6        236.39        236.56        12.05 o                         
  -4   2   6          4.76         -6.36         7.36 o                         
  -3   2   6       1842.43       1830.78        45.39 o                         
  -2   2   6       1553.01       1444.78        34.21 o                         
  -1   2   6          5.92          4.88         6.73 o                         
   0   2   6          0.28         -3.07         6.26 o                         
   1   2   6       1187.43       1152.92        31.35 o                         
   2   2   6         12.91         12.78        12.72 o                         
   3   2   6       7024.96       6059.72       282.51 o                         
   4   2   6        114.87         71.38         9.37 o                         
   5   2   6       7002.56       6387.25       304.26 o                         
   6   2   6         39.03         38.48         8.15 o                         
   7   2   6         92.59         81.31        10.83 o                         
   8   2   6        590.31        528.04        18.13 o                         
   9   2   6         75.81         49.35        12.47 o                         
  10   2   6         25.44         23.18        16.79 o                         
  11   2   6         57.37         39.26        14.89 o                         
  -8   3   6         22.05         18.33         7.59 o                         
  -7   3   6        608.26        679.35        17.70 o                         
  -6   3   6        544.90        547.25        15.92 o                         
  -5   3   6        168.20        168.43        10.89 o                         
  -4   3   6        467.06        431.54        12.37 o                         
  -3   3   6        285.16        251.70         9.92 o                         
  -2   3   6        339.70        322.10        14.61 o                         
  -1   3   6          4.44          8.68         5.83 o                         
   0   3   6       1184.38       1031.82        29.50 o                         
   1   3   6         70.54         77.38         9.06 o                         
   2   3   6        580.09        383.59        37.74 o                         
   3   3   6        252.72        207.36       100.41 o                         
   4   3   6       2863.50       2772.11       206.32 o                         
   5   3   6        270.14        236.04        11.81 o                         
   6   3   6        298.45        249.88        12.99 o                         
   7   3   6        226.84        202.71        14.14 o                         
   8   3   6       1755.59       1702.85        59.44 o                         
   9   3   6        172.71        160.85        23.05 o                         
  10   3   6        113.63        118.94        20.77 o                         
  11   3   6          6.72          2.64        12.06 o                         
  -8   4   6         10.21         16.06         7.83 o                         
  -7   4   6         46.68         43.91         7.60 o                         
  -6   4   6        444.72        461.10        27.55 o                         
  -5   4   6        208.74        201.94        10.27 o                         
  -4   4   6        125.11        104.48         7.78 o                         
  -3   4   6        683.86        642.38        14.73 o                         
  -2   4   6        571.88        514.54        19.80 o                         
  -1   4   6          0.08         -0.15         5.73 o                         
   0   4   6       1207.49       1022.42        29.18 o                         
   1   4   6        906.06        843.42        19.98 o                         
   2   4   6       1467.02       1303.34        34.81 o                         
   3   4   6       1387.45       1176.57        61.89 o                         
   4   4   6       2267.60       1848.37        61.98 o                         
   5   4   6       2279.82       1783.36       111.49 o                         
   6   4   6        292.79        263.24        13.40 o                         
   7   4   6         25.10         24.65        10.39 o                         
   8   4   6        167.57        159.31        15.69 o                         
   9   4   6        409.50        521.84        33.25 o                         
  10   4   6         13.33          7.21        13.11 o                         
  11   4   6        368.32        430.57        24.85 o                         
  -7   5   6        306.81        348.30        13.96 o                         
  -6   5   6        131.51        128.51        14.97 o                         
  -5   5   6        722.27        698.89        19.38 o                         
  -4   5   6        109.44        107.01         8.79 o                         
  -3   5   6        415.74        395.84        13.67 o                         
  -2   5   6        880.52        753.43        13.39 o                         
  -1   5   6        728.21        656.50        12.39 o                         
   0   5   6       2110.34       1877.66        21.31 o                         
   1   5   6       2185.91       2087.31        33.76 o                         
   2   5   6        970.42        928.34        32.13 o                         
   3   5   6          0.43         -1.40         8.73 o                         
   4   5   6        245.08        177.85         9.84 o                         
   5   5   6       1807.56       1449.58        40.49 o                         
   6   5   6        276.64        242.78        33.52 o                         
   7   5   6        325.94        295.83        18.32 o                         
   8   5   6        177.06        176.52        15.98 o                         
  10   5   6          7.31          9.00        25.62 o                         
  11   5   6        223.51        253.04        21.75 o                         
  -7   6   6        151.72        141.05         8.03 o                         
  -6   6   6         66.26         63.64         8.93 o                         
  -5   6   6        159.61        159.93        18.89 o                         
  -4   6   6          2.95          0.20         7.29 o                         
  -3   6   6          1.25         -4.19         6.94 o                         
  -2   6   6        294.86        252.60        10.19 o                         
  -1   6   6        221.83        191.35         8.90 o                         
   0   6   6        348.55        259.42         9.78 o                         
   1   6   6        917.01        751.30        22.12 o                         
   2   6   6        880.75        711.87        22.81 o                         
   3   6   6        906.52        832.53        39.52 o                         
   4   6   6        128.28        120.21        10.57 o                         
   5   6   6        192.02        185.63        15.82 o                         
   6   6   6         53.11         29.83        11.15 o                         
   7   6   6        127.95        117.17        19.21 o                         
   8   6   6       1040.32       1004.98        42.71 o                         
   9   6   6        140.43        122.26        14.83 o                         
  10   6   6         27.04         77.56        22.85 o                         
  11   6   6         29.95         38.09        19.39 o                         
  -6   7   6         20.45          9.67         8.52 o                         
  -5   7   6         22.79         15.10         8.39 o                         
  -4   7   6         18.13         18.99         8.34 o                         
  -3   7   6        116.82        115.48         9.09 o                         
  -2   7   6        289.79        286.94        18.68 o                         
  -1   7   6         96.50         88.67         8.56 o                         
   0   7   6         92.21         76.09         8.00 o                         
   1   7   6        222.90        204.18        10.13 o                         
   2   7   6        163.46        154.31        10.07 o                         
   3   7   6        957.97        835.19        26.39 o                         
   4   7   6        335.84        323.46        13.10 o                         
   5   7   6        512.56        450.56        15.64 o                         
   6   7   6          2.79          5.53        11.59 o                         
   7   7   6          0.44        -10.31        12.16 o                         
   8   7   6        101.52         70.66        21.99 o                         
   9   7   6        286.80        250.64        30.81 o                         
  10   7   6         73.71        583.33        39.82 o                         
  -5   8   6          6.84          0.87         7.75 o                         
  -4   8   6         33.86         25.18         8.40 o                         
  -3   8   6          4.52         -0.82         9.62 o                         
  -2   8   6         87.88         70.83        11.74 o                         
  -1   8   6        196.61        168.35         9.92 o                         
   0   8   6          9.51         11.60         7.87 o                         
   1   8   6        299.84        233.92        11.69 o                         
   2   8   6         50.84         38.21        11.81 o                         
   3   8   6        287.53        282.38        14.05 o                         
   4   8   6        353.03        318.00        15.30 o                         
   5   8   6        492.43        427.18        18.70 o                         
   6   8   6          0.23         -1.10         9.98 o                         
   7   8   6         21.95         18.84        10.90 o                         
   8   8   6        249.35        220.70        17.85 o                         
   9   8   6        717.08        679.93        42.59 o                         
  10   8   6          6.16         -7.27        18.35 o                         
  -4   9   6         13.17         17.43         8.57 o                         
  -3   9   6          3.16          9.51         8.89 o                         
  -2   9   6        293.37        294.39        15.79 o                         
  -1   9   6          6.97          3.61         8.88 o                         
   0   9   6         10.49         -2.01         8.17 o                         
   1   9   6        236.46        247.51        15.67 o                         
   2   9   6          6.47          8.61        10.23 o                         
   3   9   6        170.29        166.80        11.79 o                         
   4   9   6        112.25        121.14        11.07 o                         
   5   9   6         68.09         35.08        11.35 o                         
   6   9   6        339.11        286.34        38.26 o                         
   7   9   6        498.61        489.23        29.59 o                         
   8   9   6        223.88        255.80        32.72 o                         
   9   9   6        246.20        207.01        24.58 o                         
  -3  10   6        235.32        217.88        12.87 o                         
  -2  10   6        335.45        336.56        14.32 o                         
  -1  10   6          0.34         -9.17        10.04 o                         
   0  10   6        181.90        158.30        12.48 o                         
   1  10   6        108.02        124.08        13.59 o                         
   2  10   6         42.76         37.57        12.12 o                         
   3  10   6         83.16         92.90        11.60 o                         
   4  10   6        526.95        551.26        26.89 o                         
   5  10   6        150.24        161.34        14.34 o                         
   6  10   6         54.58         42.39        13.81 o                         
   7  10   6          1.17         -2.94        13.89 o                         
   8  10   6          4.18          8.13        12.59 o                         
  -1  11   6          0.24          0.91         8.07 o                         
   0  11   6        103.20         87.89        20.55 o                         
   1  11   6          9.28         13.47        10.53 o                         
   2  11   6        101.45        128.72        12.10 o                         
   3  11   6         22.79         28.21        10.39 o                         
   4  11   6          4.78          5.08        10.82 o                         
   5  11   6         84.11         69.47        11.75 o                         
   6  11   6         26.03         24.45        11.88 o                         
   7  11   6         42.41         35.56        20.08 o                         
   2  12   6         10.80         13.01         8.52 o                         
   3  12   6          0.83         -0.86         9.96 o                         
   4  12   6        310.64        336.62        18.47 o                         
  -4 -10   7        224.49        190.99        15.16 o                         
  -3 -10   7        230.11        239.98        18.60 o                         
  -2 -10   7         11.13          9.05         8.93 o                         
  -1 -10   7         54.08         63.97        10.19 o                         
   0 -10   7         54.21         49.73        12.81 o                         
   1 -10   7         15.10          4.29         9.66 o                         
   2 -10   7         14.52          0.85         8.12 o                         
  -6  -9   7          9.48         -5.98        13.68 o                         
  -5  -9   7         39.26         39.80        14.55 o                         
  -4  -9   7          4.49         17.43        14.58 o                         
  -3  -9   7         38.47         26.26        10.55 o                         
  -2  -9   7        187.64        158.25        13.85 o                         
  -1  -9   7        244.42        212.91        15.95 o                         
   0  -9   7        191.32        141.01        13.16 o                         
   1  -9   7        144.41        129.14        16.17 o                         
   2  -9   7          0.19         -1.45         8.30 o                         
   3  -9   7        165.50        138.20        11.49 o                         
   4  -9   7         48.26         25.84         9.64 o                         
  -7  -8   7       1067.87       1105.07        39.47 o                         
  -6  -8   7         29.21         33.87        17.04 o                         
  -5  -8   7         90.15         57.89        16.32 o                         
  -4  -8   7        141.75        139.30        13.82 o                         
  -3  -8   7         62.39         60.48        11.34 o                         
  -2  -8   7         39.33         17.00        11.97 o                         
  -1  -8   7        395.84        420.97        25.52 o                         
   0  -8   7        103.89         82.68        12.57 o                         
   1  -8   7        164.39        152.61        11.40 o                         
   2  -8   7        176.45        145.73        15.64 o                         
   3  -8   7        680.86        650.12        27.55 o                         
   4  -8   7        368.61        316.28        19.26 o                         
   5  -8   7          1.81         10.06        12.61 o                         
  -8  -7   7         47.75         12.12        13.85 o                         
  -7  -7   7        158.55        109.27        19.38 o                         
  -6  -7   7         86.74         69.04        19.59 o                         
  -5  -7   7         30.45         41.04        16.91 o                         
  -4  -7   7        699.40        811.63        24.82 o                         
  -3  -7   7          2.91         -1.28        10.91 o                         
  -2  -7   7         11.70         12.64        11.15 o                         
  -1  -7   7         42.24         37.63        12.01 o                         
   0  -7   7         11.37          2.22         9.46 o                         
   1  -7   7        161.27        137.63        10.88 o                         
   2  -7   7         49.17         27.81        12.25 o                         
   3  -7   7        359.02        366.91        19.65 o                         
   4  -7   7         42.37         35.05        11.88 o                         
   5  -7   7         85.85         85.46        16.96 o                         
   6  -7   7          7.11         -7.82        11.78 o                         
  -8  -6   7        106.86         65.22         9.14 o                         
  -7  -6   7         29.50         25.36        10.57 o                         
  -6  -6   7         25.07         22.79        12.19 o                         
  -5  -6   7        476.95        483.48        20.64 o                         
  -4  -6   7        445.01        437.78        18.80 o                         
  -3  -6   7          0.30         -1.73        10.85 o                         
  -2  -6   7         80.00         62.85        11.97 o                         
  -1  -6   7        430.93        458.41        16.81 o                         
   0  -6   7        188.09        148.79        10.49 o                         
   1  -6   7          1.69         -0.13        10.16 o                         
   2  -6   7          6.49          2.92         7.98 o                         
   3  -6   7          1.01         -1.23         8.89 o                         
   4  -6   7         10.27         18.93         8.68 o                         
   5  -6   7         30.22         23.17         8.85 o                         
   6  -6   7        357.95        430.53        18.89 o                         
   7  -6   7          4.37          7.37         8.94 o                         
  -8  -5   7        140.83        114.26        15.23 o                         
  -7  -5   7        186.23        156.86        14.49 o                         
  -6  -5   7        120.72        111.77        13.88 o                         
  -5  -5   7        672.40        657.20        27.02 o                         
  -4  -5   7       1106.29       1100.69        28.23 o                         
  -3  -5   7        360.04        355.25        20.22 o                         
  -2  -5   7        209.40        198.46        12.58 o                         
  -1  -5   7        179.23        153.95         9.96 o                         
   0  -5   7        503.26        545.61        22.24 o                         
   1  -5   7         30.16         26.92         7.03 o                         
   2  -5   7         31.89         29.81         7.06 o                         
   3  -5   7        496.50        453.65        14.24 o                         
   4  -5   7        393.55        357.15        14.72 o                         
   5  -5   7         22.69         15.99         7.55 o                         
   6  -5   7        740.37        863.73        23.19 o                         
   7  -5   7        198.41        278.57        15.90 o                         
   8  -5   7        192.23        233.07        12.64 o                         
  -9  -4   7         66.64         25.09        10.21 o                         
  -8  -4   7        123.73        102.32        15.41 o                         
  -7  -4   7        791.21        816.98        76.85 o                         
  -6  -4   7         61.28         49.27        11.59 o                         
  -5  -4   7          1.63         17.26        11.53 o                         
  -4  -4   7       1148.48       1159.54        24.25 o                         
  -3  -4   7        632.98        636.67        19.76 o                         
  -2  -4   7       3976.97       3933.19       152.32 o                         
  -1  -4   7       1483.78       1474.05        23.41 o                         
   0  -4   7       1266.09       1195.51        25.23 o                         
   1  -4   7        254.39        264.96        12.09 o                         
   2  -4   7         33.35         28.26         6.48 o                         
   3  -4   7       1226.80       1229.06        19.08 o                         
   4  -4   7         56.12         52.92         9.56 o                         
   5  -4   7         30.01         21.96        10.03 o                         
   6  -4   7        250.43        238.25        13.49 o                         
   7  -4   7          1.21         -0.83         9.18 o                         
   8  -4   7        141.44        186.89        11.78 o                         
   9  -4   7        147.17        200.09        19.04 o                         
  -9  -3   7          3.49          2.93         8.69 o                         
  -8  -3   7         16.45         18.42        11.15 o                         
  -7  -3   7         55.32         56.52        12.06 o                         
  -6  -3   7        241.41        265.98        16.76 o                         
  -5  -3   7        270.32        269.77        14.58 o                         
  -4  -3   7        366.02        423.90        16.15 o                         
  -3  -3   7         21.73          4.13        10.04 o                         
  -2  -3   7        224.43        315.87        16.60 o                         
  -1  -3   7       2248.09       2198.08        45.29 o                         
   0  -3   7        382.72        333.76        17.83 o                         
   1  -3   7        178.45        119.32         8.81 o                         
   2  -3   7        137.49        129.53         7.88 o                         
   3  -3   7        686.22        617.11        17.05 o                         
   4  -3   7        134.97        129.21        10.00 o                         
   5  -3   7         45.48         33.85         7.90 o                         
   6  -3   7        912.89       1015.50        18.63 o                         
   7  -3   7        394.64        434.11        16.73 o                         
   8  -3   7        180.01        229.60        13.52 o                         
   9  -3   7          5.47         14.86        10.85 o                         
  -9  -2   7         18.19         13.54         9.05 o                         
  -8  -2   7         97.90         99.53        13.01 o                         
  -7  -2   7         79.55        103.00        11.80 o                         
  -6  -2   7        607.50        619.79        18.84 o                         
  -5  -2   7        691.94        693.87        22.21 o                         
  -4  -2   7        513.43        569.95        18.09 o                         
  -3  -2   7          2.29         18.12         8.55 o                         
  -2  -2   7         30.38         47.87        10.08 o                         
  -1  -2   7       1117.96       1288.83        28.28 o                         
   0  -2   7          5.06         -2.22         9.45 o                         
   1  -2   7       2673.71       2982.31       105.31 o                         
   2  -2   7        109.49         93.95         9.30 o                         
   3  -2   7       4040.31       4205.62        74.42 o                         
   4  -2   7       2817.65       2817.65        44.50 o                         
   5  -2   7         11.35         16.47         6.61 o                         
   6  -2   7          1.87         -2.70         6.95 o                         
   7  -2   7        122.18        116.56         9.20 o                         
   8  -2   7         65.92         47.85         8.73 o                         
   9  -2   7         57.56         73.26        13.47 o                         
  10  -2   7        100.90        151.60        11.46 o                         
  -9  -1   7         11.34          6.39         7.75 o                         
  -8  -1   7        222.27        278.99        17.89 o                         
  -7  -1   7        296.89        316.15        18.62 o                         
  -6  -1   7          9.59         -0.41         8.81 o                         
  -5  -1   7        239.72        299.06        14.99 o                         
  -4  -1   7        580.14        640.35        18.10 o                         
  -3  -1   7        368.49        335.80        14.41 o                         
  -2  -1   7       1097.38       1170.92        22.52 o                         
  -1  -1   7       2507.75       2368.77        78.55 o                         
   0  -1   7        962.10       1061.06        53.95 o                         
   1  -1   7        652.40        583.54        31.18 o                         
   2  -1   7       1629.96       1692.94        39.32 o                         
   3  -1   7        204.17        172.69        13.22 o                         
   4  -1   7       1112.38       1158.84        39.48 o                         
   5  -1   7        219.26        220.64        13.62 o                         
   6  -1   7        358.58        377.20        12.45 o                         
   7  -1   7         45.50         38.98         7.85 o                         
   8  -1   7        162.26        162.25        10.67 o                         
   9  -1   7         24.73         12.49        11.77 o                         
  10  -1   7         69.59         92.80        10.77 o                         
  -9   0   7          2.44         -1.06         6.93 o                         
  -8   0   7         30.92         19.28         9.65 o                         
  -7   0   7        174.60        191.10        12.09 o                         
  -6   0   7          4.16          8.07         8.30 o                         
  -5   0   7         52.26         32.62        10.28 o                         
  -4   0   7       1190.90       1320.27        22.81 o                         
  -3   0   7        602.90        574.30        18.50 o                         
  -2   0   7         85.19         56.41         8.42 o                         
  -1   0   7       2884.77       3316.80        40.08 o                         
   0   0   7       1036.38       1222.28        44.62 o                         
   1   0   7        448.88        424.87        22.19 o                         
   2   0   7          5.35         18.08         7.97 o                         
   3   0   7          4.80         14.10         6.59 o                         
   4   0   7        238.48        195.70        12.34 o                         
   5   0   7        483.61        487.40        14.59 o                         
   6   0   7       1207.58       1329.16        32.31 o                         
   7   0   7        142.73        160.22         8.87 o                         
   8   0   7        194.17        188.85        12.18 o                         
   9   0   7         10.12         16.91        10.26 o                         
  10   0   7         16.72         25.29        14.47 o                         
  11   0   7          2.28          2.54        10.89 o                         
  -9   1   7          1.13          4.47         6.41 o                         
  -8   1   7         17.35         27.03         8.62 o                         
  -7   1   7        253.70        262.46        11.39 o                         
  -6   1   7          3.20          1.68         8.28 o                         
  -5   1   7        343.15        364.74        16.84 o                         
  -4   1   7         57.91         41.70         8.81 o                         
  -3   1   7        370.14        382.05        13.74 o                         
  -2   1   7          2.29         -2.67         7.18 o                         
  -1   1   7       2763.17       2705.65        54.51 o                         
   0   1   7         10.83          9.43        10.39 o                         
   1   1   7       1048.88       1141.61        26.05 o                         
   2   1   7       1901.28       1997.42        42.08 o                         
   3   1   7      16096.37      15446.50       674.61 o                         
   4   1   7       2956.29       3017.80       156.75 o                         
   5   1   7        253.46        280.26        13.09 o                         
   6   1   7       1147.68       1110.91        27.13 o                         
   7   1   7        212.31        207.11        10.47 o                         
   8   1   7         36.46         32.97         9.29 o                         
   9   1   7        874.55        971.36        43.43 o                         
  10   1   7        583.81        652.98        42.59 o                         
  11   1   7        412.36        514.45        24.99 o                         
  -8   2   7        126.19        121.76        10.01 o                         
  -7   2   7        490.42        590.85        16.77 o                         
  -6   2   7         79.18         78.52         8.93 o                         
  -5   2   7        187.90        186.47        11.17 o                         
  -4   2   7          7.12          4.83         7.66 o                         
  -3   2   7          6.66          3.99         6.37 o                         
  -2   2   7         43.67         21.47         7.23 o                         
  -1   2   7        455.87        372.90        13.44 o                         
   0   2   7       2134.86       2127.08        67.79 o                         
   1   2   7        970.13        842.17        23.83 o                         
   2   2   7       1122.28       1129.77        58.86 o                         
   3   2   7        171.30        160.35        12.60 o                         
   4   2   7         15.49          4.95         8.15 o                         
   5   2   7       1154.82       1110.69        30.85 o                         
   6   2   7        761.33        641.33        16.37 o                         
   7   2   7         89.50         78.58         8.93 o                         
   8   2   7        498.52        491.15        36.22 o                         
   9   2   7         81.89         52.40        13.55 o                         
  10   2   7         30.79         19.68        10.19 o                         
  11   2   7          4.35         -7.36        13.55 o                         
  -8   3   7          1.12          0.37         7.43 o                         
  -7   3   7        129.71        127.12         9.10 o                         
  -6   3   7          9.42          3.13         7.71 o                         
  -5   3   7        256.40        283.57        13.30 o                         
  -4   3   7        809.04        848.49        20.96 o                         
  -3   3   7         29.60         20.12         6.57 o                         
  -2   3   7       1188.89       1083.77        16.12 o                         
  -1   3   7          9.65          5.52         5.90 o                         
   0   3   7        148.97        152.71         8.07 o                         
   1   3   7         58.24         53.20         9.45 o                         
   2   3   7       1157.04        916.77        22.37 o                         
   3   3   7       1419.38       1147.07        24.07 o                         
   4   3   7       3657.78       3032.89        54.13 o                         
   5   3   7          1.14         -0.76         7.10 o                         
   6   3   7        233.72        210.13        10.74 o                         
   7   3   7         40.77         33.81        12.71 o                         
   8   3   7        732.74        705.11        33.24 o                         
   9   3   7        255.99        243.03        17.23 o                         
  10   3   7        203.38        195.88        19.84 o                         
  11   3   7        117.93        107.26        15.89 o                         
  -8   4   7         10.44         11.54         6.75 o                         
  -7   4   7          0.63          5.62         6.71 o                         
  -6   4   7         20.92         16.53         8.02 o                         
  -5   4   7        333.14        302.18        14.48 o                         
  -4   4   7         21.73         16.76         7.45 o                         
  -3   4   7         95.70         83.44         7.21 o                         
  -2   4   7          0.06          0.87         5.35 o                         
  -1   4   7        565.03        443.35        11.03 o                         
   0   4   7          1.69          3.22         6.14 o                         
   1   4   7         16.52         16.53         8.79 o                         
   2   4   7         66.63         68.48        10.51 o                         
   3   4   7       2260.26       1875.93        38.60 o                         
   4   4   7          0.51          0.12         7.18 o                         
   5   4   7         48.54         49.20         7.09 o                         
   6   4   7        755.15        656.34        20.08 o                         
   7   4   7        400.75        332.97        19.19 o                         
   8   4   7        662.20        610.35        25.71 o                         
   9   4   7         26.06         19.93        13.69 o                         
  10   4   7         41.24          9.68        13.14 o                         
  11   4   7          4.99          1.02        14.48 o                         
  -7   5   7        114.07        142.80         8.80 o                         
  -6   5   7        357.23        393.59        18.07 o                         
  -5   5   7         15.73         18.62         9.00 o                         
  -4   5   7        109.47        125.56         9.12 o                         
  -3   5   7        104.41        100.42         8.25 o                         
  -2   5   7        325.42        263.19        10.95 o                         
  -1   5   7        939.69        849.54        14.61 o                         
   0   5   7        771.53        678.63        16.32 o                         
   1   5   7        638.42        508.15        13.76 o                         
   2   5   7         60.86         44.74        10.01 o                         
   3   5   7       1135.87        915.85        29.76 o                         
   4   5   7        482.24        416.06        17.16 o                         
   5   5   7        236.22        212.32        10.75 o                         
   6   5   7       1826.40       1424.49        33.19 o                         
   7   5   7        490.31        410.92        23.28 o                         
   8   5   7       1316.50       1144.12        31.46 o                         
   9   5   7        194.26        213.25        16.84 o                         
  10   5   7        363.88        378.61        23.45 o                         
  11   5   7         60.85         55.95        15.41 o                         
  -6   6   7         60.27         45.43         8.69 o                         
  -5   6   7        243.14        252.55        19.06 o                         
  -4   6   7        267.57        282.51        15.12 o                         
  -3   6   7          0.06         -1.23         7.14 o                         
  -2   6   7         24.23         23.28         7.28 o                         
  -1   6   7        145.33        111.73         7.32 o                         
   0   6   7        482.49        396.38        12.87 o                         
   1   6   7        684.27        608.76        17.62 o                         
   2   6   7        608.77        530.07        15.97 o                         
   3   6   7       1914.68       1693.10        30.71 o                         
   4   6   7        656.59        566.74        15.55 o                         
   5   6   7        170.47        142.58         9.76 o                         
   6   6   7        166.76        137.00        10.38 o                         
   7   6   7         26.50         12.36        10.74 o                         
   8   6   7        448.73        426.04        51.94 o                         
   9   6   7        925.08        855.12        47.65 o                         
  10   6   7        709.76        726.55        24.22 o                         
  11   6   7          2.03         -8.66        17.66 o                         
  -6   7   7          9.46          7.21         7.23 o                         
  -5   7   7         45.68         42.12        11.33 o                         
  -4   7   7         42.63         48.54         8.26 o                         
  -3   7   7          0.03         -2.24         7.11 o                         
  -2   7   7         66.67         60.25        10.96 o                         
  -1   7   7        334.23        293.03        15.54 o                         
   0   7   7        500.37        438.22        15.51 o                         
   1   7   7         56.13         36.03         8.81 o                         
   2   7   7         49.12         33.41         8.66 o                         
   3   7   7         23.39         19.44         7.98 o                         
   4   7   7          0.07         -8.38         8.38 o                         
   5   7   7        277.60        256.73        13.74 o                         
   6   7   7        889.11        817.26        31.33 o                         
   7   7   7          2.52          1.01        11.75 o                         
   8   7   7         71.61         30.90        18.42 o                         
   9   7   7        405.17        369.43        41.72 o                         
  10   7   7          6.36        -14.96        18.70 o                         
  -5   8   7          1.16         -0.50         7.57 o                         
  -4   8   7        168.13        187.75        14.71 o                         
  -3   8   7         46.03         27.74         9.82 o                         
  -2   8   7        125.17        137.83        12.68 o                         
  -1   8   7        224.08        191.69        10.89 o                         
   0   8   7         18.58         19.68         8.41 o                         
   1   8   7        109.15         97.00        10.10 o                         
   2   8   7        143.94        141.51        11.08 o                         
   3   8   7        340.57        314.35        15.92 o                         
   4   8   7        106.25         77.07        10.65 o                         
   5   8   7        195.10        189.88        11.26 o                         
   6   8   7        248.25        209.87        14.86 o                         
   7   8   7          0.49          4.99        11.30 o                         
   8   8   7         67.76         61.13        14.31 o                         
  10   8   7        716.27        728.41        35.66 o                         
  -4   9   7        172.15        191.36        13.89 o                         
  -3   9   7        173.69        156.29         9.92 o                         
  -2   9   7        459.39        427.12        16.89 o                         
  -1   9   7       1348.23       1367.66        27.43 o                         
   0   9   7        271.36        243.13        12.66 o                         
   1   9   7          8.42          5.86        11.22 o                         
   2   9   7         55.77         52.53        11.93 o                         
   3   9   7         80.87         97.72        11.77 o                         
   4   9   7         27.80         32.42        11.81 o                         
   5   9   7         21.99          7.46        11.29 o                         
   6   9   7         86.76        106.66        21.81 o                         
   7   9   7         15.28         14.42        12.86 o                         
   8   9   7         13.93         15.37        11.96 o                         
   9   9   7        399.50        402.64        33.58 o                         
  -2  10   7         22.30         20.80         9.07 o                         
  -1  10   7        390.28        380.84        21.87 o                         
   0  10   7        225.81        222.50        16.02 o                         
   1  10   7        128.36        112.27        20.91 o                         
   2  10   7          9.56          1.94        15.93 o                         
   3  10   7         42.83         55.50        12.90 o                         
   4  10   7        139.45        117.80        10.96 o                         
   5  10   7         65.78         84.49        13.17 o                         
   6  10   7        108.77        130.32        19.56 o                         
   7  10   7          4.55         -2.75        13.57 o                         
   8  10   7          0.25         -4.20        11.29 o                         
  -1  11   7        110.00         82.06        14.89 o                         
   0  11   7          1.83          6.41        10.04 o                         
   1  11   7          2.00         -5.02         8.79 o                         
   2  11   7        139.46        138.97        11.53 o                         
   3  11   7        138.42        145.67        11.67 o                         
   4  11   7         34.64         25.42        11.93 o                         
   5  11   7         84.83         74.26        11.03 o                         
   6  11   7          9.15          3.98        10.84 o                         
   7  11   7         64.87         60.51        15.51 o                         
  -3 -10   8         34.74         22.92        11.52 o                         
  -2 -10   8        169.96        143.64        11.40 o                         
  -1 -10   8         31.90         25.91        10.76 o                         
   0 -10   8         30.55         27.02        14.71 o                         
   1 -10   8          4.78         17.76         9.65 o                         
  -5  -9   8         53.61         47.73        13.50 o                         
  -4  -9   8        208.83        169.13        16.74 o                         
  -3  -9   8         45.64         35.66         9.93 o                         
  -2  -9   8         16.21         19.97        11.14 o                         
  -1  -9   8        138.54        107.46        13.14 o                         
   0  -9   8         61.16         35.86        11.74 o                         
   1  -9   8         78.53         60.80        12.77 o                         
   2  -9   8        119.17        104.95        13.31 o                         
   3  -9   8        237.78        211.75        14.84 o                         
  -6  -8   8         96.99         65.78        18.00 o                         
  -5  -8   8         13.37         -0.14        13.58 o                         
  -4  -8   8         77.99         70.16        12.67 o                         
  -3  -8   8          2.29         -2.33        11.62 o                         
  -2  -8   8         73.66         71.49        13.49 o                         
  -1  -8   8         13.51         12.66        12.30 o                         
   0  -8   8         80.93         52.51        12.59 o                         
   1  -8   8        955.36        942.48        24.55 o                         
   2  -8   8         33.63         46.25        10.87 o                         
   3  -8   8        316.57        275.21        16.64 o                         
   4  -8   8        127.77         95.52         9.43 o                         
   5  -8   8         83.32         56.55         8.84 o                         
  -7  -7   8         16.89         16.97        15.23 o                         
  -6  -7   8          2.41         -0.93        15.59 o                         
  -5  -7   8         77.08         56.14        16.51 o                         
  -4  -7   8         14.54          9.81        10.16 o                         
  -3  -7   8        117.89         97.79        12.42 o                         
  -2  -7   8        749.50        811.85        25.21 o                         
  -1  -7   8        204.68        218.39        18.89 o                         
   0  -7   8         49.12         35.43         9.56 o                         
   1  -7   8         20.09         10.79         9.59 o                         
   2  -7   8        424.75        314.23        21.75 o                         
   3  -7   8          0.10         -1.81        12.83 o                         
   4  -7   8          0.42         -4.68        12.53 o                         
   5  -7   8        655.83        614.95        57.99 o                         
   6  -7   8         43.23         33.24        18.00 o                         
  -8  -6   8          0.30          4.85        15.93 o                         
  -7  -6   8        102.34         80.87        10.48 o                         
  -6  -6   8        423.91        411.58        21.82 o                         
  -5  -6   8          2.33         11.24         7.68 o                         
  -4  -6   8         78.61         55.81        11.68 o                         
  -3  -6   8          3.67         -3.49        11.07 o                         
  -2  -6   8          3.24         13.00        11.52 o                         
  -1  -6   8         24.91         23.12         9.82 o                         
   0  -6   8          7.13         10.75         9.20 o                         
   1  -6   8         55.76         44.69        10.48 o                         
   2  -6   8        402.21        365.00        19.70 o                         
   3  -6   8        199.84        182.91        11.48 o                         
   4  -6   8         79.47         64.27        10.24 o                         
   5  -6   8          0.96         -5.23         9.47 o                         
   6  -6   8          8.14          4.39         9.15 o                         
   7  -6   8         64.52         50.34         9.33 o                         
  -8  -5   8         39.95         25.59         8.45 o                         
  -7  -5   8        292.57        312.33        21.81 o                         
  -6  -5   8        757.09        796.35        49.39 o                         
  -5  -5   8        183.99        162.47        13.60 o                         
  -4  -5   8        108.06         77.70        12.02 o                         
  -3  -5   8        583.66        629.67        20.89 o                         
  -2  -5   8       1163.04       1163.22        26.46 o                         
  -1  -5   8       1160.78       1197.86        29.70 o                         
   0  -5   8         50.98         38.63         8.83 o                         
   1  -5   8         53.54         51.91         8.95 o                         
   2  -5   8          3.64          2.77         7.55 o                         
   3  -5   8         11.04          5.31         8.15 o                         
   4  -5   8       1006.82        942.63        20.68 o                         
   5  -5   8        601.97        566.98        33.26 o                         
   6  -5   8         10.74         17.71         8.48 o                         
   7  -5   8        127.44        163.37        12.50 o                         
   8  -5   8         35.94         31.75         9.69 o                         
  -8  -4   8          2.79          6.43        10.64 o                         
  -7  -4   8        101.83         82.34        13.23 o                         
  -6  -4   8        386.30        376.75        19.44 o                         
  -5  -4   8          1.08          1.06        10.20 o                         
  -4  -4   8         91.59         93.98        12.01 o                         
  -3  -4   8       1552.89       1715.41        40.46 o                         
  -2  -4   8        343.26        295.85        14.74 o                         
  -1  -4   8        316.19        287.94        11.99 o                         
   0  -4   8        175.06        159.58         9.37 o                         
   1  -4   8        356.53        289.07        10.04 o                         
   2  -4   8       1014.98        964.90        16.48 o                         
   3  -4   8        400.81        389.80        13.35 o                         
   4  -4   8        628.72        578.53        16.51 o                         
   5  -4   8        580.46        635.78        33.97 o                         
   6  -4   8        770.98        894.26        20.87 o                         
   7  -4   8          0.31         -8.90         8.90 o                         
   8  -4   8          6.45         17.91         8.36 o                         
   9  -4   8        107.42        106.92         9.65 o                         
  -8  -3   8         64.97         33.25        11.25 o                         
  -7  -3   8         26.29         26.49        13.47 o                         
  -6  -3   8          0.95         -5.72        11.72 o                         
  -5  -3   8         40.44         27.00        11.74 o                         
  -4  -3   8        570.75        605.00        29.99 o                         
  -3  -3   8       1067.40       1141.22        23.45 o                         
  -2  -3   8         38.93         30.16        13.38 o                         
  -1  -3   8         13.81          4.94         7.37 o                         
   0  -3   8          2.75          0.16         6.99 o                         
   1  -3   8        205.47        156.83         7.78 o                         
   2  -3   8        135.96        110.53         7.12 o                         
   3  -3   8        576.82        530.45        14.40 o                         
   4  -3   8        752.09        770.09        16.13 o                         
   5  -3   8       2687.95       2807.26        36.88 o                         
   6  -3   8       1402.78       1435.82        35.93 o                         
   7  -3   8         87.01         88.24        10.49 o                         
   8  -3   8         32.28         26.21         8.77 o                         
   9  -3   8          0.44         -2.16         8.09 o                         
  -9  -2   8        158.03         94.87        19.74 o                         
  -8  -2   8         38.03         21.68         9.16 o                         
  -7  -2   8          0.56          0.65         9.86 o                         
  -6  -2   8         72.85         58.32         8.89 o                         
  -5  -2   8        669.36        753.72        23.65 o                         
  -4  -2   8          9.60          8.04         8.93 o                         
  -3  -2   8        679.42        631.44        19.48 o                         
  -2  -2   8       1189.64       1226.52        28.48 o                         
  -1  -2   8         61.68         49.36         9.05 o                         
   0  -2   8        115.46        112.86        11.46 o                         
   1  -2   8        129.65        134.28         8.86 o                         
   2  -2   8         33.66         25.95         7.74 o                         
   3  -2   8         74.34         66.89         7.90 o                         
   4  -2   8       1578.64       1482.10        25.69 o                         
   5  -2   8       1783.48       1768.94        42.71 o                         
   6  -2   8        652.18        674.13        16.23 o                         
   7  -2   8         29.93         13.22         9.13 o                         
   8  -2   8        145.77        150.87        11.32 o                         
   9  -2   8         14.67         27.40        12.04 o                         
  10  -2   8          0.69          3.95         7.81 o                         
  -9  -1   8          1.07          1.89         7.82 o                         
  -8  -1   8         74.91         89.30        10.38 o                         
  -7  -1   8        181.25        217.32        17.89 o                         
  -6  -1   8       2456.73       3059.02        54.70 o                         
  -5  -1   8         11.26         15.01         9.75 o                         
  -4  -1   8         62.99         52.01         9.53 o                         
  -3  -1   8        640.97        642.95        21.99 o                         
  -2  -1   8         10.48          9.03         7.83 o                         
  -1  -1   8        632.63        728.92        20.50 o                         
   0  -1   8        165.99        142.88         9.39 o                         
   1  -1   8        630.17        527.89        20.95 o                         
   2  -1   8        106.60         73.33         9.17 o                         
   3  -1   8        292.42        265.89        15.43 o                         
   4  -1   8       2572.50       2592.02        55.65 o                         
   5  -1   8        596.09        656.39        17.08 o                         
   6  -1   8          0.11         -1.11         7.20 o                         
   7  -1   8        157.29        145.83        10.17 o                         
   8  -1   8         13.87         16.93        10.07 o                         
   9  -1   8        668.03        795.94        40.06 o                         
  10  -1   8          3.24         -4.05        11.08 o                         
  -8   0   8          0.90          5.51         8.09 o                         
  -7   0   8          3.78          3.32         9.59 o                         
  -6   0   8        489.79        582.46        17.27 o                         
  -5   0   8       2313.84       2633.43        36.19 o                         
  -4   0   8        312.16        308.54        14.29 o                         
  -3   0   8       2215.86       2414.76        45.80 o                         
  -2   0   8        342.59        311.16        13.71 o                         
  -1   0   8       4453.78       5058.19        75.66 o                         
   0   0   8          3.27         12.52         7.36 o                         
   1   0   8          7.10          6.09         8.24 o                         
   2   0   8         31.54         64.48         8.80 o                         
   3   0   8         26.37         10.72         6.13 o                         
   4   0   8       1134.87        933.07        16.83 o                         
   5   0   8       1060.37       1077.90        33.15 o                         
   6   0   8        752.06        655.53        21.69 o                         
   7   0   8        638.94        663.19        19.55 o                         
   8   0   8        256.03        242.13        12.26 o                         
   9   0   8        310.10        319.61        25.47 o                         
  10   0   8        119.00        127.65        11.94 o                         
  -8   1   8         14.52         14.05         7.58 o                         
  -7   1   8        233.16        260.23        21.84 o                         
  -6   1   8        305.06        354.38        14.58 o                         
  -5   1   8       3221.40       3816.29        45.09 o                         
  -4   1   8         48.88         47.25         9.01 o                         
  -3   1   8        124.69        122.42         8.86 o                         
  -2   1   8         65.84         41.33         7.20 o                         
  -1   1   8         14.17          2.84         7.69 o                         
   0   1   8       1761.10       1866.11        81.63 o                         
   1   1   8        113.21         70.46         9.30 o                         
   2   1   8       2989.11       3159.00        83.23 o                         
   3   1   8        320.68        292.04        16.37 o                         
   4   1   8        839.27        634.85        21.48 o                         
   5   1   8       1377.20       1276.61        35.84 o                         
   6   1   8          8.50         11.89         7.77 o                         
   7   1   8          6.83         -0.13         7.14 o                         
   8   1   8        227.66        227.75        13.65 o                         
   9   1   8        327.42        299.99        20.33 o                         
  10   1   8         77.67         74.53        17.57 o                         
  11   1   8         20.66         15.03        12.61 o                         
  -8   2   8          4.51          1.24         7.63 o                         
  -7   2   8         39.58         40.14         8.00 o                         
  -6   2   8        231.05        243.00        14.24 o                         
  -5   2   8         11.85         13.31         9.00 o                         
  -4   2   8        227.35        244.36        13.58 o                         
  -3   2   8         38.24         36.73         6.91 o                         
  -2   2   8        294.12        283.88        11.61 o                         
  -1   2   8         14.63         28.22         6.42 o                         
   0   2   8       1451.25       1318.44        21.38 o                         
   1   2   8          3.27         11.23         8.23 o                         
   2   2   8       3742.12       3761.08        46.77 o                         
   3   2   8        247.37        240.85        12.86 o                         
   4   2   8        326.44        330.96        18.28 o                         
   5   2   8         18.29         18.15         6.73 o                         
   6   2   8        657.51        515.76        20.93 o                         
   7   2   8         30.39         32.34        10.07 o                         
   8   2   8        154.05        129.28        13.23 o                         
   9   2   8         32.43         20.88         9.49 o                         
  10   2   8         72.04         64.36        11.56 o                         
  11   2   8          2.52          0.39        13.80 o                         
  -8   3   8         30.04         26.93        12.79 o                         
  -7   3   8          2.24          2.61         7.22 o                         
  -6   3   8         84.30         77.87         9.26 o                         
  -5   3   8        113.84        104.99         9.25 o                         
  -4   3   8        416.34        438.21        15.86 o                         
  -3   3   8        240.47        231.47        10.01 o                         
  -2   3   8        158.97        125.19         7.76 o                         
  -1   3   8         66.63         91.84         6.28 o                         
   0   3   8       1719.20       1900.70        38.73 o                         
   1   3   8        167.24        172.65        10.56 o                         
   2   3   8        846.70        790.28        21.11 o                         
   3   3   8         53.27         67.05         8.86 o                         
   4   3   8        388.40        285.43        15.71 o                         
   5   3   8        731.93        643.05        15.97 o                         
   6   3   8        133.43         98.88         9.97 o                         
   7   3   8        116.54         77.16         8.52 o                         
   8   3   8          0.52         -5.27         8.66 o                         
   9   3   8        115.10        140.71        18.16 o                         
  10   3   8         42.69         23.15        10.53 o                         
  11   3   8         34.95         57.51        14.78 o                         
  -7   4   8         48.02         58.17         7.99 o                         
  -6   4   8        481.30        555.43        31.23 o                         
  -5   4   8        247.52        328.17        14.41 o                         
  -4   4   8         84.25         86.43         8.12 o                         
  -3   4   8        144.38        145.76         9.65 o                         
  -2   4   8          0.25         -0.76         6.35 o                         
  -1   4   8         16.89          8.26         5.86 o                         
   0   4   8       3131.32       3065.48        54.62 o                         
   1   4   8        592.95        467.00        18.70 o                         
   2   4   8       1698.78       1434.13        29.83 o                         
   3   4   8          0.17         -0.55         7.18 o                         
   4   4   8       2233.53       2024.01        48.98 o                         
   5   4   8        244.81        216.65        10.10 o                         
   6   4   8        365.50        273.63        12.34 o                         
   7   4   8          0.34         -6.99         8.59 o                         
   8   4   8         73.14         48.94        10.44 o                         
   9   4   8        399.90        378.06        23.54 o                         
  10   4   8          3.43          3.18        13.12 o                         
  11   4   8          3.04          2.36        13.19 o                         
  -7   5   8         10.63         11.62         6.23 o                         
  -6   5   8        135.82        134.96        10.78 o                         
  -5   5   8          2.98         -1.29         9.44 o                         
  -4   5   8        337.00        338.25        13.95 o                         
  -3   5   8         64.37         43.82         7.81 o                         
  -2   5   8        476.20        426.15        13.73 o                         
  -1   5   8        664.54        562.38        12.54 o                         
   0   5   8        260.93        309.79        12.66 o                         
   1   5   8        256.96        246.68        11.73 o                         
   2   5   8        252.58        206.88        11.16 o                         
   3   5   8        386.43        329.72        14.53 o                         
   4   5   8         78.13         61.21         8.89 o                         
   5   5   8         15.39          4.61         6.57 o                         
   6   5   8        727.00        654.36        17.14 o                         
   7   5   8       1152.25        972.84        30.38 o                         
   8   5   8        789.55        687.84        27.72 o                         
   9   5   8       1024.34       1039.42        30.77 o                         
  10   5   8        574.49        550.30        23.46 o                         
  11   5   8        122.37         97.41        13.19 o                         
  -6   6   8          1.98          1.43         6.76 o                         
  -5   6   8        121.88        119.13        11.83 o                         
  -4   6   8         13.40         22.25         7.69 o                         
  -3   6   8        491.73        518.33        16.16 o                         
  -2   6   8        537.01        528.93        17.68 o                         
  -1   6   8         39.18         36.19         8.38 o                         
   0   6   8        496.63        427.40        14.37 o                         
   1   6   8       1201.18       1086.28        18.81 o                         
   2   6   8        319.46        245.44        10.05 o                         
   3   6   8          0.02          6.44         7.38 o                         
   4   6   8        194.22        141.39         9.79 o                         
   5   6   8       1670.05       1483.09        23.81 o                         
   6   6   8        346.70        307.00        14.92 o                         
   7   6   8          0.34         -6.19         7.92 o                         
   8   6   8          2.49          3.68         9.41 o                         
   9   6   8        113.21        108.41        20.64 o                         
  10   6   8        144.14        137.32        16.68 o                         
  -5   7   8         44.52         52.54        11.72 o                         
  -4   7   8        200.31        188.06        31.76 o                         
  -3   7   8          3.29          6.22         9.30 o                         
  -2   7   8         32.31         20.98         9.72 o                         
  -1   7   8          0.36          8.70         8.42 o                         
   0   7   8        732.19        683.13        19.67 o                         
   1   7   8        149.88        139.30        10.51 o                         
   2   7   8        118.88        106.17        10.38 o                         
   3   7   8        171.79        155.91        12.94 o                         
   4   7   8        195.57        181.11        12.57 o                         
   5   7   8        210.47        188.08        12.65 o                         
   6   7   8        552.98        424.09        18.67 o                         
   7   7   8         58.26         51.65        12.91 o                         
   8   7   8        499.31        462.00        22.93 o                         
   9   7   8          2.83         -5.68        19.09 o                         
  10   7   8         95.15         52.17        21.47 o                         
  -4   8   8        156.36        143.76        14.95 o                         
  -3   8   8        113.93         77.19        10.25 o                         
  -2   8   8         41.54         36.17        10.13 o                         
  -1   8   8          9.86          3.69         8.20 o                         
   0   8   8          4.65          2.49         8.29 o                         
   1   8   8         93.40         71.93         8.91 o                         
   2   8   8        130.22        110.09        12.45 o                         
   3   8   8         72.76         59.05        10.42 o                         
   4   8   8        810.22        789.60        44.59 o                         
   5   8   8         17.05         15.06         8.35 o                         
   6   8   8        758.67        637.71        33.45 o                         
   7   8   8          1.48          9.81        13.90 o                         
   8   8   8         37.02         19.46        13.06 o                         
   9   8   8         53.66         36.90        28.74 o                         
  10   8   8          3.94         29.78        16.27 o                         
  -3   9   8        326.78        356.93        17.99 o                         
  -2   9   8         75.08         76.62        10.76 o                         
  -1   9   8         63.26         55.31         9.72 o                         
   0   9   8        156.95        129.70         9.87 o                         
   1   9   8        698.77        693.57        20.99 o                         
   2   9   8         10.27          5.19        10.68 o                         
   3   9   8         59.69         45.80        10.33 o                         
   4   9   8        523.13        489.05        26.28 o                         
   5   9   8        726.68        637.12        22.76 o                         
   6   9   8         68.64         73.56        15.29 o                         
   7   9   8        231.83        223.93        17.39 o                         
   8   9   8          1.52         -2.36        11.52 o                         
   9   9   8        343.58        370.09        31.85 o                         
  -2  10   8         12.82         14.30         8.45 o                         
  -1  10   8          0.49         -2.84         9.18 o                         
   0  10   8         49.74         41.70        11.59 o                         
   1  10   8        106.41        100.10        13.64 o                         
   2  10   8         16.95         21.64        10.70 o                         
   3  10   8         13.92          8.97        10.34 o                         
   4  10   8          2.53         -2.12         8.78 o                         
   5  10   8        166.15        143.57        12.91 o                         
   6  10   8         27.07         13.85        12.73 o                         
   7  10   8        158.04        193.90        25.60 o                         
   8  10   8          9.72         12.15        10.89 o                         
   0  11   8         32.68         19.91         9.55 o                         
   1  11   8         36.98         47.13        11.14 o                         
   2  11   8          3.53         -0.31         8.24 o                         
   3  11   8          1.21         -3.11         8.03 o                         
   4  11   8        111.14        124.72        13.39 o                         
   5  11   8         89.15        105.07        15.71 o                         
   6  11   8        464.00        480.83        73.73 o                         
  -4  -9   9        109.77         86.22        14.86 o                         
  -3  -9   9         39.56         32.88         8.67 o                         
  -2  -9   9         51.07         46.67        10.84 o                         
  -1  -9   9          7.90          4.71        10.39 o                         
   0  -9   9        132.45        133.32        20.29 o                         
   1  -9   9        123.50        100.99        12.69 o                         
   2  -9   9        542.96        500.64        18.88 o                         
   3  -9   9          2.94          2.93         8.32 o                         
  -6  -8   9        116.99         58.51        15.23 o                         
  -5  -8   9         30.14         13.16        19.39 o                         
  -4  -8   9         85.19         82.32        16.17 o                         
  -3  -8   9          9.23          3.15        10.61 o                         
  -2  -8   9          2.37          4.77        11.65 o                         
  -1  -8   9         58.94         47.41        12.90 o                         
   0  -8   9        304.47        318.03        18.07 o                         
   1  -8   9        183.35        162.38        13.74 o                         
   2  -8   9         12.85         12.18        10.14 o                         
   3  -8   9          0.44         -1.11         8.79 o                         
   4  -8   9          5.70          1.20         7.93 o                         
   5  -8   9         81.57         45.52        10.57 o                         
  -6  -7   9         21.26         21.17        13.62 o                         
  -5  -7   9         54.49         63.25        14.64 o                         
  -4  -7   9         56.90         35.20        11.23 o                         
  -3  -7   9         33.51         38.02        11.82 o                         
  -2  -7   9         26.29         30.49        12.13 o                         
  -1  -7   9        149.87        169.35        14.35 o                         
   0  -7   9        215.69        223.41        20.40 o                         
   1  -7   9        156.80        158.15        11.79 o                         
   2  -7   9          7.64         16.25        10.74 o                         
   3  -7   9          2.65          1.94        10.37 o                         
   4  -7   9        270.75        238.13        24.39 o                         
   5  -7   9         57.44         32.43        12.32 o                         
   6  -7   9         18.21          6.99         9.57 o                         
  -7  -6   9         65.26         51.72        11.48 o                         
  -6  -6   9         50.50         33.81        12.27 o                         
  -5  -6   9        142.48        129.94        12.66 o                         
  -4  -6   9          6.24          4.15        10.79 o                         
  -3  -6   9        340.74        342.90        17.11 o                         
  -2  -6   9         20.49         15.98        11.32 o                         
  -1  -6   9        145.60        142.56        12.68 o                         
   0  -6   9         41.72         29.61         9.86 o                         
   1  -6   9         95.56         91.01        10.55 o                         
   2  -6   9          5.35         -0.75        10.23 o                         
   3  -6   9         69.79         58.50        13.53 o                         
   4  -6   9        502.05        424.49        17.34 o                         
   5  -6   9         97.01         70.08        11.42 o                         
   6  -6   9          5.29          3.38        12.48 o                         
   7  -6   9          1.70         -8.10         9.12 o                         
  -8  -5   9         22.61          8.66        18.00 o                         
  -7  -5   9        450.22        547.71        20.78 o                         
  -6  -5   9         28.39         26.32        11.04 o                         
  -5  -5   9        256.99        209.97        13.25 o                         
  -4  -5   9        313.46        356.22        17.41 o                         
  -3  -5   9          2.22          1.75        10.92 o                         
  -2  -5   9         39.42         36.89        11.65 o                         
  -1  -5   9        808.72        874.50        23.01 o                         
   0  -5   9        981.72       1027.51        20.28 o                         
   1  -5   9        267.00        241.71        11.98 o                         
   2  -5   9       1052.87       1028.83        20.18 o                         
   3  -5   9         41.40         29.22         9.59 o                         
   4  -5   9        468.08        482.49        24.33 o                         
   5  -5   9        132.02        119.26        12.63 o                         
   6  -5   9        268.87        281.37        17.24 o                         
   7  -5   9        115.15        136.92        19.91 o                         
   8  -5   9          6.25         10.34         7.48 o                         
  -8  -4   9         35.15         26.53         8.73 o                         
  -7  -4   9          0.84         -5.48        10.55 o                         
  -6  -4   9         44.89         39.72        12.70 o                         
  -5  -4   9        232.92        211.56        24.43 o                         
  -4  -4   9         10.32          2.94        10.69 o                         
  -3  -4   9        584.38        654.45        21.34 o                         
  -2  -4   9        301.15        296.84        16.54 o                         
  -1  -4   9        301.38        254.86        11.68 o                         
   0  -4   9         46.66         45.37         8.68 o                         
   1  -4   9         11.43         12.33         6.47 o                         
   2  -4   9         82.36         99.86         8.32 o                         
   3  -4   9        191.31        160.00         9.36 o                         
   4  -4   9        157.07        138.35         9.92 o                         
   5  -4   9          0.11          4.89         7.93 o                         
   6  -4   9        950.58        987.20        22.24 o                         
   7  -4   9         19.60         25.55         9.21 o                         
   8  -4   9         23.06         14.63         7.92 o                         
   9  -4   9          6.77          1.38         8.66 o                         
  -8  -3   9          0.50         -1.18         8.72 o                         
  -7  -3   9         86.86         84.22        12.17 o                         
  -6  -3   9         24.27         14.77        10.64 o                         
  -5  -3   9        321.70        370.39        17.87 o                         
  -4  -3   9         85.83         93.16        12.48 o                         
  -3  -3   9         19.20         17.68        10.86 o                         
  -2  -3   9          0.20         -2.33         8.42 o                         
  -1  -3   9        250.25        222.89        10.74 o                         
   0  -3   9        501.66        460.07        15.52 o                         
   1  -3   9        363.47        313.69        10.34 o                         
   2  -3   9         28.87         15.35         5.95 o                         
   3  -3   9       2078.35       2012.88        25.06 o                         
   4  -3   9       3119.42       3191.87        71.53 o                         
   5  -3   9        553.37        582.85        23.49 o                         
   6  -3   9        398.91        385.15        14.21 o                         
   7  -3   9        576.03        651.21        19.79 o                         
   8  -3   9        116.57        115.75        10.56 o                         
   9  -3   9          0.63         10.94         7.47 o                         
  -8  -2   9         26.74         41.20        15.58 o                         
  -7  -2   9        123.00         81.85        14.15 o                         
  -6  -2   9        837.38        960.58        22.65 o                         
  -5  -2   9        430.97        498.83        20.57 o                         
  -4  -2   9        475.28        484.29        20.67 o                         
  -3  -2   9         28.22         20.83        10.17 o                         
  -2  -2   9         10.60         21.99         7.57 o                         
  -1  -2   9        221.95        192.73         9.92 o                         
   0  -2   9       1702.52       1797.58        22.59 o                         
   1  -2   9        249.50        283.45         9.86 o                         
   2  -2   9        159.06        119.90         7.84 o                         
   3  -2   9         51.39         37.01         8.05 o                         
   4  -2   9        414.59        387.97        12.14 o                         
   5  -2   9        337.83        320.43        16.37 o                         
   6  -2   9        832.93        879.40        21.18 o                         
   7  -2   9        516.82        553.53        26.63 o                         
   8  -2   9         32.69         17.30         9.47 o                         
   9  -2   9         65.39         74.65        10.17 o                         
  10  -2   9         44.55         32.34         9.31 o                         
  -8  -1   9          8.41          9.66         9.71 o                         
  -7  -1   9         21.59         32.03        10.37 o                         
  -6  -1   9         80.63         67.67         9.73 o                         
  -5  -1   9        321.83        391.31        17.69 o                         
  -4  -1   9        362.99        423.48        19.42 o                         
  -3  -1   9       1097.69       1278.67        24.01 o                         
  -2  -1   9         77.49         78.86         8.58 o                         
  -1  -1   9         10.06         20.43         7.29 o                         
   0  -1   9         50.67         46.42         7.39 o                         
   1  -1   9         18.11         27.65         7.78 o                         
   2  -1   9         25.11         13.74         6.91 o                         
   3  -1   9        716.44        606.60        18.08 o                         
   4  -1   9        631.93        605.90        27.65 o                         
   5  -1   9          0.65         -3.04         6.56 o                         
   6  -1   9          3.05          0.71         8.74 o                         
   7  -1   9         71.92         69.29        11.06 o                         
   8  -1   9        109.98        110.00        10.58 o                         
   9  -1   9         18.87         11.34         8.74 o                         
  10  -1   9         98.92         95.96         9.90 o                         
  -8   0   9          4.38          1.99         7.83 o                         
  -7   0   9          3.16         14.17         9.27 o                         
  -6   0   9        130.89        129.65        12.34 o                         
  -5   0   9        130.41        128.93        11.74 o                         
  -4   0   9         88.35         80.73        10.62 o                         
  -3   0   9        924.74       1044.81        28.46 o                         
  -2   0   9        722.88        713.70        15.59 o                         
  -1   0   9       1475.88       1554.96        33.27 o                         
   0   0   9       1421.25       1457.86        27.42 o                         
   1   0   9       1298.65       1345.15        22.10 o                         
   2   0   9         93.07         83.79         9.72 o                         
   3   0   9        527.23        482.51        23.53 o                         
   4   0   9        717.92        739.31        21.82 o                         
   5   0   9         38.27         16.94         6.69 o                         
   6   0   9        354.58        364.37        15.28 o                         
   7   0   9        174.42        174.02        13.67 o                         
   8   0   9         21.84         21.47         8.57 o                         
   9   0   9        127.54        145.18        15.55 o                         
  10   0   9         59.54         57.10        10.98 o                         
  -8   1   9        156.97        235.56        13.07 o                         
  -7   1   9        182.11        173.40        11.56 o                         
  -6   1   9        166.96        167.53        13.12 o                         
  -5   1   9         44.28         46.57        10.24 o                         
  -4   1   9        414.47        475.23        17.53 o                         
  -3   1   9        172.16        148.68         8.94 o                         
  -2   1   9         20.10         24.11         7.71 o                         
  -1   1   9        434.98        464.88        12.70 o                         
   0   1   9        351.32        304.59        13.84 o                         
   1   1   9       1519.17       1766.17        35.82 o                         
   2   1   9        731.06        774.10        20.94 o                         
   3   1   9       1590.28       1738.45        70.96 o                         
   4   1   9       1726.84       1797.53        42.02 o                         
   5   1   9          0.01          2.68         6.89 o                         
   6   1   9        389.12        315.54        12.12 o                         
   7   1   9        785.62        732.81        19.21 o                         
   8   1   9          2.30         -5.38         8.15 o                         
   9   1   9        615.89        662.60        21.53 o                         
  10   1   9        271.97        294.66        21.15 o                         
  11   1   9        158.92        174.12        22.51 o                         
  -8   2   9         49.54         49.03         6.40 o                         
  -7   2   9         36.47         32.93         7.03 o                         
  -6   2   9         66.84         75.78         9.76 o                         
  -5   2   9       1235.76       1503.21        23.98 o                         
  -4   2   9          7.89          6.92         9.28 o                         
  -3   2   9        120.63        117.35         8.40 o                         
  -2   2   9        140.09         98.57         7.62 o                         
  -1   2   9        341.90        325.84        10.99 o                         
   0   2   9         82.97         73.59         7.21 o                         
   1   2   9         18.61         21.96         8.81 o                         
   2   2   9        568.09        525.93        18.21 o                         
   3   2   9        669.27        513.29        18.09 o                         
   4   2   9       2916.25       2811.79        53.75 o                         
   5   2   9          9.12          9.00         7.71 o                         
   6   2   9        163.85        137.16         9.62 o                         
   7   2   9        309.70        317.19        16.62 o                         
   8   2   9          4.19          0.78         8.17 o                         
   9   2   9         17.08         14.60        13.97 o                         
  10   2   9       1282.21       1404.88        55.25 o                         
  11   2   9        167.92        169.68        16.26 o                         
  -7   3   9         79.28         77.81         8.65 o                         
  -6   3   9        129.13        154.61        10.52 o                         
  -5   3   9         17.02         19.45         9.08 o                         
  -4   3   9        148.69        162.94        12.02 o                         
  -3   3   9         54.20         30.23         7.47 o                         
  -2   3   9        143.16        140.02         8.50 o                         
  -1   3   9         21.42          6.84         5.71 o                         
   0   3   9       3924.47       3981.64        49.92 o                         
   1   3   9        201.97        180.25         8.89 o                         
   2   3   9         42.36         38.75         8.06 o                         
   3   3   9         23.35         16.63         7.31 o                         
   4   3   9         19.21          9.30         7.41 o                         
   5   3   9          3.61          4.13         7.70 o                         
   6   3   9        310.49        269.24        12.04 o                         
   7   3   9        771.43        688.12        18.25 o                         
   8   3   9        114.28         90.70        10.15 o                         
   9   3   9        334.57        323.11        16.16 o                         
  10   3   9          0.22          1.25         9.21 o                         
  11   3   9         19.43         12.66        13.19 o                         
  -7   4   9          2.31         -1.92         6.87 o                         
  -6   4   9        126.54        100.96         8.45 o                         
  -5   4   9          6.41          5.79         7.77 o                         
  -4   4   9       1132.44       1272.73        25.24 o                         
  -3   4   9         16.25          9.76         8.22 o                         
  -2   4   9        224.32        211.17        10.98 o                         
  -1   4   9        142.49        117.44         7.32 o                         
   0   4   9         32.61         19.41         5.91 o                         
   1   4   9        433.09        392.04        13.55 o                         
   2   4   9         20.24         20.77         7.50 o                         
   3   4   9       1004.03        837.13        22.63 o                         
   4   4   9       1211.66       1059.68        28.51 o                         
   5   4   9        146.51        156.68         8.73 o                         
   6   4   9          3.20          7.53         7.75 o                         
   7   4   9         18.78         12.25         8.19 o                         
   8   4   9         12.11          6.15         9.69 o                         
   9   4   9        266.01        254.35        15.22 o                         
  10   4   9        316.12        312.10        20.11 o                         
  11   4   9        323.91        314.11        46.40 o                         
  -6   5   9         62.69         48.59         8.86 o                         
  -5   5   9         76.58         74.21        10.35 o                         
  -4   5   9         17.75         13.94         8.02 o                         
  -3   5   9        243.47        252.37        11.58 o                         
  -2   5   9        202.21        184.69         9.78 o                         
  -1   5   9       2111.58       2089.40        24.01 o                         
   0   5   9       1347.27       1251.48        21.36 o                         
   1   5   9         53.86         49.69         8.05 o                         
   2   5   9        595.38        523.31        12.94 o                         
   3   5   9        429.78        370.80        13.49 o                         
   4   5   9          4.78         -0.50         6.66 o                         
   5   5   9         12.61         10.41         6.81 o                         
   6   5   9          1.25          2.44         8.25 o                         
   7   5   9        942.72        816.54        21.45 o                         
   8   5   9         15.92          2.66        11.86 o                         
   9   5   9         30.97         25.50        10.45 o                         
  10   5   9        154.56        141.10        14.32 o                         
  11   5   9        155.97        152.91        25.95 o                         
  -6   6   9         62.32         59.20         8.74 o                         
  -5   6   9          7.55          8.61         8.26 o                         
  -4   6   9         53.51         43.62         9.16 o                         
  -3   6   9        436.55        445.35        15.78 o                         
  -2   6   9         62.01         59.95         8.58 o                         
  -1   6   9        354.13        348.54        14.98 o                         
   0   6   9       1494.57       1467.99        22.15 o                         
   1   6   9         25.13         23.82         8.65 o                         
   2   6   9        506.36        454.18        13.83 o                         
   3   6   9         38.77         26.57         7.60 o                         
   4   6   9          3.48         -0.97         7.23 o                         
   5   6   9         32.48         29.58         7.78 o                         
   6   6   9        186.35        160.80        13.34 o                         
   7   6   9        106.53         93.19        11.76 o                         
   8   6   9         67.28         57.39        14.11 o                         
   9   6   9          1.98         13.19        11.68 o                         
  10   6   9         66.90         60.19        16.26 o                         
  -5   7   9         37.82         29.57         8.32 o                         
  -4   7   9        105.68        113.14        13.36 o                         
  -3   7   9         35.30         29.34         9.70 o                         
  -2   7   9         84.84         69.30        10.79 o                         
  -1   7   9          6.37          8.78         7.95 o                         
   0   7   9        281.55        295.47        13.66 o                         
   1   7   9        117.86        104.79         9.81 o                         
   2   7   9          3.24         10.81        11.36 o                         
   3   7   9        399.17        340.13        16.01 o                         
   4   7   9        400.93        361.61        14.89 o                         
   5   7   9          4.42          8.07         8.09 o                         
   6   7   9         68.03         70.53        10.75 o                         
   7   7   9        429.86        379.47        24.34 o                         
   8   7   9         83.04         76.37        13.32 o                         
   9   7   9          0.16          3.03        17.09 o                         
  10   7   9        203.93        214.95        20.43 o                         
  -4   8   9        120.70         89.97        15.41 o                         
  -3   8   9         96.57         86.43         9.44 o                         
  -2   8   9         18.26         20.63         9.18 o                         
  -1   8   9        256.13        235.01        13.75 o                         
   0   8   9        303.41        264.40        16.04 o                         
   1   8   9        135.27        120.48        11.63 o                         
   2   8   9         54.15         53.22        11.18 o                         
   3   8   9        119.86        102.41        10.61 o                         
   4   8   9         91.81         92.41         9.91 o                         
   5   8   9        215.03        201.75        12.25 o                         
   6   8   9        546.82        536.52        37.84 o                         
   7   8   9        429.31        370.33        46.65 o                         
   8   8   9        168.86        170.31        14.82 o                         
   9   8   9         77.85         46.38        26.14 o                         
  -3   9   9        413.25        424.28        16.32 o                         
  -2   9   9          6.27          5.05         7.22 o                         
  -1   9   9         28.34         29.01         9.27 o                         
   0   9   9         11.30         11.34         9.16 o                         
   1   9   9          8.93          9.45         9.41 o                         
   2   9   9         59.16         57.25        11.82 o                         
   3   9   9          7.19          3.01         8.46 o                         
   4   9   9         74.19         51.06         9.10 o                         
   5   9   9         65.19         51.64        11.94 o                         
   6   9   9        312.24        309.02        18.05 o                         
   7   9   9         81.74         88.68        13.72 o                         
   8   9   9          1.69         -0.42        10.98 o                         
   9   9   9         12.35          5.19        16.62 o                         
  -1  10   9        192.34        170.04        12.09 o                         
   0  10   9        251.23        234.15        21.41 o                         
   1  10   9         23.94         21.94         9.51 o                         
   2  10   9          2.86          7.29         9.55 o                         
   3  10   9         73.57         72.83        11.26 o                         
   4  10   9        207.79        216.02        11.77 o                         
   5  10   9          1.29         -4.54         9.21 o                         
   6  10   9         56.49         49.01        15.93 o                         
   7  10   9        244.59        241.59        16.63 o                         
   8  10   9         10.57         -4.15        15.23 o                         
   1  11   9        131.78        137.13        12.24 o                         
   2  11   9          4.98          1.15         7.43 o                         
   3  11   9          6.56          5.40         7.62 o                         
   4  11   9         27.54         28.09        12.81 o                         
   5  11   9         90.33         97.30        14.71 o                         
   6  11   9          0.86          0.30         9.12 o                         
  -3  -9  10          0.08          2.88        10.04 o                         
  -2  -9  10        149.46        128.98        16.60 o                         
  -1  -9  10        260.94        278.31        26.66 o                         
   0  -9  10        168.68        170.53        15.12 o                         
   1  -9  10         14.34          8.33         9.35 o                         
   2  -9  10          1.72         10.00         8.57 o                         
  -5  -8  10         11.57          9.03        10.79 o                         
  -4  -8  10         16.76          9.82        14.06 o                         
  -3  -8  10         26.97         21.66         9.32 o                         
  -2  -8  10        130.71        132.73        12.80 o                         
  -1  -8  10          2.87          2.30        10.45 o                         
   0  -8  10        119.76         74.36        12.19 o                         
   1  -8  10        342.36        264.09        29.53 o                         
   2  -8  10        600.31        559.48        45.68 o                         
   3  -8  10         12.18          8.33         7.49 o                         
   4  -8  10         12.37          4.37         7.56 o                         
  -6  -7  10         27.68         18.00        13.85 o                         
  -5  -7  10         73.01         42.78        13.95 o                         
  -4  -7  10         10.10          6.34         9.82 o                         
  -3  -7  10          6.61         -1.45        11.07 o                         
  -2  -7  10         15.29          9.85        16.30 o                         
  -1  -7  10        310.65        320.76        19.42 o                         
   0  -7  10         93.00        104.05        13.52 o                         
   1  -7  10          0.96         15.80        12.23 o                         
   2  -7  10         19.41          3.35        10.15 o                         
   3  -7  10        219.37        194.03        13.19 o                         
   4  -7  10         31.51         16.19         8.95 o                         
   5  -7  10        142.33        125.73        11.41 o                         
  -6  -6  10         40.07         35.63         8.07 o                         
  -5  -6  10          8.53          2.71         9.94 o                         
  -4  -6  10         40.13         29.32         9.72 o                         
  -3  -6  10         78.93         85.66        12.52 o                         
  -2  -6  10         41.11         49.57        16.39 o                         
  -1  -6  10        349.41        331.13        17.15 o                         
   0  -6  10         26.54         15.47         9.22 o                         
   1  -6  10         62.00         58.07         9.91 o                         
   2  -6  10        700.38        631.00        31.64 o                         
   3  -6  10        680.72        714.88        26.99 o                         
   4  -6  10         47.77         37.36        10.58 o                         
   5  -6  10        780.21        687.76        37.18 o                         
   6  -6  10        272.71        261.86        19.21 o                         
   7  -6  10        131.75        114.82        10.89 o                         
  -7  -5  10         16.63         10.73         9.30 o                         
  -6  -5  10        420.86        471.20        31.98 o                         
  -5  -5  10        444.09        485.66        17.65 o                         
  -4  -5  10        133.52        142.01        15.50 o                         
  -3  -5  10         23.93         20.17        10.88 o                         
  -2  -5  10         10.11          1.87        10.69 o                         
  -1  -5  10         39.54         32.79        10.22 o                         
   0  -5  10          3.46          6.33         8.76 o                         
   1  -5  10        647.33        681.25        18.20 o                         
   2  -5  10        544.08        555.52        35.23 o                         
   3  -5  10         45.12         39.33         8.89 o                         
   4  -5  10         81.14         59.05         9.65 o                         
   5  -5  10        132.67        101.05        13.01 o                         
   6  -5  10        225.86        194.71        22.40 o                         
   7  -5  10        139.03        126.78        11.47 o                         
  -7  -4  10          0.68          1.76         8.73 o                         
  -6  -4  10         44.49         52.17        12.05 o                         
  -5  -4  10        156.78        141.39        12.18 o                         
  -4  -4  10        540.63        603.17        22.18 o                         
  -3  -4  10         18.48         14.97        10.91 o                         
  -2  -4  10        718.75        787.04        24.74 o                         
  -1  -4  10        559.00        571.64        19.11 o                         
   0  -4  10        903.64        935.38        21.71 o                         
   1  -4  10          6.77          4.85         8.29 o                         
   2  -4  10         37.36         33.29         7.55 o                         
   3  -4  10         52.05         27.80         8.34 o                         
   4  -4  10          8.23          0.94         8.23 o                         
   5  -4  10        960.50        945.08        21.89 o                         
   6  -4  10        677.30        720.78        21.44 o                         
   7  -4  10         43.04         29.45         9.05 o                         
   8  -4  10         27.23         23.41         7.63 o                         
  -8  -3  10         31.01         22.43         7.79 o                         
  -7  -3  10          2.50         -6.01        11.22 o                         
  -6  -3  10         80.85         80.39        12.70 o                         
  -5  -3  10        392.27        458.64        19.97 o                         
  -4  -3  10          0.16          3.10        11.06 o                         
  -3  -3  10         55.20         36.91        12.16 o                         
  -2  -3  10        300.95        301.33        14.87 o                         
  -1  -3  10         11.04         16.38         8.17 o                         
   0  -3  10        590.03        617.35        16.88 o                         
   1  -3  10        518.26        464.15        12.99 o                         
   2  -3  10        739.33        629.06        16.70 o                         
   3  -3  10        474.36        498.89        20.33 o                         
   4  -3  10        193.07        173.82         9.84 o                         
   5  -3  10          1.27         -7.42         9.01 o                         
   6  -3  10          1.11          0.83         9.81 o                         
   7  -3  10         22.36         22.45        10.76 o                         
   8  -3  10         18.32         18.80        10.10 o                         
   9  -3  10         26.75         33.09         7.84 o                         
  -8  -2  10         43.22         52.84        14.02 o                         
  -7  -2  10         17.18         14.74         9.78 o                         
  -6  -2  10        380.84        453.48        22.20 o                         
  -5  -2  10          4.84         -3.10         9.88 o                         
  -4  -2  10        424.25        491.86        23.90 o                         
  -3  -2  10        415.36        475.95        20.65 o                         
  -2  -2  10        256.94        284.92        12.50 o                         
  -1  -2  10        483.40        484.86        15.12 o                         
   0  -2  10         99.48         97.69         8.57 o                         
   1  -2  10        864.07        907.37        15.75 o                         
   2  -2  10       1729.42       1673.23        18.83 o                         
   3  -2  10        413.24        386.17        16.13 o                         
   4  -2  10        482.30        475.07        13.96 o                         
   5  -2  10         45.96         35.91         9.28 o                         
   6  -2  10        235.45        218.91        13.18 o                         
   7  -2  10         21.81          9.35         8.97 o                         
   8  -2  10          9.37         12.08         8.24 o                         
   9  -2  10         83.30         97.91        11.19 o                         
  -8  -1  10         73.06         59.41        14.37 o                         
  -7  -1  10         17.43         27.61         8.02 o                         
  -6  -1  10         15.07          9.82         8.41 o                         
  -5  -1  10         60.35         42.46        11.22 o                         
  -4  -1  10        234.21        271.62        16.43 o                         
  -3  -1  10        128.19        128.88        13.32 o                         
  -2  -1  10        250.78        255.73        11.82 o                         
  -1  -1  10        443.34        437.49        14.29 o                         
   0  -1  10        158.10        129.90         7.50 o                         
   1  -1  10        169.61        184.64         8.29 o                         
   2  -1  10        292.82        283.41         9.31 o                         
   3  -1  10          0.63          4.83         6.70 o                         
   4  -1  10        804.55        810.82        16.55 o                         
   5  -1  10         81.16         53.22         9.69 o                         
   6  -1  10        647.13        610.00        23.28 o                         
   7  -1  10        297.74        254.00        11.87 o                         
   8  -1  10          3.33          0.08         7.08 o                         
   9  -1  10         50.37         35.60         9.75 o                         
  10  -1  10          5.53         10.73         8.11 o                         
  -8   0  10          4.04          3.59         5.93 o                         
  -7   0  10         24.69         22.35         8.47 o                         
  -6   0  10        554.08        791.33        20.86 o                         
  -5   0  10        998.77       1268.58        26.89 o                         
  -4   0  10          2.62         -1.84         9.43 o                         
  -3   0  10        376.36        421.77        16.12 o                         
  -2   0  10         21.24         14.57         7.63 o                         
  -1   0  10         16.22         10.27         7.62 o                         
   0   0  10        298.10        343.17        11.72 o                         
   1   0  10        836.68        826.94        14.96 o                         
   2   0  10        374.57        309.29        11.40 o                         
   3   0  10        101.91         91.49         7.61 o                         
   4   0  10        257.55        229.37        14.07 o                         
   5   0  10        481.15        488.64        15.54 o                         
   6   0  10          0.01          7.88         8.20 o                         
   7   0  10          3.35          6.97         7.97 o                         
   8   0  10        321.68        343.17        15.20 o                         
   9   0  10         91.83        113.98        16.06 o                         
  10   0  10        105.64        121.42        10.89 o                         
  -7   1  10         46.91         51.80         8.62 o                         
  -6   1  10          0.78          2.94         9.86 o                         
  -5   1  10        219.61        231.26        13.91 o                         
  -4   1  10        662.00        684.84        35.25 o                         
  -3   1  10        352.53        363.88        16.19 o                         
  -2   1  10        424.13        471.07        13.87 o                         
  -1   1  10        456.64        407.58        18.49 o                         
   0   1  10         28.41         24.11         6.62 o                         
   1   1  10       2157.26       2574.39        32.88 o                         
   2   1  10       1732.72       1910.37        22.07 o                         
   3   1  10        441.06        433.45        13.53 o                         
   4   1  10        220.96        243.69        12.11 o                         
   5   1  10       1577.30       1599.51        39.25 o                         
   6   1  10        324.73        313.08        13.00 o                         
   7   1  10         11.17          5.26         8.49 o                         
   8   1  10        365.81        302.18        26.79 o                         
   9   1  10        215.98        186.92        13.39 o                         
  10   1  10        222.24        258.42        30.64 o                         
  -7   2  10          1.34          6.06         6.73 o                         
  -6   2  10         93.56        112.83         9.94 o                         
  -5   2  10          7.17          3.26         8.63 o                         
  -4   2  10        103.93         99.14        11.82 o                         
  -3   2  10          2.43          5.78         8.16 o                         
  -2   2  10        452.88        500.26        15.30 o                         
  -1   2  10        186.11        138.44         7.59 o                         
   0   2  10        775.66        838.64        14.53 o                         
   1   2  10       1724.81       1874.26        24.60 o                         
   2   2  10        528.52        440.84        17.92 o                         
   3   2  10        185.66        155.91         9.05 o                         
   4   2  10        126.67        111.38         8.73 o                         
   5   2  10        411.78        397.13        17.75 o                         
   6   2  10        163.49        161.26        10.01 o                         
   7   2  10        218.37        197.02        11.27 o                         
   8   2  10          3.72          6.85         8.81 o                         
   9   2  10         36.13         31.32        10.12 o                         
  10   2  10          3.80          0.69        10.55 o                         
  -7   3  10         15.13         14.91         5.93 o                         
  -6   3  10         94.61        110.34         9.54 o                         
  -5   3  10         19.24         23.62         8.48 o                         
  -4   3  10         44.02         36.51        13.12 o                         
  -3   3  10        169.40        176.63        10.45 o                         
  -2   3  10        653.33        715.47        18.84 o                         
  -1   3  10        582.99        569.85        13.40 o                         
   0   3  10        917.68        926.06        21.46 o                         
   1   3  10        469.86        429.24        13.44 o                         
   2   3  10        885.58        780.87        16.48 o                         
   3   3  10          8.42          1.83         6.47 o                         
   4   3  10         22.50         15.75         7.80 o                         
   5   3  10         10.66          5.76         7.33 o                         
   6   3  10        998.78        979.12        30.59 o                         
   7   3  10         50.83         45.28         9.83 o                         
   8   3  10         75.73         66.14        10.13 o                         
   9   3  10         22.12         39.93        10.52 o                         
  10   3  10          1.43          0.70         8.61 o                         
  11   3  10         22.70         20.24        12.49 o                         
  -6   4  10         17.66         13.56         6.73 o                         
  -5   4  10          8.05          9.02         7.50 o                         
  -4   4  10        247.71        262.02        12.55 o                         
  -3   4  10          9.52         11.67         8.09 o                         
  -2   4  10        265.78        274.05        14.30 o                         
  -1   4  10        150.53        128.83         7.90 o                         
   0   4  10          6.34         -0.45         5.83 o                         
   1   4  10          0.18          1.33         6.58 o                         
   2   4  10        325.22        342.03        13.27 o                         
   3   4  10          8.36         12.88         7.56 o                         
   4   4  10         36.85         33.73         7.48 o                         
   5   4  10        967.08        906.94        19.39 o                         
   6   4  10        158.92        117.62        10.00 o                         
   7   4  10          3.55         -2.46         8.67 o                         
   8   4  10        217.77        199.85        31.27 o                         
   9   4  10         97.24         90.35        11.64 o                         
  10   4  10         54.72         42.56         9.60 o                         
  11   4  10         38.10         29.78        16.97 o                         
  -6   5  10         87.72         99.67        10.58 o                         
  -5   5  10        326.56        414.53        17.76 o                         
  -4   5  10        140.20        118.63        12.35 o                         
  -3   5  10          5.97          7.92         8.48 o                         
  -2   5  10        118.91         98.93         9.29 o                         
  -1   5  10         27.71         15.27         6.87 o                         
   0   5  10        630.55        607.95        18.98 o                         
   1   5  10       1104.85       1090.65        19.85 o                         
   2   5  10        124.12         84.86         7.31 o                         
   3   5  10         79.45         66.39         8.05 o                         
   4   5  10        307.32        266.01        11.51 o                         
   5   5  10       2929.75       2701.46        36.98 o                         
   6   5  10       1167.52       1108.86        20.73 o                         
   7   5  10       1458.72       1335.01        23.72 o                         
   8   5  10        783.81        769.24        22.35 o                         
   9   5  10        102.90         98.53        18.69 o                         
  10   5  10        220.09        194.96        21.55 o                         
  -5   6  10         99.03        125.13        12.77 o                         
  -4   6  10         76.45         56.72        10.03 o                         
  -3   6  10          7.81         -0.37         7.18 o                         
  -2   6  10         83.39         76.94        11.46 o                         
  -1   6  10         17.25         16.58         7.75 o                         
   0   6  10         19.26         10.78         8.82 o                         
   1   6  10       1045.85        995.35        18.92 o                         
   2   6  10        148.68        123.84         8.82 o                         
   3   6  10         25.73         31.39         8.16 o                         
   4   6  10        104.55         93.49         8.89 o                         
   5   6  10        308.55        289.20        13.42 o                         
   6   6  10        571.31        543.95        20.05 o                         
   7   6  10          9.07          2.41         8.01 o                         
   8   6  10        456.99        468.99        22.33 o                         
   9   6  10          3.97         19.82         9.83 o                         
  10   6  10        185.00        170.15        16.85 o                         
  -4   7  10        220.54        239.89        18.21 o                         
  -3   7  10        188.17        177.13        12.31 o                         
  -2   7  10        136.38        129.08        11.66 o                         
  -1   7  10         46.67         41.34        13.00 o                         
   0   7  10        177.21        173.18        10.26 o                         
   1   7  10        185.58        161.22        11.01 o                         
   2   7  10         65.05         52.77        10.23 o                         
   3   7  10        143.14        103.17        10.95 o                         
   4   7  10         24.00         20.14         8.04 o                         
   5   7  10        519.17        484.49        15.96 o                         
   6   7  10        373.97        333.12        17.39 o                         
   7   7  10        247.78        225.45        13.90 o                         
   8   7  10        310.01        297.57        17.79 o                         
   9   7  10        287.76        266.98        28.14 o                         
  10   7  10          0.20          4.65        11.36 o                         
  -4   8  10         85.12         72.96         7.90 o                         
  -3   8  10          6.05          2.86         7.25 o                         
  -2   8  10          8.43          3.37         8.70 o                         
  -1   8  10          0.03         -3.34        10.06 o                         
   0   8  10        331.34        324.59        14.41 o                         
   1   8  10        348.07        353.61        18.12 o                         
   2   8  10         16.10         10.39         9.91 o                         
   3   8  10        316.30        288.69        16.12 o                         
   4   8  10         18.85          1.18        10.16 o                         
   5   8  10          0.81         -3.11         7.71 o                         
   6   8  10         10.17          6.38         9.47 o                         
   7   8  10          0.08         -1.61        10.54 o                         
   8   8  10        404.09        394.02        25.23 o                         
   9   8  10         31.00         22.12        14.38 o                         
  -2   9  10        464.66        496.87        14.59 o                         
  -1   9  10         58.78         57.33         8.39 o                         
   0   9  10          3.09          4.90        11.02 o                         
   1   9  10        148.72        142.52        15.99 o                         
   2   9  10         39.01         17.54        11.62 o                         
   3   9  10          9.13          4.38        10.47 o                         
   4   9  10          4.81          0.78         8.58 o                         
   5   9  10        128.27        129.49        12.54 o                         
   6   9  10        163.47        161.28        13.18 o                         
   7   9  10          0.82          5.70        11.72 o                         
   8   9  10         77.61         77.71        12.42 o                         
  -1  10  10          6.19          1.13         7.37 o                         
   0  10  10         33.15         30.11         9.61 o                         
   1  10  10        159.80        142.14        40.49 o                         
   2  10  10          2.06          1.23         8.80 o                         
   3  10  10          1.23         -5.37         9.20 o                         
   4  10  10         11.59         14.32         9.27 o                         
   5  10  10         90.69        113.35        11.05 o                         
   6  10  10         12.22          7.48         8.89 o                         
   7  10  10         17.40          8.45         9.86 o                         
   2  11  10         85.53         79.80        10.60 o                         
   3  11  10         39.39         21.26         7.58 o                         
   4  11  10         21.56         16.29         9.89 o                         
   5  11  10         86.14         95.93        11.09 o                         
  -1  -9  11         11.92         17.66        16.62 o                         
   0  -9  11        137.88        140.22        19.74 o                         
  -4  -8  11          6.05          8.91        10.39 o                         
  -3  -8  11         48.72         29.51         9.08 o                         
  -2  -8  11         22.64         13.32         9.26 o                         
  -1  -8  11          1.58         -7.77         9.98 o                         
   0  -8  11        479.67        370.13        29.24 o                         
   1  -8  11        146.30        122.65        12.89 o                         
   2  -8  11         78.32         61.54        10.42 o                         
   3  -8  11         32.07         16.59         5.98 o                         
  -5  -7  11         21.30          7.78        10.79 o                         
  -4  -7  11        104.50         91.02        14.88 o                         
  -3  -7  11        120.74        110.30        12.23 o                         
  -2  -7  11          1.08          8.31        11.11 o                         
  -1  -7  11         83.08         72.56        13.24 o                         
   0  -7  11        858.17        872.96        57.96 o                         
   1  -7  11          2.55         16.06        10.53 o                         
   2  -7  11        145.39        124.27        11.37 o                         
   3  -7  11         41.85         43.60        11.24 o                         
   4  -7  11         32.64         22.24         9.06 o                         
   5  -7  11        139.19        108.55         9.91 o                         
  -6  -6  11         56.36         36.33        12.37 o                         
  -5  -6  11         86.43         72.42        10.39 o                         
  -4  -6  11          6.63          6.53         7.36 o                         
  -3  -6  11          6.76         12.55        11.83 o                         
  -2  -6  11        160.89        177.30        15.10 o                         
  -1  -6  11          0.39          0.89        10.66 o                         
   0  -6  11        224.18        252.41        16.69 o                         
   1  -6  11        741.58        825.15        23.64 o                         
   2  -6  11          0.25          1.27        10.34 o                         
   3  -6  11          0.18         -6.11        10.55 o                         
   4  -6  11          2.84          2.69        10.13 o                         
   5  -6  11          8.45         16.39        10.25 o                         
   6  -6  11         66.22         64.87        10.94 o                         
  -6  -5  11          0.33          0.75         7.80 o                         
  -5  -5  11        107.42        135.59        14.34 o                         
  -4  -5  11        141.07        142.96        14.67 o                         
  -3  -5  11        376.04        443.10        23.37 o                         
  -2  -5  11         87.61         76.85        13.68 o                         
  -1  -5  11         23.53         17.54         8.95 o                         
   0  -5  11        145.24        130.79        11.00 o                         
   1  -5  11         12.65          7.67         9.17 o                         
   2  -5  11         48.90         39.21        11.27 o                         
   3  -5  11        756.81        686.64        55.28 o                         
   4  -5  11          7.52          5.56         8.25 o                         
   5  -5  11         49.61         31.75         8.87 o                         
   6  -5  11         16.87         10.79         7.97 o                         
   7  -5  11          1.62         -1.84         6.73 o                         
  -7  -4  11        126.19        138.17        15.23 o                         
  -6  -4  11         17.18          4.89        11.41 o                         
  -5  -4  11          0.02          2.74         9.84 o                         
  -4  -4  11          4.70          1.34        10.74 o                         
  -3  -4  11          0.37          1.61        10.81 o                         
  -2  -4  11         14.39         19.59        11.39 o                         
  -1  -4  11         31.62         14.90         9.46 o                         
   0  -4  11       1093.25       1160.12        21.98 o                         
   1  -4  11        344.55        335.81        14.00 o                         
   2  -4  11         14.77          7.82         8.54 o                         
   3  -4  11         15.31          7.33         8.38 o                         
   4  -4  11       1118.19       1072.20        28.27 o                         
   5  -4  11          2.87          5.20         8.87 o                         
   6  -4  11         22.01         19.15         9.35 o                         
   7  -4  11        222.57        259.72        17.16 o                         
   8  -4  11         92.57         90.15         9.47 o                         
  -7  -3  11         25.91         22.79         8.55 o                         
  -6  -3  11          2.12         -0.02         9.71 o                         
  -5  -3  11         52.24         60.81        12.18 o                         
  -4  -3  11         60.38         45.14        13.92 o                         
  -3  -3  11        184.17        204.57        14.29 o                         
  -2  -3  11          3.09          7.18        10.91 o                         
  -1  -3  11          5.67         -2.04         8.33 o                         
   0  -3  11        894.70       1009.90        19.99 o                         
   1  -3  11        631.87        673.37        15.65 o                         
   2  -3  11        167.15        172.68        10.37 o                         
   3  -3  11       4483.20       4581.32        50.45 o                         
   4  -3  11         49.71         36.76         8.56 o                         
   5  -3  11       2376.12       2514.40        37.71 o                         
   6  -3  11          5.03          9.70         9.12 o                         
   7  -3  11          5.44          6.12         8.59 o                         
   8  -3  11         33.41         22.19         7.22 o                         
   9  -3  11         15.94          4.94         6.70 o                         
  -7  -2  11          0.92          2.01         7.83 o                         
  -6  -2  11         30.81         34.82        11.11 o                         
  -5  -2  11         77.32         83.66        11.30 o                         
  -4  -2  11        405.59        465.38        20.88 o                         
  -3  -2  11         92.59         99.36        14.02 o                         
  -2  -2  11          0.79         -6.53         8.97 o                         
  -1  -2  11         43.21         44.38         9.53 o                         
   0  -2  11        327.84        299.59        12.76 o                         
   1  -2  11        280.43        260.07        10.14 o                         
   2  -2  11        468.40        435.54        15.11 o                         
   3  -2  11        962.24        993.48        23.77 o                         
   4  -2  11         21.39         18.75         8.29 o                         
   5  -2  11        168.16        166.17        11.41 o                         
   6  -2  11        436.24        384.12        15.15 o                         
   7  -2  11        243.88        247.71        12.23 o                         
   8  -2  11         14.47         11.47         7.93 o                         
   9  -2  11          1.86         -1.72         8.17 o                         
  -7  -1  11        109.04        114.81        12.56 o                         
  -6  -1  11         63.55         88.25         9.36 o                         
  -5  -1  11         23.47         20.63        10.71 o                         
  -4  -1  11        137.93        174.01        13.37 o                         
  -3  -1  11          8.56          7.36        10.72 o                         
  -2  -1  11        307.98        333.32        14.11 o                         
  -1  -1  11        135.37        127.37         9.95 o                         
   0  -1  11        377.42        388.27        12.11 o                         
   1  -1  11       2223.91       2434.59        24.83 o                         
   2  -1  11          0.79         -4.39         6.72 o                         
   3  -1  11        414.05        435.58        13.06 o                         
   4  -1  11          2.69          5.68         7.45 o                         
   5  -1  11        377.56        331.76        13.70 o                         
   6  -1  11        170.78        156.56        10.85 o                         
   7  -1  11        432.90        480.71        26.78 o                         
   8  -1  11        157.93        149.40         9.65 o                         
   9  -1  11          8.47         11.62         8.43 o                         
  10  -1  11         67.94         53.73         8.38 o                         
  -7   0  11         56.29         38.09         7.80 o                         
  -6   0  11        100.57        101.62         9.03 o                         
  -5   0  11        196.56        207.21        16.25 o                         
  -4   0  11        696.32        962.22        24.67 o                         
  -3   0  11        182.90        192.21        13.19 o                         
  -2   0  11        459.11        483.68        17.43 o                         
  -1   0  11          9.80          2.73         8.00 o                         
   0   0  11        392.14        463.85        12.51 o                         
   1   0  11         65.46         50.53         6.59 o                         
   2   0  11        114.08        105.78         8.15 o                         
   3   0  11        482.74        469.76        14.10 o                         
   4   0  11        332.15        304.19        12.39 o                         
   5   0  11        170.81        150.70        11.41 o                         
   6   0  11          2.36         -8.07         8.07 o                         
   7   0  11          5.80         16.20         8.45 o                         
   8   0  11          0.23          7.45         8.25 o                         
   9   0  11         61.36         51.40         8.58 o                         
  10   0  11         46.02         32.79         8.56 o                         
  -7   1  11        206.52        290.34        16.34 o                         
  -6   1  11        364.95        484.18        15.88 o                         
  -5   1  11          5.96          9.83         8.77 o                         
  -4   1  11         49.51         56.50        11.26 o                         
  -3   1  11        165.25        158.08        10.93 o                         
  -2   1  11        624.76        742.20        17.50 o                         
  -1   1  11        204.95        214.01        13.79 o                         
   0   1  11       1831.67       1996.44        24.09 o                         
   1   1  11        619.19        635.94        13.61 o                         
   2   1  11        206.43        245.70        10.01 o                         
   3   1  11        323.47        304.91        11.59 o                         
   4   1  11        748.34        775.95        17.71 o                         
   5   1  11        629.80        601.55        18.67 o                         
   6   1  11         33.53         24.03        10.33 o                         
   7   1  11       1076.98       1121.33        27.44 o                         
   8   1  11        390.17        385.76        25.38 o                         
   9   1  11         16.64         10.48         9.15 o                         
  10   1  11        110.03        127.19        14.47 o                         
  -7   2  11         35.04         42.65         6.54 o                         
  -6   2  11         21.26         33.75         9.87 o                         
  -5   2  11        119.26        155.40        13.49 o                         
  -4   2  11         45.17         34.77        10.29 o                         
  -3   2  11         51.54         48.57         9.82 o                         
  -2   2  11        362.60        394.98        14.29 o                         
  -1   2  11        667.97        745.57        17.35 o                         
   0   2  11       1510.94       1702.63        23.85 o                         
   1   2  11        695.49        697.89        14.23 o                         
   2   2  11         71.68         71.75         7.67 o                         
   3   2  11         10.02          9.92         6.39 o                         
   4   2  11        472.61        446.09        15.10 o                         
   5   2  11          3.91         -1.45         7.63 o                         
   6   2  11          2.02          1.47         7.95 o                         
   7   2  11        772.02        725.67        22.57 o                         
   8   2  11         22.01         12.93         9.02 o                         
   9   2  11         14.70         21.02         9.46 o                         
  10   2  11          9.22         13.59        14.10 o                         
  -6   3  11          4.79          0.80         6.17 o                         
  -5   3  11         62.14         69.07         9.04 o                         
  -4   3  11        306.36        359.13        15.30 o                         
  -3   3  11        121.40        104.52        11.65 o                         
  -2   3  11         81.56         77.15         8.98 o                         
  -1   3  11         30.83         27.85         8.73 o                         
   0   3  11          3.94          0.50         6.22 o                         
   1   3  11          1.30          1.58         6.64 o                         
   2   3  11        208.11        166.50         8.46 o                         
   3   3  11         14.85         13.58         6.61 o                         
   4   3  11        108.86         99.53         8.82 o                         
   5   3  11          3.39         -1.08         8.03 o                         
   6   3  11         40.59         27.37         8.41 o                         
   7   3  11        240.30        206.55        15.68 o                         
   8   3  11        280.61        275.04        15.16 o                         
   9   3  11         62.51         60.46        10.32 o                         
  10   3  11          0.55          4.64         8.05 o                         
  -6   4  11        113.04        130.29         9.52 o                         
  -5   4  11          9.74         11.50         6.89 o                         
  -4   4  11        114.28         92.80         8.84 o                         
  -3   4  11        340.86        347.57        13.93 o                         
  -2   4  11        238.26        201.44        10.74 o                         
  -1   4  11        452.49        504.26        15.36 o                         
   0   4  11       1260.68       1321.73        23.75 o                         
   1   4  11       1152.94       1232.03        22.97 o                         
   2   4  11          0.54         -4.19         6.60 o                         
   3   4  11         74.29         74.15         9.25 o                         
   4   4  11         94.66         71.85         8.65 o                         
   5   4  11         29.10         35.77         8.39 o                         
   6   4  11        530.25        504.22        14.93 o                         
   7   4  11       1089.09       1035.74        26.97 o                         
   8   4  11        619.09        592.68        20.46 o                         
   9   4  11         19.77         19.32         9.47 o                         
  10   4  11          0.76         -6.56         8.12 o                         
  -5   5  11        179.49        219.93        13.85 o                         
  -4   5  11        175.82        179.51        13.99 o                         
  -3   5  11        735.26        839.43        19.49 o                         
  -2   5  11        421.07        460.79        15.49 o                         
  -1   5  11          3.43          2.08         9.68 o                         
   0   5  11          9.91         11.22         8.33 o                         
   1   5  11         51.04         47.43         8.36 o                         
   2   5  11         91.08         93.98         7.81 o                         
   3   5  11          6.03         -1.61         7.93 o                         
   4   5  11         72.87         65.24         9.14 o                         
   5   5  11        399.41        409.37        19.60 o                         
   6   5  11        605.02        551.61        19.37 o                         
   7   5  11        334.47        286.93        20.39 o                         
   8   5  11        374.12        406.17        23.21 o                         
   9   5  11         61.62         48.08        10.44 o                         
  10   5  11        140.92        140.03        12.64 o                         
  -5   6  11          2.45         -1.24         8.31 o                         
  -4   6  11         23.37         23.38         9.90 o                         
  -3   6  11         21.49         15.62         9.34 o                         
  -2   6  11        250.11        244.13        17.16 o                         
  -1   6  11         17.93         14.85         9.40 o                         
   0   6  11       1104.87       1100.38        20.89 o                         
   1   6  11         21.78         16.28         8.01 o                         
   2   6  11         28.86         13.75         7.65 o                         
   3   6  11         79.09         65.44         8.70 o                         
   4   6  11         82.32         81.53         8.91 o                         
   5   6  11         31.45         31.58         8.28 o                         
   6   6  11          9.51         -1.32         8.77 o                         
   7   6  11        381.54        391.89        21.86 o                         
   8   6  11         45.24         21.20        12.22 o                         
   9   6  11         79.30         85.75        12.48 o                         
  10   6  11         15.72         20.29        13.16 o                         
  -4   7  11          4.31         -1.35         7.51 o                         
  -3   7  11        111.12        100.13         9.04 o                         
  -2   7  11          0.65          2.23         8.66 o                         
  -1   7  11        148.91        140.19        11.74 o                         
   0   7  11        199.95        183.65        12.10 o                         
   1   7  11         83.93         72.90         9.06 o                         
   2   7  11        185.62        179.17        12.76 o                         
   3   7  11          3.41         -0.27         8.33 o                         
   4   7  11        463.57        468.76        15.93 o                         
   5   7  11        186.78        178.10        10.44 o                         
   6   7  11        246.48        223.23        13.76 o                         
   7   7  11        365.22        393.14        23.89 o                         
   8   7  11        110.89         99.18        12.51 o                         
   9   7  11         49.49         53.36        10.77 o                         
  10   7  11         61.88         52.28        17.66 o                         
  -3   8  11          2.57         -6.80         6.80 o                         
  -2   8  11         36.11         19.90         7.48 o                         
  -1   8  11         26.28         22.94         8.84 o                         
   0   8  11         11.46          2.99         7.36 o                         
   1   8  11        112.55         90.42        12.15 o                         
   2   8  11        501.96        560.66        24.56 o                         
   3   8  11        109.40        106.07        10.31 o                         
   4   8  11         41.45         33.51         9.64 o                         
   5   8  11        260.07        237.67        12.98 o                         
   6   8  11          0.04        -10.16        10.16 o                         
   7   8  11         91.92         78.86        12.25 o                         
   8   8  11          1.66         -5.85        14.74 o                         
   9   8  11          0.48          0.68        10.22 o                         
  -2   9  11         10.55          5.87         6.89 o                         
  -1   9  11         34.54         14.29         9.09 o                         
   0   9  11         90.62        101.48        12.25 o                         
   1   9  11        103.53         93.31        10.09 o                         
   2   9  11        183.76        153.46        12.50 o                         
   3   9  11        159.86        133.30        12.50 o                         
   4   9  11         46.48         35.64        10.49 o                         
   5   9  11        157.74        140.56        11.92 o                         
   6   9  11        122.22        136.43        15.75 o                         
   7   9  11        218.08        227.75        21.29 o                         
   8   9  11         15.99         14.59        21.47 o                         
   0  10  11          2.29          4.11         8.50 o                         
   1  10  11         37.74         29.61        10.52 o                         
   2  10  11         60.76         58.76         9.30 o                         
   3  10  11         81.04         89.46        10.29 o                         
   4  10  11        228.93        205.76        11.73 o                         
   5  10  11         27.80         29.65         8.55 o                         
   6  10  11         89.13         80.17        12.45 o                         
   7  10  11        116.21        113.93        12.42 o                         
   3  11  11          4.89         -7.62        12.12 o                         
   4  11  11        138.71        161.20        12.49 o                         
  -2  -8  12        169.46        154.23        13.22 o                         
  -1  -8  12         16.15         12.60        10.28 o                         
   0  -8  12        473.73        490.25        40.15 o                         
   1  -8  12          0.75          2.91         9.08 o                         
   2  -8  12         11.94         -4.01         8.14 o                         
  -4  -7  12         29.74         16.02        10.73 o                         
  -3  -7  12          0.70          4.95         9.13 o                         
  -2  -7  12        128.05        106.43        13.85 o                         
  -1  -7  12         68.92         47.27        12.69 o                         
   0  -7  12         90.09         60.47        15.86 o                         
   1  -7  12        404.49        417.02        21.66 o                         
   2  -7  12        161.76        198.20        13.56 o                         
   3  -7  12         50.72         42.24         8.28 o                         
   4  -7  12         63.42         27.81        10.90 o                         
  -5  -6  12         44.67         13.70        11.95 o                         
  -4  -6  12         48.20         49.62         6.90 o                         
  -3  -6  12        131.63        127.44        12.84 o                         
  -2  -6  12         39.89         33.97        11.91 o                         
  -1  -6  12          0.27          4.81        11.05 o                         
   0  -6  12        104.93         96.47        12.39 o                         
   1  -6  12         13.32         13.36         9.74 o                         
   2  -6  12        618.93        661.01        22.24 o                         
   3  -6  12         15.10          6.95         9.53 o                         
   4  -6  12         58.83         53.80        10.84 o                         
   5  -6  12        134.13         93.61        19.22 o                         
   6  -6  12        103.34         91.46        18.70 o                         
  -6  -5  12          2.12          0.19         9.43 o                         
  -5  -5  12          8.75          1.17         8.24 o                         
  -4  -5  12         15.78         11.79        10.22 o                         
  -3  -5  12          0.79          5.19        12.14 o                         
  -2  -5  12        210.76        234.14        23.64 o                         
  -1  -5  12         22.60         21.04        10.68 o                         
   0  -5  12        144.06        145.09        11.84 o                         
   1  -5  12        970.06       1026.61        25.85 o                         
   2  -5  12        240.47        240.83        14.13 o                         
   3  -5  12        108.91         97.00        12.04 o                         
   4  -5  12        100.83         79.67        11.53 o                         
   5  -5  12        282.78        249.06        16.88 o                         
   6  -5  12         85.50         77.72         9.51 o                         
   7  -5  12        115.89        104.67        12.12 o                         
  -6  -4  12         15.78         12.54         8.31 o                         
  -5  -4  12        460.67        623.66        20.65 o                         
  -4  -4  12        237.28        306.69        30.76 o                         
  -3  -4  12         39.02         49.82        11.67 o                         
  -2  -4  12          0.12         -3.82        10.94 o                         
  -1  -4  12        132.56        117.69        10.43 o                         
   0  -4  12         33.04         21.14         9.14 o                         
   1  -4  12       1009.55       1095.94        21.73 o                         
   2  -4  12         36.71         30.73        10.52 o                         
   3  -4  12        119.38         94.68        11.36 o                         
   4  -4  12         20.71         12.51         8.30 o                         
   5  -4  12         10.99         16.69        11.21 o                         
   6  -4  12        100.48         99.30        10.56 o                         
   7  -4  12         42.91         39.04         9.72 o                         
   8  -4  12        115.74         79.67        17.83 o                         
  -6  -3  12          3.02          5.70         8.28 o                         
  -5  -3  12          0.88         -5.98         9.33 o                         
  -4  -3  12         11.87          6.01        11.25 o                         
  -3  -3  12         20.75         28.44        12.46 o                         
  -2  -3  12          5.11        -10.00        10.48 o                         
  -1  -3  12        480.04        507.87        17.38 o                         
   0  -3  12        140.95        135.92        10.48 o                         
   1  -3  12         33.37         23.35         8.93 o                         
   2  -3  12       1835.56       2020.49        32.18 o                         
   3  -3  12        100.02         91.03         9.73 o                         
   4  -3  12         36.50         56.91         8.94 o                         
   5  -3  12         79.32         67.40         9.85 o                         
   6  -3  12        501.46        481.32        17.42 o                         
   7  -3  12        468.68        500.45        15.96 o                         
   8  -3  12          1.19         -7.72         9.96 o                         
  -7  -2  12         13.48         13.55         6.97 o                         
  -6  -2  12         40.76         47.14        12.96 o                         
  -5  -2  12         41.01         44.25        11.29 o                         
  -4  -2  12         18.68         21.43        11.08 o                         
  -3  -2  12         66.23         65.16        11.89 o                         
  -2  -2  12        143.00        149.18        11.41 o                         
  -1  -2  12         92.03         93.58        10.36 o                         
   0  -2  12          0.52          6.16         8.34 o                         
   1  -2  12        450.13        493.79        14.17 o                         
   2  -2  12        759.40        869.24        22.19 o                         
   3  -2  12        298.70        296.79        12.43 o                         
   4  -2  12        631.12        619.80        31.21 o                         
   5  -2  12        155.26        146.93        11.05 o                         
   6  -2  12         12.68         -2.78         7.98 o                         
   7  -2  12        195.74        180.69        12.39 o                         
   8  -2  12         30.69         23.57         7.14 o                         
   9  -2  12         55.20         63.60         7.81 o                         
  -7  -1  12          3.17          3.99         6.21 o                         
  -6  -1  12        245.55        322.56        17.85 o                         
  -5  -1  12         53.94         32.02        21.01 o                         
  -4  -1  12        102.96        110.84        12.78 o                         
  -3  -1  12         18.70         10.28        10.83 o                         
  -2  -1  12          0.94          2.31         8.79 o                         
  -1  -1  12          3.74          5.95         8.47 o                         
   0  -1  12        119.30        117.36        10.83 o                         
   1  -1  12       1050.02       1111.86        19.10 o                         
   2  -1  12         27.88         19.31         8.41 o                         
   3  -1  12        130.64        132.29         9.77 o                         
   4  -1  12         28.89         19.59         8.43 o                         
   5  -1  12        496.96        500.75        17.62 o                         
   6  -1  12        100.06         94.00         9.90 o                         
   7  -1  12        137.07        127.00         9.77 o                         
   8  -1  12         60.26         58.64         9.60 o                         
   9  -1  12         97.78        101.24        11.18 o                         
  -7   0  12          1.27          1.11         5.94 o                         
  -6   0  12         32.37         37.23         6.74 o                         
  -5   0  12         68.01         58.00        13.83 o                         
  -4   0  12         44.31         43.69        11.25 o                         
  -3   0  12         58.78         49.85        11.43 o                         
  -2   0  12        508.82        618.48        18.04 o                         
  -1   0  12        180.61        196.53        10.72 o                         
   0   0  12        369.02        394.45        13.23 o                         
   1   0  12        309.75        301.47        10.74 o                         
   2   0  12        182.91        191.79         9.98 o                         
   3   0  12        472.28        445.24        13.51 o                         
   4   0  12        903.73        953.02        18.28 o                         
   5   0  12        550.31        536.29        16.95 o                         
   6   0  12       1725.18       1717.36        40.92 o                         
   7   0  12          0.55         -6.50         7.87 o                         
   8   0  12          1.86          6.08         8.33 o                         
   9   0  12        152.78        143.97         9.10 o                         
  10   0  12         10.40          4.19         7.16 o                         
  -6   1  12          1.56         -5.33         5.92 o                         
  -5   1  12        107.76        135.30        10.96 o                         
  -4   1  12        119.58        135.92        14.86 o                         
  -3   1  12          8.60          8.08         9.80 o                         
  -2   1  12         10.76          8.98         8.29 o                         
  -1   1  12        298.17        418.42        17.40 o                         
   0   1  12        217.66        261.82        10.31 o                         
   1   1  12       2494.04       2925.91        33.62 o                         
   2   1  12       3577.61       4281.75        44.93 o                         
   3   1  12         59.90         61.34         7.57 o                         
   4   1  12        400.83        420.85        16.56 o                         
   5   1  12         49.24         39.02         8.81 o                         
   6   1  12        279.79        306.10        16.97 o                         
   7   1  12       1161.21       1097.71        25.74 o                         
   8   1  12        965.04       1014.94        21.79 o                         
   9   1  12        272.39        281.64        16.99 o                         
  10   1  12        259.94        286.40        14.52 o                         
  -6   2  12         52.88         61.98         7.48 o                         
  -5   2  12         64.13         73.59         9.15 o                         
  -4   2  12          0.62          1.70         9.60 o                         
  -3   2  12        221.74        267.86        14.97 o                         
  -2   2  12          1.29         -7.40         7.96 o                         
  -1   2  12        303.45        359.25        14.23 o                         
   0   2  12         39.47         40.77         8.00 o                         
   1   2  12          2.08         -2.81         7.53 o                         
   2   2  12       1446.50       1574.07        22.89 o                         
   3   2  12        101.84        101.99         8.77 o                         
   4   2  12         83.58         81.56        10.37 o                         
   5   2  12         25.73         21.53         8.49 o                         
   6   2  12        929.33        933.21        26.56 o                         
   7   2  12         63.46         41.59         8.59 o                         
   8   2  12        148.64        133.21        11.28 o                         
   9   2  12        286.35        279.60        13.80 o                         
  10   2  12          7.03         -0.71         7.63 o                         
  -6   3  12          0.09          2.35         4.88 o                         
  -5   3  12         17.13         18.03         7.04 o                         
  -4   3  12         21.04         25.16        10.34 o                         
  -3   3  12         64.40         79.77         9.67 o                         
  -2   3  12         40.52         26.57         8.53 o                         
  -1   3  12        208.57        195.97        10.49 o                         
   0   3  12         36.87         46.18         7.38 o                         
   1   3  12        479.33        534.81        17.88 o                         
   2   3  12        241.48        243.74        10.76 o                         
   3   3  12        711.16        688.66        22.07 o                         
   4   3  12         11.41         14.33         8.97 o                         
   5   3  12          9.73         16.00         8.35 o                         
   6   3  12        289.39        269.23        12.25 o                         
   7   3  12        139.36        135.64        10.29 o                         
   8   3  12        215.13        202.54        14.04 o                         
   9   3  12        178.78        147.40        11.25 o                         
  10   3  12         88.78         78.18        10.64 o                         
  -5   4  12        118.66        121.85         7.87 o                         
  -4   4  12          9.09          5.53         7.45 o                         
  -3   4  12         22.58         20.31         7.06 o                         
  -2   4  12        122.26        117.90         9.50 o                         
  -1   4  12        278.41        281.58        15.33 o                         
   0   4  12         55.45         56.42         8.58 o                         
   1   4  12       1063.60       1173.23        24.46 o                         
   2   4  12        472.11        483.17        14.76 o                         
   3   4  12        358.69        416.04        17.09 o                         
   4   4  12         89.89         90.41        10.05 o                         
   5   4  12        383.85        409.72        15.60 o                         
   6   4  12        301.48        290.32        13.46 o                         
   7   4  12         10.84          7.90         8.88 o                         
   8   4  12        391.80        371.97        22.93 o                         
   9   4  12        158.06        155.71        10.99 o                         
  10   4  12         14.29          7.92         7.57 o                         
  -5   5  12          2.91          1.35         8.42 o                         
  -4   5  12        153.49        143.63        13.78 o                         
  -3   5  12        276.14        193.41        31.52 o                         
  -2   5  12          4.95          0.33         9.48 o                         
  -1   5  12       1004.63       1189.55        33.68 o                         
   0   5  12          4.26          3.16         8.48 o                         
   1   5  12         16.91         10.14         7.81 o                         
   2   5  12         78.93         46.77         8.18 o                         
   3   5  12          6.52          2.31         8.11 o                         
   4   5  12         67.85         62.55         8.86 o                         
   5   5  12        588.05        619.39        19.08 o                         
   6   5  12        552.56        519.37        14.72 o                         
   7   5  12        332.20        326.42        15.45 o                         
   8   5  12        312.69        292.19        15.01 o                         
   9   5  12          2.76          1.46         7.95 o                         
  10   5  12         51.68         34.47         8.73 o                         
  -4   6  12          9.10         -8.20         8.20 o                         
  -3   6  12         67.13         66.31         8.76 o                         
  -2   6  12         18.45         13.57         9.19 o                         
  -1   6  12        199.30        201.39        13.62 o                         
   0   6  12         44.75         39.30         8.27 o                         
   1   6  12         72.42         71.00         9.09 o                         
   2   6  12        279.63        230.14        11.78 o                         
   3   6  12          7.73          6.73         8.11 o                         
   4   6  12         37.70         32.76         8.37 o                         
   5   6  12          1.30          1.49         7.74 o                         
   6   6  12          0.23          5.28         7.74 o                         
   7   6  12         47.37         45.18        11.25 o                         
   8   6  12        151.18        166.45        13.65 o                         
   9   6  12        168.45        177.90        16.62 o                         
  10   6  12         91.56         77.34        13.06 o                         
  -3   7  12         20.82         21.18         8.59 o                         
  -2   7  12        354.80        385.48        16.60 o                         
  -1   7  12          2.35          7.49         9.10 o                         
   0   7  12          5.72          0.60         7.15 o                         
   1   7  12        172.32        162.20         9.97 o                         
   2   7  12        388.86        405.54        19.22 o                         
   3   7  12        132.72        115.59        11.04 o                         
   4   7  12         11.74         13.36         9.56 o                         
   5   7  12        247.74        244.02        12.40 o                         
   6   7  12        325.99        348.40        17.15 o                         
   7   7  12         77.39         60.33        11.99 o                         
   8   7  12         13.19         11.75        10.26 o                         
   9   7  12        107.34         99.18        13.27 o                         
  -2   8  12        105.81         92.35         9.27 o                         
  -1   8  12         80.97         75.95         8.70 o                         
   0   8  12         13.16          4.08         7.90 o                         
   1   8  12          0.08          4.72         8.52 o                         
   2   8  12          0.63          6.35        10.34 o                         
   3   8  12          0.30         -2.64         9.82 o                         
   4   8  12         45.36         39.22         9.48 o                         
   5   8  12        275.90        252.68        22.09 o                         
   6   8  12        292.73        279.76        16.84 o                         
   7   8  12        125.09        139.18        15.22 o                         
   8   8  12         56.35         50.08        10.23 o                         
   9   8  12          3.46          1.04        10.16 o                         
  -1   9  12         37.63         24.43         8.64 o                         
   0   9  12         47.36         37.86         9.82 o                         
   1   9  12         91.60         85.36        12.18 o                         
   2   9  12          5.58          2.14         8.79 o                         
   3   9  12          0.39          2.68         9.26 o                         
   4   9  12          5.60          6.75         8.67 o                         
   5   9  12          8.93          6.93         8.84 o                         
   6   9  12          0.89         -6.14         8.63 o                         
   7   9  12          0.14         11.53        10.14 o                         
   8   9  12         56.45         42.52        12.32 o                         
   1  10  12         58.44         42.92        10.40 o                         
   2  10  12         16.37          8.12        10.40 o                         
   3  10  12        100.11         90.11         9.00 o                         
   4  10  12         52.83         32.50        12.52 o                         
   5  10  12         90.56         99.71        11.72 o                         
   6  10  12        125.62        110.39        17.07 o                         
  -3  -7  13        368.41        305.69        21.81 o                         
  -2  -7  13         99.39         92.96        12.53 o                         
  -1  -7  13         31.60         36.91        11.52 o                         
   0  -7  13         70.16         82.00        12.74 o                         
   1  -7  13          9.17          8.13         9.88 o                         
   2  -7  13         16.23         -1.47         8.85 o                         
   3  -7  13        168.03        152.54        11.63 o                         
  -4  -6  13         48.58         22.14        10.48 o                         
  -3  -6  13          2.65          6.02         8.67 o                         
  -2  -6  13         45.77         43.19        10.65 o                         
  -1  -6  13          6.91          9.30        10.21 o                         
   0  -6  13          7.81         17.40        12.38 o                         
   1  -6  13          2.81          0.94         9.19 o                         
   2  -6  13          9.63         -5.01        10.36 o                         
   3  -6  13         65.70         74.43        13.69 o                         
   4  -6  13        261.48        287.13        15.42 o                         
   5  -6  13        138.32        166.56        13.79 o                         
  -5  -5  13         24.78         18.96         6.84 o                         
  -4  -5  13         72.12         51.92         7.38 o                         
  -3  -5  13          2.04         -0.39        10.00 o                         
  -2  -5  13        466.98        589.08        22.72 o                         
  -1  -5  13         99.58         94.23        12.35 o                         
   0  -5  13          2.27         -0.63         8.86 o                         
   1  -5  13        731.42        795.75        23.31 o                         
   2  -5  13          2.68          2.41        10.29 o                         
   3  -5  13         54.56         45.67        10.78 o                         
   4  -5  13          9.85          0.43         8.53 o                         
   5  -5  13         26.59         24.25        11.06 o                         
   6  -5  13         20.88         18.95         9.71 o                         
  -5  -4  13         14.06         12.56         8.01 o                         
  -4  -4  13         51.97         39.64        11.22 o                         
  -3  -4  13        422.25        577.80        22.67 o                         
  -2  -4  13        308.44        410.99        20.42 o                         
  -1  -4  13         31.26         23.62        10.75 o                         
   0  -4  13        182.24        152.58        11.51 o                         
   1  -4  13        470.29        550.95        29.50 o                         
   2  -4  13        140.17        129.62        12.67 o                         
   3  -4  13        384.14        392.53        18.67 o                         
   4  -4  13        157.74        160.83        11.26 o                         
   5  -4  13        160.03        193.53        15.94 o                         
   6  -4  13          1.81         -7.00         9.15 o                         
   7  -4  13          8.81          3.37         6.87 o                         
  -6  -3  13         32.42         34.14         7.45 o                         
  -5  -3  13          0.02          6.57         6.44 o                         
  -4  -3  13          0.53          1.19        10.10 o                         
  -3  -3  13          0.20         -6.72        10.81 o                         
  -2  -3  13        188.55        205.55        15.09 o                         
  -1  -3  13         20.12         14.65         8.80 o                         
   0  -3  13        100.54        112.62        10.24 o                         
   1  -3  13        830.69        945.16        23.64 o                         
   2  -3  13        932.51        993.73        24.96 o                         
   3  -3  13         66.57         66.21         9.26 o                         
   4  -3  13        369.70        382.33        15.94 o                         
   5  -3  13         14.18         12.76         9.10 o                         
   6  -3  13        179.57        154.57        11.93 o                         
   7  -3  13        164.44        180.92        12.24 o                         
   8  -3  13        134.82        138.22        11.02 o                         
  -6  -2  13          0.07          8.76         7.33 o                         
  -5  -2  13          0.01         -1.60         7.73 o                         
  -4  -2  13        138.38        160.18        14.04 o                         
  -3  -2  13         11.01         14.68        10.87 o                         
  -2  -2  13        227.23        228.04        13.93 o                         
  -1  -2  13        225.63        256.05        13.30 o                         
   0  -2  13        197.79        245.07        12.28 o                         
   1  -2  13       1108.74       1199.82        25.30 o                         
   2  -2  13        895.05        984.27        21.12 o                         
   3  -2  13        413.61        410.57        15.84 o                         
   4  -2  13          7.87          8.25         8.15 o                         
   5  -2  13        112.33        122.06        11.40 o                         
   6  -2  13         10.87         -2.01         8.67 o                         
   7  -2  13         74.09         66.64         8.99 o                         
   8  -2  13        304.49        339.59        14.20 o                         
  -6  -1  13          1.93          6.23         7.51 o                         
  -5  -1  13         21.70         14.60         9.77 o                         
  -4  -1  13        152.59        176.36        14.72 o                         
  -3  -1  13        124.25        151.12        15.49 o                         
  -2  -1  13          1.71          8.58         8.70 o                         
  -1  -1  13         50.65         55.74         9.60 o                         
   0  -1  13          2.84         -1.49         8.38 o                         
   1  -1  13        140.94        126.05        10.69 o                         
   2  -1  13       1161.67       1314.01        22.96 o                         
   3  -1  13          2.15          3.15         7.55 o                         
   4  -1  13         63.80         58.23         8.43 o                         
   5  -1  13         17.33          8.62         7.94 o                         
   6  -1  13         42.85         26.46         8.97 o                         
   7  -1  13         41.67         30.67         9.93 o                         
   8  -1  13        243.18        254.71        12.11 o                         
   9  -1  13          1.87          0.77         6.46 o                         
  -6   0  13        244.33        417.08        16.64 o                         
  -5   0  13         39.01         29.42         8.50 o                         
  -4   0  13         37.79         32.76        14.72 o                         
  -3   0  13         66.63         63.73        11.96 o                         
  -2   0  13          3.12         -5.30         8.37 o                         
  -1   0  13         70.35         51.29         9.39 o                         
   0   0  13        406.97        451.65        15.73 o                         
   1   0  13        587.62        698.95        17.02 o                         
   2   0  13       1048.50       1196.70        22.69 o                         
   3   0  13        232.86        238.49        11.24 o                         
   4   0  13         80.42         80.84         9.01 o                         
   5   0  13          7.82          5.61         8.35 o                         
   6   0  13         33.78         36.35         8.94 o                         
   7   0  13        412.52        385.86        18.50 o                         
   8   0  13       1135.04       1276.26        33.88 o                         
   9   0  13        154.47        132.45         8.14 o                         
  -6   1  13        115.41        162.73        10.71 o                         
  -5   1  13          2.68          3.05         7.42 o                         
  -4   1  13        126.98        195.12        15.90 o                         
  -3   1  13        134.84        162.56        12.61 o                         
  -2   1  13        395.49        487.46        16.90 o                         
  -1   1  13        214.68        223.79        11.30 o                         
   0   1  13        254.23        286.56        12.89 o                         
   1   1  13          8.70          8.58         8.08 o                         
   2   1  13          3.08         -6.37         7.41 o                         
   3   1  13        589.65        699.82        16.76 o                         
   4   1  13       1165.43       1361.86        39.93 o                         
   5   1  13         61.38         42.99         8.93 o                         
   6   1  13        114.32         71.18         9.33 o                         
   7   1  13         29.02         23.41         8.58 o                         
   8   1  13        237.47        233.28        12.19 o                         
   9   1  13         51.88         42.62         8.26 o                         
  10   1  13         41.38         25.28        10.04 o                         
  -6   2  13         30.94         39.58         5.92 o                         
  -5   2  13         16.56         10.17         7.06 o                         
  -4   2  13          0.21         -6.88         9.01 o                         
  -3   2  13         93.34         78.62        11.23 o                         
  -2   2  13         74.89         87.20         9.97 o                         
  -1   2  13         95.72        111.27         9.88 o                         
   0   2  13         36.83         41.11         7.46 o                         
   1   2  13        768.66        868.61        18.56 o                         
   2   2  13        156.93        179.37         9.71 o                         
   3   2  13        558.15        554.24        16.63 o                         
   4   2  13          7.56          5.77         8.88 o                         
   5   2  13         22.67         33.91         9.06 o                         
   6   2  13        155.78        149.86        10.70 o                         
   7   2  13         64.37         69.68         9.20 o                         
   8   2  13        307.76        351.78        15.41 o                         
   9   2  13          0.99         -4.66         7.85 o                         
  10   2  13         79.50         78.01         7.88 o                         
  -5   3  13         57.54         53.67         6.67 o                         
  -4   3  13         82.26         85.72         8.55 o                         
  -3   3  13          7.47          7.71        10.09 o                         
  -2   3  13        134.40        161.00        12.56 o                         
  -1   3  13        122.26        130.93         9.81 o                         
   0   3  13        127.57        115.47         9.76 o                         
   1   3  13        411.80        432.92        15.08 o                         
   2   3  13          4.01         -1.48         7.75 o                         
   3   3  13         18.22         13.61         8.71 o                         
   4   3  13       1096.42       1232.83        26.38 o                         
   5   3  13         71.71         58.64         9.07 o                         
   6   3  13       1054.18       1149.84        30.65 o                         
   7   3  13       1162.90       1176.05        23.02 o                         
   8   3  13         46.89         51.55         9.63 o                         
   9   3  13         42.34         45.84        10.58 o                         
  10   3  13         47.61         41.08         7.24 o                         
  -5   4  13          6.62          3.24         8.44 o                         
  -4   4  13        106.98        100.29         7.90 o                         
  -3   4  13        315.28        374.31        19.46 o                         
  -2   4  13         75.21         69.89         9.78 o                         
  -1   4  13          5.87          4.02        10.85 o                         
   0   4  13         68.63         83.87         9.15 o                         
   1   4  13         33.69         25.66         8.52 o                         
   2   4  13        116.14        104.56         9.72 o                         
   3   4  13       1443.17       1648.40        27.79 o                         
   4   4  13         53.39         45.00        10.60 o                         
   5   4  13         92.55         84.02        10.33 o                         
   6   4  13         33.93         38.90         7.85 o                         
   7   4  13        141.87        118.92        10.97 o                         
   8   4  13          3.80          8.11         9.05 o                         
   9   4  13         39.71         47.47         9.35 o                         
  10   4  13          3.14          8.92         6.93 o                         
  -4   5  13          0.05         -8.26         8.26 o                         
  -3   5  13         46.59         31.90        10.72 o                         
  -2   5  13        100.40         96.86        12.81 o                         
  -1   5  13          0.27         -2.34         9.02 o                         
   0   5  13         59.02         44.02         8.34 o                         
   1   5  13        129.17        114.76        10.14 o                         
   2   5  13          3.48         12.97         7.37 o                         
   3   5  13        715.33        773.90        18.24 o                         
   4   5  13       1097.23       1286.15        29.18 o                         
   5   5  13        355.19        402.48        16.79 o                         
   6   5  13        423.44        469.21        16.52 o                         
   7   5  13        967.93       1040.68        25.90 o                         
   8   5  13        534.48        585.25        19.56 o                         
   9   5  13         44.53         43.52        10.72 o                         
  10   5  13          7.69          2.36        13.21 o                         
  -4   6  13         65.25         68.90         9.06 o                         
  -3   6  13        145.49        121.33        13.55 o                         
  -2   6  13          9.65          2.66         8.23 o                         
  -1   6  13         10.48         11.46         9.06 o                         
   0   6  13         13.54          5.56         8.92 o                         
   1   6  13          0.07          1.50         8.74 o                         
   2   6  13        157.63        142.78        11.97 o                         
   3   6  13        221.19        221.70        12.38 o                         
   4   6  13       1247.55       1338.85        22.96 o                         
   5   6  13        109.20        118.05         9.67 o                         
   6   6  13         15.37         22.74         7.81 o                         
   7   6  13        234.69        258.70        15.82 o                         
   8   6  13         10.45          7.87        10.03 o                         
   9   6  13         17.96          1.10         8.89 o                         
  -3   7  13         84.94         74.61         8.04 o                         
  -2   7  13         50.18         38.67         7.62 o                         
  -1   7  13         14.46          7.75         8.21 o                         
   0   7  13        252.51        298.20        15.88 o                         
   1   7  13         68.59         49.65         9.74 o                         
   2   7  13          1.96         -2.68         9.70 o                         
   3   7  13          0.46         -0.67         8.28 o                         
   4   7  13         49.06         61.60         9.15 o                         
   5   7  13          0.29          1.57         8.09 o                         
   6   7  13        728.91        765.78        21.20 o                         
   7   7  13        106.70         99.05        10.57 o                         
   8   7  13        179.39        209.40        14.75 o                         
   9   7  13          0.13          6.90         8.49 o                         
  -2   8  13         36.77         24.68        10.80 o                         
  -1   8  13         31.33         18.91         6.74 o                         
   0   8  13        436.48        512.18        19.86 o                         
   1   8  13         16.16          4.17        10.03 o                         
   2   8  13         77.07         57.75        10.58 o                         
   3   8  13          0.02         -1.85         9.22 o                         
   4   8  13          1.65          9.97         9.88 o                         
   5   8  13        160.65        152.93        13.74 o                         
   6   8  13         45.09         41.24        10.49 o                         
   7   8  13        116.60        118.32        12.18 o                         
   8   8  13        235.56        229.67        14.57 o                         
   0   9  13         17.47          8.30         7.89 o                         
   1   9  13          0.79         -0.86         9.48 o                         
   2   9  13         13.15         13.21         8.52 o                         
   3   9  13        214.61        184.34        14.81 o                         
   4   9  13         77.32         90.09        14.95 o                         
   5   9  13         10.40         11.79         8.39 o                         
   6   9  13          4.74         -2.32         8.14 o                         
   7   9  13         14.71         12.26         8.93 o                         
   2  10  13         16.12          8.41         8.44 o                         
   3  10  13          2.15         -3.23         7.18 o                         
   4  10  13          2.15         -7.90         7.90 o                         
   5  10  13          2.98         -7.22         7.73 o                         
  -1  -7  14        238.41        263.16        28.91 o                         
   0  -7  14         10.77          6.28         9.03 o                         
   1  -7  14         16.39         10.19         7.78 o                         
   2  -7  14         32.88         14.20        11.77 o                         
  -3  -6  14          4.52          5.20         6.56 o                         
  -2  -6  14         17.30          4.54         8.88 o                         
  -1  -6  14         15.99         13.90        12.73 o                         
   0  -6  14         25.99         30.63        11.79 o                         
   1  -6  14          4.17          8.29        10.89 o                         
   2  -6  14         97.28         88.76         9.04 o                         
   3  -6  14          0.85         -2.46         7.09 o                         
   4  -6  14         11.51          9.78         6.98 o                         
  -4  -5  14         28.06         20.15         6.51 o                         
  -3  -5  14         38.99         27.53         9.21 o                         
  -2  -5  14         57.91         66.50        10.63 o                         
  -1  -5  14         30.05         20.56         9.31 o                         
   0  -5  14          8.58         14.05        12.52 o                         
   1  -5  14         24.07         18.82        10.04 o                         
   2  -5  14        207.72        256.90        14.50 o                         
   3  -5  14         11.98         19.73         8.99 o                         
   4  -5  14         29.03         36.72        10.66 o                         
   5  -5  14          0.18         -1.98         7.93 o                         
  -5  -4  14          4.45          0.89         8.87 o                         
  -4  -4  14          8.98          6.36         8.07 o                         
  -3  -4  14        103.43         87.35        11.22 o                         
  -2  -4  14        244.00        277.56        17.18 o                         
  -1  -4  14        201.95        202.58        13.35 o                         
   0  -4  14         61.45         36.78         8.74 o                         
   1  -4  14        256.83        287.13        24.24 o                         
   2  -4  14          6.23          3.61         9.93 o                         
   3  -4  14         21.51         14.68        12.61 o                         
   4  -4  14          3.81          7.36         8.91 o                         
   5  -4  14         34.42         38.16        10.88 o                         
   6  -4  14         52.19         53.14        11.23 o                         
  -5  -3  14          0.23         -6.07         6.50 o                         
  -4  -3  14         74.28         80.20        11.72 o                         
  -3  -3  14          0.02        -10.04        10.04 o                         
  -2  -3  14          4.22         -3.80        11.97 o                         
  -1  -3  14        104.89        109.93        12.56 o                         
   0  -3  14        426.62        493.29        16.43 o                         
   1  -3  14        521.88        641.23        21.57 o                         
   2  -3  14       1396.87       1554.34        60.02 o                         
   3  -3  14        679.13        787.39        24.64 o                         
   4  -3  14        433.50        484.22        24.13 o                         
   5  -3  14          0.23         -1.65         8.06 o                         
   6  -3  14          4.07          7.30         8.34 o                         
   7  -3  14          2.83          5.03         6.00 o                         
  -5  -2  14          5.94          6.31         7.96 o                         
  -4  -2  14         13.39          8.48         9.33 o                         
  -3  -2  14         73.17         78.50        12.27 o                         
  -2  -2  14          0.93         13.67        10.19 o                         
  -1  -2  14        553.93        723.39        37.68 o                         
   0  -2  14         30.20         14.90         8.75 o                         
   1  -2  14        123.50        118.27        12.54 o                         
   2  -2  14        550.65        625.94        20.15 o                         
   3  -2  14        182.37        215.77        12.60 o                         
   4  -2  14          0.65          1.27         8.01 o                         
   5  -2  14        123.70        113.00        11.30 o                         
   6  -2  14          1.19         -0.94         8.83 o                         
   7  -2  14        203.12        222.24        16.65 o                         
   8  -2  14         25.47         15.17         8.07 o                         
  -5  -1  14         80.97         93.27         8.06 o                         
  -4  -1  14         40.60         48.62        10.52 o                         
  -3  -1  14         84.82         89.98        14.72 o                         
  -2  -1  14        164.31        174.91        13.17 o                         
  -1  -1  14        344.41        399.03        16.01 o                         
   0  -1  14        267.73        281.60        17.82 o                         
   1  -1  14          0.01          1.40         9.64 o                         
   2  -1  14        476.12        521.52        16.40 o                         
   3  -1  14        242.19        239.60        12.55 o                         
   4  -1  14          3.54          9.48         7.75 o                         
   5  -1  14          9.70          7.53         9.07 o                         
   6  -1  14        112.66        125.08        10.20 o                         
   7  -1  14          5.18         -2.79         7.18 o                         
   8  -1  14         92.95         84.88         7.81 o                         
  -5   0  14         32.10         36.88         7.21 o                         
  -4   0  14        103.17        128.24        11.64 o                         
  -3   0  14        195.19        235.56        21.99 o                         
  -2   0  14        285.18        348.65        19.70 o                         
  -1   0  14         25.83         28.49         8.91 o                         
   0   0  14         31.23         38.66         9.10 o                         
   1   0  14         30.57         35.17        11.98 o                         
   2   0  14        368.32        428.64        15.85 o                         
   3   0  14        453.96        521.84        16.37 o                         
   4   0  14         23.00         19.18         8.67 o                         
   5   0  14        113.54         98.26         9.98 o                         
   6   0  14        239.81        225.02        11.54 o                         
   7   0  14         23.25         14.03         8.02 o                         
   8   0  14        191.49        196.62        14.50 o                         
   9   0  14        276.36        259.93        14.34 o                         
  -5   1  14          5.93         14.61         5.97 o                         
  -4   1  14         38.94         26.94         9.44 o                         
  -3   1  14        102.03        135.10        13.27 o                         
  -2   1  14         12.24         16.96         8.25 o                         
  -1   1  14        832.79       1069.18        20.80 o                         
   0   1  14         28.94         24.83         8.20 o                         
   1   1  14         27.49         18.49         8.69 o                         
   2   1  14        668.27        709.74        17.80 o                         
   3   1  14        718.56        814.96        18.80 o                         
   4   1  14        259.05        267.62        16.39 o                         
   5   1  14        148.96        146.02        10.45 o                         
   6   1  14        614.52        704.76        18.49 o                         
   7   1  14        199.23        199.69        11.59 o                         
   8   1  14          1.67         -3.17         7.06 o                         
   9   1  14         47.17         50.04         7.06 o                         
  -5   2  14          0.32         -4.82         5.40 o                         
  -4   2  14         69.63         64.13        13.42 o                         
  -3   2  14         27.41         26.78         9.27 o                         
  -2   2  14        115.40        114.93         9.68 o                         
  -1   2  14         22.25         22.07         8.23 o                         
   0   2  14         31.71         46.90        10.57 o                         
   1   2  14          5.62          9.64         8.85 o                         
   2   2  14        999.50       1161.19        21.58 o                         
   3   2  14          1.83         -3.79         7.92 o                         
   4   2  14        178.49        206.61        12.13 o                         
   5   2  14         12.44         17.81         8.44 o                         
   6   2  14          2.69         -1.99         7.92 o                         
   7   2  14         90.52         96.01         8.77 o                         
   8   2  14          0.93          1.01         7.44 o                         
   9   2  14        238.10        282.00        14.58 o                         
  -5   3  14         62.49         82.67         9.37 o                         
  -4   3  14         20.49         11.56         6.89 o                         
  -3   3  14         31.06         15.10         8.46 o                         
  -2   3  14        187.55        198.17        15.14 o                         
  -1   3  14          6.24         -0.01        11.37 o                         
   0   3  14        209.71        234.76        13.03 o                         
   1   3  14          6.61          5.03         8.22 o                         
   2   3  14         24.69         12.16         8.55 o                         
   3   3  14        885.40       1019.09        26.49 o                         
   4   3  14         19.42          3.30         8.97 o                         
   5   3  14        248.44        284.53        13.93 o                         
   6   3  14        108.82         97.75         9.66 o                         
   7   3  14         86.83         76.59         9.46 o                         
   8   3  14         88.45         84.16         9.16 o                         
   9   3  14        161.83        175.40        12.18 o                         
  -4   4  14          0.27         -6.75         8.93 o                         
  -3   4  14        106.52        134.94         9.95 o                         
  -2   4  14         71.30         68.64        10.03 o                         
  -1   4  14        656.93        843.63        24.04 o                         
   0   4  14         12.76          5.56        10.29 o                         
   1   4  14          9.30          5.22         7.52 o                         
   2   4  14         39.30         38.69         8.83 o                         
   3   4  14        564.50        709.69        23.41 o                         
   4   4  14          4.54          0.76         8.99 o                         
   5   4  14       1289.73       1572.17        26.37 o                         
   6   4  14        150.29        175.53        10.93 o                         
   7   4  14         29.79         33.80         9.58 o                         
   8   4  14        306.94        287.03        13.52 o                         
   9   4  14          0.30         -5.09         6.68 o                         
  -4   5  14         85.48         79.78         9.05 o                         
  -3   5  14        184.26        235.55        17.83 o                         
  -2   5  14          8.36         13.11        10.18 o                         
  -1   5  14         33.49         25.49         9.53 o                         
   0   5  14         13.38          6.51         9.45 o                         
   1   5  14        110.37        120.09        10.92 o                         
   2   5  14        109.50        101.34        10.87 o                         
   3   5  14        363.78        406.63        15.95 o                         
   4   5  14        236.43        292.79        15.55 o                         
   5   5  14         65.70         54.70         9.74 o                         
   6   5  14        172.60        187.26        10.95 o                         
   7   5  14          2.96          3.13         9.40 o                         
   8   5  14        124.33        135.62        12.56 o                         
   9   5  14        378.15        460.37        21.32 o                         
  -3   6  14        109.69        103.77        13.33 o                         
  -2   6  14         21.50         15.70         7.36 o                         
  -1   6  14        191.76        207.10        12.37 o                         
   0   6  14          2.91          0.21         8.44 o                         
   1   6  14          5.02          6.18         7.27 o                         
   2   6  14         81.42         80.06        10.54 o                         
   3   6  14         45.55         39.22         9.40 o                         
   4   6  14         97.19         85.76         9.05 o                         
   5   6  14        216.18        255.46        12.50 o                         
   6   6  14         89.88         81.68         9.02 o                         
   7   6  14        738.93        808.13        35.55 o                         
   8   6  14        212.91        241.02        27.11 o                         
   9   6  14          5.94          4.99         8.27 o                         
  -2   7  14         35.73         19.19         7.98 o                         
  -1   7  14         33.69         29.70         7.62 o                         
   0   7  14          0.27          3.03         7.69 o                         
   1   7  14          0.41         -1.97         8.65 o                         
   2   7  14        425.20        485.44        19.70 o                         
   3   7  14        438.77        519.56        20.80 o                         
   4   7  14        144.19        125.02        10.86 o                         
   5   7  14         29.81         28.52         8.52 o                         
   6   7  14         23.03         24.83         9.15 o                         
   7   7  14         13.01          8.53         9.62 o                         
   8   7  14        140.10        134.34        11.08 o                         
  -1   8  14         73.96         68.19         9.14 o                         
   0   8  14         10.52          1.19         8.31 o                         
   1   8  14          6.52         11.54        10.79 o                         
   2   8  14        227.21        241.44        14.61 o                         
   3   8  14        221.60        252.59        18.15 o                         
   4   8  14        185.02        174.21        12.47 o                         
   5   8  14          0.76          1.54         6.89 o                         
   6   8  14         20.64         22.36         8.73 o                         
   7   8  14          8.59         16.46         9.65 o                         
   8   8  14          7.34          2.42        12.46 o                         
   1   9  14         50.72         32.24         9.78 o                         
   2   9  14         10.33         10.01         9.91 o                         
   3   9  14         21.98         25.74         7.67 o                         
   4   9  14          5.93         -2.89         7.05 o                         
   5   9  14        202.79        196.44        14.32 o                         
   6   9  14          1.18         -3.00         6.59 o                         
  -1  -6  15          0.81          2.56         8.64 o                         
   0  -6  15         88.28         84.42        11.20 o                         
   1  -6  15        127.24        124.15        10.40 o                         
   2  -6  15         22.07         12.63         8.52 o                         
  -3  -5  15         13.66          4.87         5.90 o
[truncated: 40,987 more chars]
